# Supplementary material for: Integrated Analysis of Small RNA, Transcriptome and Degradome Sequencing Provides New Insights into Floral Development and Abscission in Yellow Lupine (Lupinus luteus L.)
Source: Int J Mol Sci. 2019 Oct 16;20(20):5122. doi: 10.3390/ijms20205122 (PMC6854478; doi:10.3390/ijms20205122)
Supplement: Supplementary file 1 [file ijms-20-05122-s001.zip]

Archive with 4 entries (3 files):
- ijms-594387-SI/
- ijms-594387-SI/additional file 1.xlsx
- ijms-594387-SI/additional file 2.xlsx
- ijms-594387-SI/ijms-594387-SI.pdf
