# Supplementary material for: Integrated Analysis of Small RNA, Transcriptome and Degradome Sequencing Provides New Insights into Floral Development and Abscission in Yellow Lupine (Lupinus luteus L.)
Source: Int J Mol Sci. 2019 Oct 16;20(20):5122. doi: 10.3390/ijms20205122 (PMC6854478; doi:10.3390/ijms20205122)
Supplement: Supplementary file 1 [file ijms-20-05122-s001.zip › ijms-594387-SI/additional file 1.xlsx]

## Sheet: Table S1 
Table S1. Sample description and the numbers of the identified miRNAs in the particular sRNA libraries.
Sample name	Description	Alias	No. miRNA
Upper flowers stage 1	flowers from lower part of receme in stage 1	UF1	177
Upper flowers stage 2	flowers from lower part of receme in stage 2	UF2	198
Upper flowers stage 3	flowers from lower part of receme in stage 3	UF3	196
Upper flowers stage 4	flowers from lower part of receme in stage 4	UF4	196
Lower flowers stage 1	flowers from upper part of receme in stage 1	LF1	185
Lower flowers stage 2	flowers from upper part of receme in stage 2	LF2	196
Lower flowers stage 3	flowers from upper part of receme in stage 3	LF3	212
Lower flowers stage 4	flowers from upper part of receme in stage 4	LF4	188
Flower pedicels non-abscissing	pedicels of non-abscised flowers	FPNAB	186
Flower pedicels abscissing	pedicels of abscised flowers	FPAB	192

## Sheet: Table S2
Table S2. List of known miRNAs identified in all small RNA libraries.
MIR Family	ID	Sequence	miRBase annotation
MIR156	Ll-miR15	ACAGAAGATAGAGAGCACAG	gma-miR156g
MIR156	Ll-miR91	CGACAGAAGAGAGTGAGCAC	aly-miR156g-5p, ath-miR156g, smo-miR156a
MIR156	Ll-miR123	CTGACAGAAGAGAGTGAGCA	stu-miR156f-5p
MIR156	Ll-miR124	CTGACAGAAGAGAGTGAGCAC	ama-miR156
MIR156	Ll-miR125	CTGACAGAAGATAGAGAGCAC	mdm-miR156p, mdm-miR156q, mdm-miR156r, mdm-miR156s, smo-miR156b
-	Ll-miR126	CTGACAGAAGATAGAGAGCAT	gma-miR156r
MIR156	Ll-miR156	GCTCACCCTCTATCTGTCAGT	zma-miR156b-3p
MIR156	Ll-miR157	GCTCACCTCTCTTTCTGTCAGT	aly-miR156b-3p
MIR156	Ll-miR159	GCTCACTGCTCTATCTGTCAGA	aly-miR156c-3p, ath-miR156c-3p, bra-miR156c-3p, bra-miR156g-3p
MIR156	Ll-miR161	GCTCTCTAAGCTTCTGTCATC	ahy-miR156b-3p
MIR156	Ll-miR163	GCTCTCTAGACTTCTGTCATC	mtr-miR156g-3p
MIR156	Ll-miR168	GCTCTCTATGCTTCTGTCATCA	stu-miR156d-3p
MIR156	Ll-miR291	TGACAGAAGAAAGTGAGCAC	mdm-miR156ad, mdm-miR156ae
MIR156	Ll-miR292	TGACAGAAGAGAATGAGCAC	nta-miR156f
-,MIR156	Ll-miR293	TGACAGAAGAGAGAGAGCAC	ahy-miR156a, ath-miR156j, bdi-miR156j, hpa-miR156a
-	Ll-miR295	TGACAGAAGAGAGAGAGCAT	vvi-miR156h
MIR156	Ll-miR296	TGACAGAAGAGAGCGAGCAC	sbi-miR156e, zma-miR156k-5p
-	Ll-miR297	TGACAGAAGAGAGGGAGCA	har-miR156c
MIR156	Ll-miR299	TGACAGAAGAGAGTGAGCAC	aly-miR156a-5p, aly-miR156b-5p, aly-miR156c-5p, aly-miR156d-5p, aly-miR156e-5p, aly-miR156f-5p, ata-miR156a-5p, ata-miR156b-5p, ata-miR156c-5p, ata-miR156d-5p, ata-miR156e-5p, ath-miR156a-5p, ath-miR156b-5p, ath-miR156c-5p, ath-miR156d-5p, ath-miR156e, ath-miR156f-5p, atr-miR156b, atr-miR156d, bdi-miR156b-5p, bdi-miR156c, bdi-miR156d-5p, bdi-miR156e-5p, bdi-miR156f-5p, bdi-miR156g-5p, bdi-miR156h…
MIR156	Ll-miR300	TGACAGAAGAGAGTGAGCACA	bna-miR156a, hvu-miR156a, hvu-miR156b, rco-miR156a, rco-miR156b, rco-miR156c, rco-miR156d, ssl-miR156, ssp-miR156, tae-miR156
MIR156	Ll-miR301	TGACAGAAGAGAGTGAGCACT	gma-miR156q, gma-miR156s
MIR156	Ll-miR302	TGACAGAAGAGAGTGAGCATA	cca-miR156b
MIR156	Ll-miR303	TGACAGAAGAGAGTGAGTAC	hci-miR156a
MIR156	Ll-miR304	TGACAGAAGAGGGTGAGCAC	mtr-miR156j
MIR156	Ll-miR306	TGACAGAGGAGAGTGAGCAC	vvi-miR156e
MIR156	Ll-miR312	TGATAGAAGAGAGTGAGCAC	sly-miR156e-5p
MIR156	Ll-miR335	TGCTCACCTCTCTTTCTGTCAGT	ath-miR156b-3p, bra-miR156e-3p
MIR156	Ll-miR336	TGCTCACTGCTCTTTCTGTCAGA	bra-miR156f-3p
MIR156	Ll-miR337	TGCTCACTTCTCTTTCTGTCATC	mtr-miR156i-3p
MIR156	Ll-miR359	TGTCAGAAGAGAGTGAGCAC	ghr-miR156c
MIR156	Ll-miR399	TTGACAGAAGAGAGAGAGCAC	ahy-miR156c, far-miR156b, mdm-miR156t, mdm-miR156u, mdm-miR156v, mdm-miR156w
MIR156	Ll-miR400	TTGACAGAAGAGAGAGAGCACA	gma-miR156f
MIR156	Ll-miR401	TTGACAGAAGAGAGTGAGCAC	gma-miR156k, gma-miR156n, gma-miR156o
MIR156	Ll-miR402	TTGACAGAAGATAGAGAGC	hbr-miR156
MIR156	Ll-miR403	TTGACAGAAGATAGAGAGCAC	ahy-miR156b-5p, aly-miR157a-5p, aly-miR157b-5p, aly-miR157c-5p, ath-miR157a-5p, ath-miR157b-5p, ath-miR157c-5p, atr-miR156a, atr-miR156c, bna-miR156b, bna-miR156c, bna-miR156g, bol-miR157a, bra-miR157a, cca-miR156c, cme-miR156b, cpa-miR156e, cpa-miR156f, gma-miR156c, gma-miR156d, gma-miR156e, gma-miR156i, gma-miR156j, gma-miR156l, gma-miR156m, gra-miR157a, gra-miR157b, han-miR156c, lus-miR156b, l…
MIR156	Ll-miR404	TTGACAGAAGATAGAGGGCAC	cme-miR156e, mtr-miR156g-5p
MIR156	Ll-miR405	TTGACAGAAGATGGAGAGCAC	ptc-miR156l
MIR156	Ll-miR162	GCTCTCTAAGCTTCTGTCATCA	aly-miR157b-3p
MIR156	Ll-miR164	GCTCTCTAGCCTTCTGTCATC	ath-miR157a-3p, ath-miR157b-3p
MIR156	Ll-miR166	GCTCTCTATACTTCTGTCACC	aly-miR157c-3p, ath-miR157c-3p
MIR156	Ll-miR167	GCTCTCTATGCTTCTGTCATC	aly-miR157d-3p
MIR156	Ll-miR305	TGACAGAAGATAGAGAGCAC	aly-miR157d-5p, aqc-miR156a, aqc-miR156b, ath-miR157d, cme-miR156f, mdm-miR156aa, mdm-miR156x, mdm-miR156y, mdm-miR156z, nta-miR156g, nta-miR156h, nta-miR156i, nta-miR156j, ppe-miR156f
MIR158	Ll-miR80	CCCCAAATGTAGACAAAGCA	ath-miR158b
MIR158	Ll-miR139	CTTTGTCTACAATTTTGGAAA	aly-miR158a-5p, ath-miR158a-5p
MIR158	Ll-miR230	TCCCAAATGTAGACAAAGC	aly-miR158b-3p
MIR158	Ll-miR231	TCCCAAATGTAGACAAAGCA	aly-miR158a-3p, ath-miR158a-3p
MIR159	Ll-miR69	ATTGGATTGAAGGGAGCTCCA	osa-miR159c
MIR159	Ll-miR132	CTTGGATTGAAGGGAGCTCC	cpa-miR159b, mdm-miR159a, mdm-miR159b
MIR159	Ll-miR133	CTTGGATTGAAGGGAGCTCCC	pta-miR159c, smo-miR159
MIR159	Ll-miR134	CTTGGATTGAAGGGAGCTCCT	ptc-miR159d, sbi-miR159b, sof-miR159c, zma-miR159c-3p, zma-miR159d-3p
MIR159	Ll-miR135	CTTGGATTGAAGGGAGCTCT	bdi-miR159a-3p
MIR159	Ll-miR136	CTTGGATTGAAGGGAGCTCTA	osa-miR159f
MIR159	Ll-miR144	GAGCTCCTTGAAGTCCAATT	gma-miR159e-5p
MIR159	Ll-miR145	GAGCTCCTTGAAGTTCAATGG	aly-miR159b-5p, ath-miR159b-5p
MIR159	Ll-miR431	TTGGATTGAAGGGAGCTCCA	pta-miR159a
MIR159	Ll-miR446	TTTGGACTGAAGGGAGCTCTA	aqc-miR159
MIR159	Ll-miR447	TTTGGAGTGAAGGGAGCTCTG	zma-miR159h-3p, zma-miR159i-3p
MIR159	Ll-miR449	TTTGGATTGAAAGGAGCTCTT	sof-miR159e
MIR159	Ll-miR450	TTTGGATTGAAGGGAGCTCCT	aly-miR159c-3p, ath-miR159c
MIR159	Ll-miR451	TTTGGATTGAAGGGAGCTCTA	ahy-miR159, aly-miR159a-3p, ath-miR159a, atr-miR159, bna-miR159, bra-miR159a, cme-miR159a, cpa-miR159a, csi-miR159, gma-miR159a-3p, gma-miR159e-3p, hbr-miR159a, htu-miR159a, mes-miR159a, mes-miR159b, mtr-miR159a, nta-miR159, ppe-miR159, ptc-miR159a, ptc-miR159b, pvu-miR159a.1, rco-miR159, sly-miR159, vvi-miR159c
MIR159	Ll-miR452	TTTGGATTGAAGGGAGCTCTC	lus-miR159b
MIR159	Ll-miR453	TTTGGATTGAAGGGAGCTCTG	bdi-miR159b-3p.1, far-miR159, hvu-miR159a, hvu-miR159b, osa-miR159a.1, osa-miR159b, sbi-miR159a, sof-miR159a, sof-miR159b, sof-miR159d, ssp-miR159a, tae-miR159a, tae-miR159b, zma-miR159a-3p, zma-miR159b-3p, zma-miR159f-3p, zma-miR159j-3p, zma-miR159k-3p
MIR159	Ll-miR454	TTTGGATTGAAGGGAGCTCTT	aly-miR159b-3p, ath-miR159b-3p, lus-miR159c
MIR159	Ll-miR455	TTTGGTTTGAAGGGAGCTCTA	pde-miR159
MIR160	Ll-miR96	CGCCTGGCTCCCTGTATGCCA	ppt-miR160b, ppt-miR160i
MIR160	Ll-miR151	GCGTATGAGGAGCCAAGCATA	gma-miR160a-3p, stu-miR160a-3p
MIR160	Ll-miR152	GCGTATGAGGAGCCATGCATA	aly-miR160a-3p, ath-miR160a-3p, bra-miR160a-3p, cpa-miR160c-3p, cpa-miR160f-3p, ptc-miR160b-3p, ptc-miR160c-3p
MIR160	Ll-miR329	TGCCTGGCTCCCTGAATGCCA	ahy-miR160-5p, bdi-miR160e-5p, cme-miR160d, cpa-miR160d, mtr-miR160c, osa-miR160f-5p, ptc-miR160e-5p, ptc-miR160f, rco-miR160c, sbi-miR160f, tcc-miR160a
MIR160	Ll-miR330	TGCCTGGCTCCCTGCATGCCA	nta-miR160d, ptc-miR160h
MIR160	Ll-miR331	TGCCTGGCTCCCTGGATGCCA	aqc-miR160a, cca-miR160a, lus-miR160c, lus-miR160g, ptc-miR160g, tcc-miR160c
MIR160	Ll-miR332	TGCCTGGCTCCCTGTATGCC	bdi-miR160f, gma-miR160b, gma-miR160c, gma-miR160d, gma-miR160e, htu-miR160a
MIR160	Ll-miR333	TGCCTGGCTCCCTGTATGCCA	aly-miR160a-5p, aly-miR160b-5p, aly-miR160c-5p, aqc-miR160b, ata-miR160a-5p, ata-miR160b-5p, ata-miR160c-5p, ath-miR160a-5p, ath-miR160b, ath-miR160c-5p, atr-miR160, bdi-miR160a-5p, bdi-miR160b-5p, bdi-miR160c-5p, bdi-miR160d-5p, bna-miR160a, bna-miR160b, bna-miR160c, bna-miR160d, bra-miR160a-5p, cca-miR160b, cme-miR160a, cme-miR160b, cme-miR160c, cpa-miR160a, cpa-miR160b, cpa-miR160c-5p, cpa-miR…
MIR160	Ll-miR334	TGCCTGGCTCCCTGTATGCCG	mes-miR160c, osa-miR160e-5p, zma-miR160f-5p
MIR161	Ll-miR274	TGAAAGTGACTACATCGGGGT	ath-miR161.1
MIR161	Ll-miR395	TTGAAAGTGACTACATCGGGG	aly-miR161-5p.1
MIR162_1	Ll-miR183	GGAGGCAGCGGTTCATCGATC	aly-miR162a-5p, aly-miR162b-5p, bra-miR162-5p, stu-miR162a-5p, stu-miR162b-5p
MIR162_2,MIR162_1	Ll-miR238	TCGATAAACCTCTGCATCCA	gma-miR162a, zma-miR162-3p
MIR162_2,MIR162_1	Ll-miR239	TCGATAAACCTCTGCATCCAG	aau-miR162, aly-miR162a-3p, aly-miR162b-3p, ath-miR162a-3p, ath-miR162b-3p, bra-miR162-3p, cme-miR162, cpa-miR162a, csi-miR162-3p, ghr-miR162a, gma-miR162b, gma-miR162c, hpe-miR162a, htu-miR162a, lus-miR162a, lus-miR162b, mdm-miR162a, mdm-miR162b, mes-miR162, mtr-miR162, nta-miR162a, nta-miR162b, osa-miR162a, pde-miR162, ppe-miR162, ptc-miR162a, ptc-miR162b, rco-miR162, sbi-miR162, sly-miR162, st…
MIR162_2	Ll-miR240	TCGATAAACCTCTGCATCCGG	bdi-miR162
MIR162_1	Ll-miR241	TCGATAAACCTGTGCATCCAG	bna-miR162a
MIR162_2	Ll-miR242	TCGATAAGCCTCTGCATCCAG	osa-miR162b
MIR162_1	Ll-miR351	TGGAGGCAGCGGTTCATCGATC	ath-miR162a-5p, ath-miR162b-5p, csi-miR162-5p
MIR162_1	Ll-miR417	TTGATAAACCTCTGCATCCAG	cln-miR162
MIR163	Ll-miR396	TTGAAGAGGACTTGGAACTTCGAT	ath-miR163
MIR164	Ll-miR72	CACGTGTTCTACTACTCCAAC	ath-miR164c-3p, bra-miR164b-3p, bra-miR164c-3p, bra-miR164d-3p
MIR164	Ll-miR73	CACGTGTTCTCCTTCTCCAAC	sly-miR164b-3p
MIR164	Ll-miR343	TGGAGAAGCAGGACACGTGAG	sbi-miR164c, zma-miR164e-5p
MIR164	Ll-miR345	TGGAGAAGCAGGGCACGTGC	gma-miR164b, gma-miR164c, gma-miR164d
MIR164	Ll-miR346	TGGAGAAGCAGGGCACGTGCA	aly-miR164a-5p, aly-miR164b-5p, ata-miR164b-5p, ata-miR164c-5p, ath-miR164a, ath-miR164b-5p, atr-miR164a, atr-miR164b, bdi-miR164a-5p, bdi-miR164b, bdi-miR164e, bna-miR164a, bra-miR164a, cme-miR164c, cme-miR164d, cpa-miR164a, cpa-miR164b, cpa-miR164c, csi-miR164, ctr-miR164, ghr-miR164, gma-miR164a, gma-miR164e, gma-miR164f, gma-miR164g, gma-miR164h, gma-miR164i, gma-miR164j, gma-miR164k, lus-miR…
MIR164	Ll-miR347	TGGAGAAGCAGGGCACGTGCAA	bra-miR164e-5p
MIR164	Ll-miR348	TGGAGAAGCAGGGCACGTGCG	aly-miR164c-5p, ath-miR164c-5p, bna-miR164b, bna-miR164c, bna-miR164d, bra-miR164b-5p, bra-miR164c-5p, bra-miR164d-5p, cln-miR164
MIR164	Ll-miR349	TGGAGAAGCAGGGCACGTGCT	ata-miR164a-5p, bdi-miR164c-5p, cme-miR164a, osa-miR164d, sbi-miR164b, zma-miR164f-5p
MIR164	Ll-miR350	TGGAGAAGCAGGGTACGTGCA	cca-miR164, osa-miR164c
MIR166	Ll-miR175	GGAATGTTGTCTGGATCGAGG	ath-miR165a-5p
MIR166	Ll-miR252	TCGGACCAGGCTTCATCCCC	aly-miR165a-3p, aly-miR165b-3p
MIR166	Ll-miR253	TCGGACCAGGCTTCATCCCCC	ath-miR165a-3p, ath-miR165b, bna-miR166f, lus-miR166b
MIR166	Ll-miR103	CGGACCAGGCTTCATTCCCC	gma-miR166m
MIR166	Ll-miR114	CTCGGACCAGGCTTCATTCCC	bdi-miR166e-3p
MIR166	Ll-miR141	GAATGACGTCCGGTCTGAAGA	osa-miR166j-5p
MIR166	Ll-miR170	GGAACGTTGGCTGGCTCGAGG	ata-miR166c-5p
MIR166	Ll-miR172	GGAATGTCGTCTGGCGCGAGA	zma-miR166i-5p
MIR166	Ll-miR173	GGAATGTCGTCTGGTTCGAG	gma-miR166i-5p
MIR166	Ll-miR174	GGAATGTTGGCTGGCTCGAGG	mtr-miR166e-5p, osa-miR166h-5p, zma-miR166m-5p
MIR166	Ll-miR176	GGAATGTTGTCTGGCACGAGG	aly-miR166e-5p, ath-miR166e-5p
MIR166	Ll-miR177	GGAATGTTGTCTGGCTCGAGG	aly-miR166a-5p, aly-miR166c-5p, aly-miR166d-5p, bdi-miR166e-5p, csi-miR166e-5p, gma-miR166a-5p, gma-miR166c-5p, gma-miR166l, mtr-miR166g-5p, osa-miR166d-5p, stu-miR166a-5p, zma-miR166c-5p
MIR166	Ll-miR178	GGAATGTTGTCTGGCTCGGGG	ata-miR166d-5p, bdi-miR166b-5p, osa-miR166b-5p, zma-miR166a-5p
MIR166	Ll-miR179	GGAATGTTGTTTGGCTCGAGG	aly-miR166g-5p, gma-miR166h-5p, gma-miR166j-5p, stu-miR166c-5p
MIR166	Ll-miR180	GGACCAGGCTTCATTCCCC	cpa-miR166e
MIR166	Ll-miR181	GGACTGTTGTCTGGCTCGAGG	aly-miR166b-5p, ath-miR166a-5p, ath-miR166b-5p
MIR166	Ll-miR236	TCCGGACCAGGCTTCATTCCC	ppt-miR166j, ppt-miR166k, ppt-miR166l
MIR166	Ll-miR237	TCGAACCAGGCTTCATTCCCC	osa-miR166e-3p
MIR166	Ll-miR249	TCGGACCAGGCATCATTCCTT	ppt-miR166m
MIR166	Ll-miR250	TCGGACCAGGCTCCATTCCTT	ptc-miR166p
MIR166	Ll-miR254	TCGGACCAGGCTTCATTCC	hbr-miR166a, pde-miR166a, pde-miR166b, vvi-miR166a, vvi-miR166b
MIR166	Ll-miR255	TCGGACCAGGCTTCATTCCC	cme-miR166g, csi-miR166c, gma-miR166p, gma-miR166q, gma-miR166r, gma-miR166s, gma-miR166t, sbi-miR166a, sbi-miR166b, sbi-miR166c, sbi-miR166d, sbi-miR166h, sbi-miR166i, sbi-miR166j, tcc-miR166b, zma-miR166b-3p, zma-miR166c-3p, zma-miR166d-3p, zma-miR166e, zma-miR166f, zma-miR166g-3p, zma-miR166h-3p, zma-miR166i-3p
MIR166	Ll-miR256	TCGGACCAGGCTTCATTCCCC	aly-miR166a-3p, aly-miR166b-3p, aly-miR166c-3p, aly-miR166d-3p, aly-miR166e-3p, aly-miR166f-3p, aly-miR166g-3p, aly-miR166h-3p, aqc-miR166b, aqc-miR166e, ata-miR166a-3p, ata-miR166b-3p, ata-miR166d-3p, ata-miR166e-3p, ath-miR166a-3p, ath-miR166b-3p, ath-miR166c, ath-miR166d, ath-miR166e-3p, ath-miR166f, ath-miR166g, atr-miR166a, atr-miR166c, atr-miR166d, bdi-miR166a-3p, bdi-miR166b-3p, bdi-miR166…
MIR166	Ll-miR257	TCGGACCAGGCTTCATTCCCCC	csi-miR166a, ctr-miR166, hbr-miR166b, lus-miR166i, lus-miR166k
MIR166	Ll-miR258	TCGGACCAGGCTTCATTCCCG	cpa-miR166d, gma-miR166j-3p
MIR166	Ll-miR259	TCGGACCAGGCTTCATTCCCGT	crt-miR166a, csi-miR166b, mes-miR166h
MIR166	Ll-miR260	TCGGACCAGGCTTCATTCCCT	csi-miR166d, osa-miR166m
MIR166	Ll-miR261	TCGGACCAGGCTTCATTCCCTT	crt-miR166b
MIR166	Ll-miR262	TCGGACCAGGCTTCATTCCT	aqc-miR166c, sbi-miR166k
MIR166	Ll-miR263	TCGGACCAGGCTTCATTCCTA	mtr-miR166b
MIR166,-	Ll-miR264	TCGGACCAGGCTTCATTCCTC	aqc-miR166a, aqc-miR166d, cme-miR166e, dpr-miR166a, lus-miR166e, mes-miR166j, mtr-miR166c, mtr-miR166f, osa-miR166g-3p, osa-miR166h-3p, pab-miR166a, sbi-miR166f, sly-miR166c-3p, ssl-miR166a, stu-miR166b, tcc-miR166c, zma-miR166l-3p, zma-miR166m-3p
MIR166,-	Ll-miR265	TCGGACCAGGCTTCATTCCTT	ata-miR166c-3p, bdi-miR166j, lus-miR166f, pab-miR166b, ptc-miR166n, ptc-miR166o, ptc-miR166q
MIR166	Ll-miR266	TCGGACCAGGCTTCATTCTC	cme-miR166i
MIR166	Ll-miR267	TCGGATCAGGCTTCATTCCTC	osa-miR166i-3p
MIR166	Ll-miR268	TCGGGCCAGGCTTCATCCCCC	mtr-miR166d
MIR166	Ll-miR271	TCTCGGACCAGGCTTCATTC	gma-miR166u
MIR166	Ll-miR272	TCTCGGACCAGGCTTCATTCC	atr-miR166b, bdi-miR166f, gma-miR166h-3p, gma-miR166k
MIR166	Ll-miR251	TCGGACCAGGCTTCAATCCCT	ata-miR5168-3p, bdi-miR166h-3p, osa-miR166k-3p, osa-miR166l-3p, sbi-miR166e, sbi-miR166g, zma-miR166j-3p, zma-miR166k-3p, zma-miR166n-3p
MIR166	Ll-miR419	TTGGACCAGGCTTCATTCCCC	mes-miR166i
MIR167_1	Ll-miR275	TGAAGCTGCCAACATGATCTG	ptc-miR167h-5p
MIR167_1	Ll-miR39	AGATCATGTGGCAGTTTCACC	ahy-miR167-3p, ptc-miR167f-3p, ptc-miR167g-3p, ptc-miR167h-3p
MIR167_1	Ll-miR41	AGATCATGTTGCAGCTTCACT	osa-miR167e-3p, osa-miR167i-3p
MIR167_1	Ll-miR47	AGGTCATCCTGCAGCTTCAGT	aly-miR167d-3p
MIR167_1	Ll-miR49	AGGTCATGCTGTAGTTTCATC	osa-miR167h-3p
MIR167_1	Ll-miR276	TGAAGCTGCCAGCATGATCT	bna-miR167d, lja-miR167a, lja-miR167b, lja-miR167c
MIR167_1	Ll-miR277	TGAAGCTGCCAGCATGATCTA	aly-miR167a-5p, aly-miR167b-5p, ata-miR167a-5p, ata-miR167c-5p, ata-miR167e-5p, ath-miR167a-5p, ath-miR167b, bdi-miR167a, bdi-miR167b, bdi-miR167f, bna-miR167c, bra-miR167a, bra-miR167b, bra-miR167c, bra-miR167d, cme-miR167a, cme-miR167b, cpa-miR167a, cpa-miR167b, dpr-miR167a, dpr-miR167b, ghr-miR167a, ghr-miR167b, gma-miR167a, gma-miR167b, gma-miR167d, lus-miR167c, lus-miR167d, lus-miR167e, lus-…
MIR167_1	Ll-miR278	TGAAGCTGCCAGCATGATCTAA	bna-miR167a, bna-miR167b
MIR167_1	Ll-miR279	TGAAGCTGCCAGCATGATCTC	lus-miR167a, vvi-miR167c
MIR167_2,MIR167_1	Ll-miR280	TGAAGCTGCCAGCATGATCTG	atr-miR167, cme-miR167d, cme-miR167f, csi-miR167a, csi-miR167c, dpr-miR167c, gma-miR167c, gma-miR167j, gso-miR167a, lja-miR167, lus-miR167f, lus-miR167g, lus-miR167i, mes-miR167a, mtr-miR167b-5p, osa-miR167d-5p, osa-miR167e-5p, osa-miR167f, osa-miR167g, osa-miR167h-5p, osa-miR167i-5p, osa-miR167j, ptc-miR167e, sbi-miR167c, sbi-miR167d, sbi-miR167e, sbi-miR167f, sbi-miR167g, sbi-miR167h, sof-miR16…
MIR167_1	Ll-miR281	TGAAGCTGCCAGCATGATCTGA	ata-miR167b-5p, ata-miR167d-5p, bdi-miR167c-5p, bdi-miR167d-5p, bdi-miR167e-5p, bdi-miR167g, ccl-miR167a, ccl-miR167b, cpa-miR167d, ctr-miR167, gma-miR167g, mes-miR167d, mes-miR167e, mes-miR167f, ppe-miR167c
MIR167_1	Ll-miR282	TGAAGCTGCCAGCATGATCTGC	ata-miR167f-5p, tae-miR167c-5p
MIR167_1	Ll-miR283	TGAAGCTGCCAGCATGATCTGG	aly-miR167d-5p, ath-miR167d, cca-miR167, nta-miR167a, nta-miR167b, nta-miR167c, rco-miR167c
MIR167_1	Ll-miR284	TGAAGCTGCCAGCATGATCTT	ahy-miR167-5p, cme-miR167c, cpa-miR167c, csi-miR167b, gma-miR167e, gma-miR167f, lus-miR167b, mes-miR167g, mes-miR167h, ptc-miR167f-5p, ptc-miR167g-5p, tcc-miR167c
MIR167_1	Ll-miR285	TGAAGCTGCCAGCATGATCTTA	mdm-miR167h, mdm-miR167i, mdm-miR167j, ppe-miR167d
MIR168	Ll-miR81	CCCGCCTTGCACCAAGTGAAT	ata-miR168-3p, bdi-miR168-3p
MIR168	Ll-miR82	CCCGCCTTGCATCAACTGAAT	aly-miR168a-3p, ath-miR168a-3p, bra-miR168b-3p, bra-miR168c-3p, mtr-miR168c-3p, ptc-miR168a-3p, ptc-miR168b-3p, sly-miR168b-3p
MIR168	Ll-miR84	CCCGTCTTGTATCAACTGAAT	aly-miR168b-3p, ath-miR168b-3p
MIR168	Ll-miR89	CCTGCCTTGCATCAACTGAAT	sly-miR168a-3p
MIR168	Ll-miR243	TCGCTTGGTGCAGATCGGGAC	ata-miR168-5p, bdi-miR168-5p, hvu-miR168-5p, osa-miR168a-5p, sbi-miR168, sof-miR168a, ssp-miR168a, zma-miR168a-5p, zma-miR168b-5p
MIR168	Ll-miR244	TCGCTTGGTGCAGGTCGAGAA	bna-miR168b
MIR168	Ll-miR245	TCGCTTGGTGCAGGTCGGG	gma-miR168b
MIR168	Ll-miR246	TCGCTTGGTGCAGGTCGGGA	cme-miR168
MIR168	Ll-miR247	TCGCTTGGTGCAGGTCGGGAA	aly-miR168a-5p, aly-miR168b-5p, ath-miR168a-5p, ath-miR168b-5p, atr-miR168, bna-miR168a, bra-miR168a-5p, cca-miR168a, ccl-miR168, crt-miR168, gma-miR168a, lus-miR168a, lus-miR168b, mdm-miR168a, mdm-miR168b, mes-miR168a, mtr-miR168b, mtr-miR168c-5p, nta-miR168d, nta-miR168e, ppe-miR168, ptc-miR168a-5p, ptc-miR168b-5p, rco-miR168, tcc-miR168, vun-miR168, vvi-miR168
MIR168	Ll-miR248	TCGCTTGGTGCAGGTCGGGAC	bra-miR168b-5p, bra-miR168c-5p, nta-miR168a, nta-miR168b, nta-miR168c, sly-miR168a-5p, sly-miR168b-5p
MIR169_2	Ll-miR76	CAGCCAAGAATGACTTGCCGG	gma-miR169k, gma-miR169l-5p, mes-miR169l, mes-miR169m
MIR169_2	Ll-miR147	GCAAGTTGACCTTGGCTCTGC	aly-miR169f-3p, ath-miR169f-3p
MIR169_2	Ll-miR148	GCAAGTTGACCTTGGCTCTGT	aly-miR169d-3p, aly-miR169e-3p, aly-miR169g-3p
MIR171_1	Ll-miR217	TATTGGCCTGGTTCACTCAGA	aly-miR170-5p, aly-miR171a-5p, ath-miR170-5p, ath-miR171a-5p, gma-miR171j-5p, stu-miR171a-5p, stu-miR171c-5p
MIR171_1	Ll-miR36	AGATATTAGTGCGGTTCAATC	aly-miR171b-5p, ath-miR171b-5p
MIR171_1	Ll-miR37	AGATATTGGTACGGTTCAATC	gma-miR171o-5p
MIR171_1	Ll-miR38	AGATATTGGTGCGGTTCAATC	aly-miR171c-5p, ath-miR171c-5p, gma-miR171c-5p, lus-miR171d
MIR171_1	Ll-miR94	CGATGTTGGTGAGGTTCAATC	gma-miR171k-5p, gma-miR171l, lja-miR171d-3p, mtr-miR171e-5p
MIR171_1	Ll-miR313	TGATTGAGCCGTGCCAATAT	htu-miR171a
MIR171_1	Ll-miR314	TGATTGAGCCGTGCCAATATC	aqc-miR171a, aqc-miR171b, aqc-miR171d, ata-miR171b-3p, ata-miR171d-3p, bdi-miR171b, bdi-miR171c-3p, bdi-miR171d-3p, bdi-miR171e, cme-miR171c, cme-miR171f, cpa-miR171a, cpa-miR171b, cpa-miR171c, cpa-miR171d, crt-miR171, far-miR171, gma-miR171e, gma-miR171f, gma-miR171g, gma-miR171j-3p, gma-miR171u, hpa-miR171a, htu-miR171b, htu-miR171c, hvu-miR171-3p, lja-miR171a, lus-miR171b, lus-miR171c, lus-miR…
MIR171_1	Ll-miR315	TGATTGAGCCGTGCCAATATT	mtr-miR171c
MIR171_1	Ll-miR406	TTGAGCCGCGCCAATATCAC	csi-miR171a, sly-miR171d
MIR171_1	Ll-miR407	TTGAGCCGCGCCAATATCACA	ppt-miR171b
MIR171_1	Ll-miR408	TTGAGCCGCGCCAATATCACT	gma-miR171k-3p, lja-miR171d-5p, mdm-miR171j, mdm-miR171k, mdm-miR171l, nta-miR171b, ppe-miR171b, ssl-miR171b, vvi-miR171f
MIR171_1	Ll-miR409	TTGAGCCGCGTCAATATCTCA	gma-miR171m, gma-miR171t
MIR171_1	Ll-miR410	TTGAGCCGCGTCAATATCTCC	ctr-miR171, mdm-miR171a, mdm-miR171b, ppe-miR171h
MIR171_1	Ll-miR411	TTGAGCCGCGTCAATATCTCT	sly-miR171e, stu-miR171b-3p
MIR171_1	Ll-miR412	TTGAGCCGCGTCAATATCTTA	gma-miR171n, gma-miR171p
MIR171_1	Ll-miR413	TTGAGCCGTGCCAATATCAC	zma-miR171b-3p
MIR171_1	Ll-miR414	TTGAGCCGTGCCAATATCACA	atr-miR171b, gma-miR171c-3p, gma-miR171o-3p, gma-miR171q, mdm-miR171m, mdm-miR171n, zma-miR171f-3p
MIR171_1	Ll-miR415	TTGAGCCGTGCCAATATCACG	aly-miR171b-3p, aly-miR171c-3p, ata-miR171c-3p, ath-miR171b-3p, ath-miR171c-3p, bna-miR171a, bna-miR171b, bna-miR171c, bna-miR171d, bna-miR171e, bol-miR171a, bra-miR171a, bra-miR171b, bra-miR171c, bra-miR171d, cme-miR171b, cme-miR171d, gma-miR171i-3p, lus-miR171i, mdm-miR171f, mes-miR171b, mes-miR171c, mtr-miR171f, ptc-miR171a-3p, ptc-miR171b, rco-miR171a, rco-miR171b, sly-miR171b, ssl-miR171a, s…
MIR171_1	Ll-miR416	TTGAGCCGTGCCAATATCACT	smo-miR171a
-	Ll-miR24	AGAATCCTGATGATGCTGCAA	ptc-miR172i
-,MIR172	Ll-miR25	AGAATCCTGATGATGCTGCAG	bdi-miR172d, ghr-miR172, mtr-miR172a
MIR172	Ll-miR26	AGAATCCTGATGATGCTGCAT	tcc-miR172d
MIR172	Ll-miR27	AGAATCTTGATGATGCTGC	stu-miR172c-3p
MIR172	Ll-miR28	AGAATCTTGATGATGCTGCA	csi-miR172a-3p, gma-miR172f, lja-miR172b, lja-miR172c, mdm-miR172a, mdm-miR172b, mdm-miR172c, mtr-miR172d-3p, sbi-miR172a, sbi-miR172c, sbi-miR172d, zma-miR172a, zma-miR172b-3p, zma-miR172c-3p, zma-miR172d-3p
MIR172	Ll-miR29	AGAATCTTGATGATGCTGCAG	aly-miR172c-3p, aly-miR172d-3p, aly-miR172f-3p, ath-miR172c, ath-miR172d-3p, bna-miR172d, bra-miR172c-3p, cme-miR172e, lja-miR172a, mdm-miR172m, mdm-miR172n, mdm-miR172o, nta-miR172a
MIR172	Ll-miR30	AGAATCTTGATGATGCTGCAT	aly-miR172a-3p, aly-miR172b-3p, aqc-miR172a, ata-miR172b-3p, ath-miR172a, ath-miR172b-3p, bdi-miR172a-3p, bna-miR172a, bol-miR172a, bol-miR172b, bra-miR172a, bra-miR172b-3p, cca-miR172, cme-miR172b, cme-miR172c, dpr-miR172a, dpr-miR172b, egu-miR172a, egu-miR172b, egu-miR172c, gma-miR172a, gma-miR172b-3p, gma-miR172h-3p, lus-miR172a, lus-miR172b, lus-miR172c, lus-miR172d, lus-miR172f, lus-miR172h,…
MIR172	Ll-miR140	GAATCTTGATGATGCTGCAT	aly-miR172e-3p
MIR172	Ll-miR149	GCAGCACCATTAAGATTCAC	aly-miR172e-5p, ath-miR172b-5p, ath-miR172e-5p
MIR172	Ll-miR150	GCAGCAGCATCAAGATTCACA	gma-miR172h-5p, gma-miR172i-5p, gma-miR172j
MIR172	Ll-miR171	GGAATCTTGATGATGCTGCAG	cme-miR172a, gma-miR172c, lus-miR172e, lus-miR172i, mdm-miR172l, mes-miR172e, mes-miR172f, ppe-miR172d, ptc-miR172g-3p, ptc-miR172h-3p, rco-miR172, stu-miR172d-3p, vvi-miR172c
MIR172	Ll-miR182	GGAGCATCATCAAGATTCACA	aly-miR172c-5p, aly-miR172f-5p, ptc-miR172b-5p, ptc-miR172g-5p, stu-miR172d-5p
MIR172	Ll-miR191	GTAGCATCATCAAGATTCAC	gma-miR172b-5p
MIR172	Ll-miR192	GTAGCATCATCAAGATTCACA	mtr-miR172c-5p
MIR1861	Ll-miR105	CGGTCTTGAGGCAGGAACTGAG	osa-miR1861h, osa-miR1861j
MIR1861	Ll-miR106	CGGTCTTGTGGCAAGAACTGAG	osa-miR1861e, osa-miR1861k, osa-miR1861m
MIR159	Ll-miR21	ACTGGATGACGCGGGAGCTAA	ata-miR319-3p, osa-miR319a-3p
MIR159	Ll-miR33	AGAGCTTCCTTCAGTCCACTC	mtr-miR319a-5p
MIR159	Ll-miR34	AGAGCTTCCTTGAGTCCATTC	aly-miR319a-5p, bra-miR319-5p
MIR159	Ll-miR67	ATTGGACTGAAGGGAGCTCC	cpa-miR319
MIR159	Ll-miR129	CTTGGACTGAAGGGAGCTCC	ppt-miR319a, ppt-miR319b, sly-miR319a
MIR159	Ll-miR130	CTTGGACTGAAGGGAGCTCCC	ppt-miR319c, ppt-miR319d-3p, ppt-miR319e
MIR159	Ll-miR131	CTTGGACTGAAGGGAGCTCCT	mes-miR319h, vun-miR319b
MIR159	Ll-miR341	TGGACTGAAGGGAGCTCCTTC	gma-miR319q
MIR159	Ll-miR342	TGGACTGAAGGGGAGCTCCTTC	gma-miR319d, gma-miR319o
MIR159	Ll-miR420	TTGGACTGAAAGGAGCTCCT	gma-miR319c
MIR159	Ll-miR421	TTGGACTGAAGGGAGCTCC	pta-miR319
MIR159,MIR319	Ll-miR422	TTGGACTGAAGGGAGCTCCC	atr-miR319a, atr-miR319c, cme-miR319a, cme-miR319b, ctr-miR319, gma-miR319a, gma-miR319b, gma-miR319e, lus-miR319b, mtr-miR319a-3p, mtr-miR319b-3p, ppe-miR319a, ptc-miR319a, ptc-miR319b, ptc-miR319c, ptc-miR319d
MIR159,MIR319	Ll-miR423	TTGGACTGAAGGGAGCTCCCA	mtr-miR319c-3p, vvi-miR319g
MIR159	Ll-miR424	TTGGACTGAAGGGAGCTCCCT	aau-miR319, aly-miR319a-3p, aly-miR319b-3p, amg-miR319, aqc-miR319, ath-miR319a, ath-miR319b, bra-miR319-3p, cca-miR319, gma-miR319h, gma-miR319j, gma-miR319k, gma-miR319m, hbr-miR319, lus-miR319a, mdm-miR319a, mdm-miR319b, mes-miR319a, mes-miR319b, mes-miR319c, mes-miR319d, mes-miR319e, mtr-miR319d-3p, nta-miR319a, nta-miR319b, rco-miR319a, rco-miR319b, rco-miR319c, sly-miR319b, stu-miR319a-3p, …
MIR159	Ll-miR425	TTGGACTGAAGGGAGCTCCT	cme-miR319c, cme-miR319d, ptc-miR319e, ptc-miR319f, ptc-miR319g, ptc-miR319h, stu-miR319b
MIR159	Ll-miR426	TTGGACTGAAGGGAGCTCCTT	aly-miR319c-3p, aly-miR319d-3p, ath-miR319c, mes-miR319f, mes-miR319g, pvu-miR319c, rco-miR319d, sly-miR319c-3p
MIR159,MIR319	Ll-miR427	TTGGACTGAAGGGAGCTCCTTC	gma-miR319g, gma-miR319l
-	Ll-miR428	TTGGACTGAAGGGGCCTCTT	gma-miR319f
MIR159	Ll-miR429	TTGGACTGAAGGGTGCTCCC	osa-miR319a-3p.2-3p, osa-miR319b, sbi-miR319a, sbi-miR319b, zma-miR319a-3p, zma-miR319b-3p, zma-miR319c-3p, zma-miR319d-3p
MIR159	Ll-miR430	TTGGACTGAAGGGTGCTCCCT	bdi-miR319b-3p
MIR319	Ll-miR434	TTGGGCTGAAGGGAGCTCCC	ptc-miR319i
MIR319	Ll-miR445	TTTGGACTGAAGGGAGCTCCT	atr-miR319b, atr-miR319d, atr-miR319e, csi-miR319, tcc-miR319, vvi-miR319e
MIR319	Ll-miR456	TTTTGGACTGAAGGGAGCTCC	gma-miR319p
MIR390	Ll-miR8	AAGCTCAGGAGGGATAGCACC	gma-miR390b-5p, gma-miR390d, nta-miR390a, sly-miR390a-5p, stu-miR390-5p
MIR390	Ll-miR9	AAGCTCAGGAGGGATAGCGCC	aly-miR390a-5p, aly-miR390b-5p, ata-miR390-5p, ath-miR390a-5p, ath-miR390b-5p, atr-miR390.2, bdi-miR390a-5p, bna-miR390a, bna-miR390b, bna-miR390c, bra-miR390-5p, cme-miR390a, cme-miR390b, cme-miR390c, cme-miR390d, cpa-miR390a, cpa-miR390b, csi-miR390, ghr-miR390a, ghr-miR390b, ghr-miR390c, gma-miR390a-5p, gma-miR390f, gma-miR390g, hex-miR390a, hex-miR390b, lja-miR390a-5p, lja-miR390b-5p, lus-miR…
MIR390	Ll-miR10	AAGCTCAGGAGGGATAGCGTC	cca-miR390
MIR390	Ll-miR43	AGCTCAGGAGGGATAGCGCC	gma-miR390e
MIR390	Ll-miR97	CGCTATCCATCCTGAGTTCC	ath-miR390b-3p
MIR390	Ll-miR98	CGCTATCCATCCTGAGTTCCA	aly-miR390b-3p
MIR390	Ll-miR99	CGCTATCCATCCTGAGTTTC	gma-miR390a-3p, gma-miR390c, mes-miR390
MIR390	Ll-miR100	CGCTATCCATCCTGAGTTTCA	aly-miR390a-3p, ath-miR390a-3p, lja-miR390a-3p, lja-miR390b-3p, sly-miR390b-3p
MIR390	Ll-miR102	CGCTGTCCATCCTGAGTTTCA	bra-miR390-3p
MIR390	Ll-miR143	GAGCTCAGGAGGGATAGCGCC	ppt-miR390c-5p
MIR393	Ll-miR52	ATCATGCGATCTCTTTGGATT	aly-miR393b-3p, ath-miR393b-3p
MIR393	Ll-miR53	ATCATGCTATCCCTTTGGATT	gma-miR393c-3p, ptc-miR393a-3p, ptc-miR393b-3p
MIR393	Ll-miR54	ATCATGCTATCTCTTTGGATT	aly-miR393a-3p, ath-miR393a-3p
MIR393	Ll-miR55	ATCCAAAGGGATCGCATTGATC	csi-miR393
MIR393	Ll-miR221	TCAGTGCAATCCCTTTGGAAT	bdi-miR393b-3p, osa-miR393b-3p
MIR393	Ll-miR223	TCCAAAGGGATCGCATTGATC	bdi-miR393a, bdi-miR393b-5p, bna-miR393, cme-miR393a, cme-miR393b, cme-miR393c, gma-miR393a, lus-miR393a, lus-miR393b, lus-miR393c, lus-miR393d, mtr-miR393a, mtr-miR393b-5p, osa-miR393a, ppe-miR393b, ptc-miR393a-5p, ptc-miR393b-5p, ptc-miR393c, rco-miR393, sbi-miR393a, sbi-miR393b, tcc-miR393b, vvi-miR393a, vvi-miR393b
MIR393	Ll-miR224	TCCAAAGGGATCGCATTGATCC	aly-miR393a-5p, aly-miR393b-5p, ath-miR393a-5p, ath-miR393b-5p, atr-miR393, cpa-miR393, gma-miR393c-5p, gma-miR393d, gma-miR393e, gma-miR393f, gma-miR393g, htu-miR393a, htu-miR393b, htu-miR393c, mes-miR393a, mes-miR393b, stu-miR393-5p, tcc-miR393a, zma-miR393b-5p
MIR393	Ll-miR225	TCCAAAGGGATCGCATTGATCT	ghr-miR393, mdm-miR393a, mdm-miR393b, mdm-miR393c, mes-miR393c, mes-miR393d, osa-miR393b-5p, zma-miR393a-5p, zma-miR393c-5p
MIR394	Ll-miR433	TTGGCATTCTGTCCACCTCC	ahy-miR394, aly-miR394a-5p, aly-miR394b-5p, ata-miR394-5p, ath-miR394a, ath-miR394b-5p, atr-miR394, bdi-miR394, bna-miR394a, bna-miR394b, cca-miR394, cme-miR394a, cme-miR394b, cpa-miR394a, cpa-miR394b, csi-miR394, ghr-miR394a, ghr-miR394b, gma-miR394a-5p, gma-miR394b-5p, gma-miR394c-5p, gma-miR394d, gma-miR394e, gma-miR394f, gma-miR394g, lus-miR394a, lus-miR394b, mdm-miR394a, mdm-miR394b, mes-miR…
MIR395	Ll-miR12	AAGTGTTTGGGGGAACTC	ata-miR395b-3p
MIR395	Ll-miR56	ATGAAGTGTTTGGAGGAACTC	osa-miR395o
MIR395	Ll-miR57	ATGAAGTGTTTGGGGGAACTC	gma-miR395i, gma-miR395j, gma-miR395k, gma-miR395l, gma-miR395m, mtr-miR395a, mtr-miR395c, mtr-miR395d, mtr-miR395e, mtr-miR395f, mtr-miR395i, mtr-miR395j, mtr-miR395l, mtr-miR395m, mtr-miR395n, mtr-miR395o, sbi-miR395f
MIR395	Ll-miR58	ATGAAGTGTTTGGGGGAACTT	mtr-miR395h
MIR395	Ll-miR116	CTGAAGTGTTTGGAGGAACTC	aly-miR395i, cca-miR395b, cca-miR395c, lus-miR395e
MIR395	Ll-miR117	CTGAAGTGTTTGGAGGAACTT	pab-miR395
MIR395	Ll-miR118	CTGAAGTGTTTGGGGGAACTC	aly-miR395d-3p, aly-miR395e-3p, aly-miR395g-3p, ath-miR395a, ath-miR395d, ath-miR395e, atr-miR395, bna-miR395a, bna-miR395b, bna-miR395c, bra-miR395a-3p, bra-miR395b-3p, bra-miR395c-3p, bra-miR395d-3p, cme-miR395a, cme-miR395d, cme-miR395e, cme-miR395f, csi-miR395, gma-miR395a, gma-miR395b, gma-miR395c, lus-miR395a, lus-miR395b, lus-miR395c, lus-miR395d, mdm-miR395a, mdm-miR395b, mdm-miR395c, mdm…
MIR395	Ll-miR119	CTGAAGTGTTTGGGGGAACTCC	sly-miR395a, sly-miR395b
MIR395	Ll-miR121	CTGAAGTGTTTGGGGGGACTC	aly-miR395b-3p, aly-miR395f-3p, aly-miR395h-3p, ath-miR395b, ath-miR395c, ath-miR395f, bna-miR395d, bna-miR395e, bna-miR395f
MIR395	Ll-miR122	CTGAAGTGTTTGGGGGGACTT	aly-miR395c-3p
MIR395	Ll-miR194	GTGAAGTGTTTGGAGGAACTC	osa-miR395c, sbi-miR395k, zma-miR395c-3p, zma-miR395l-3p, zma-miR395m-3p
MIR395	Ll-miR195	GTGAAGTGTTTGGGGGAACTC	osa-miR395b, osa-miR395d, osa-miR395e, osa-miR395g, osa-miR395h, osa-miR395i, osa-miR395j, osa-miR395k, osa-miR395l, osa-miR395m, osa-miR395n, osa-miR395p, osa-miR395q, osa-miR395r, osa-miR395s, osa-miR395y, sbi-miR395a, sbi-miR395b, sbi-miR395c, sbi-miR395d, sbi-miR395e, sbi-miR395g, sbi-miR395h, sbi-miR395i, sbi-miR395j, tae-miR395a, zma-miR395a-3p, zma-miR395b-3p, zma-miR395d-3p, zma-miR395e-3…
MIR395	Ll-miR287	TGAAGTGTTTGGAGGAACTC	bdi-miR395p-3p
MIR395	Ll-miR288	TGAAGTGTTTGGGGGAACTC	ata-miR395a-3p, ata-miR395c-3p, ata-miR395d-3p, ata-miR395e-3p, ata-miR395f-3p, bdi-miR395a, bdi-miR395b, bdi-miR395c-3p, bdi-miR395e-3p, bdi-miR395f-3p, bdi-miR395g-3p, bdi-miR395h-3p, bdi-miR395j-3p, bdi-miR395k-3p, bdi-miR395l-3p, bdi-miR395m, bdi-miR395n-3p, bdi-miR395o-3p, bdi-miR395q, cpa-miR395a, cpa-miR395b, cpa-miR395c, cpa-miR395d, cpa-miR395e, tae-miR395b
MIR395	Ll-miR289	TGAAGTGTTTGGGGGAACTTT	gma-miR395d, gma-miR395e, gma-miR395f, gma-miR395g
MIR395	Ll-miR397	TTGAAGTGTTTGGGGGAACTC	cme-miR395b, cme-miR395c, mtr-miR395g
MIR396	Ll-miR5	AAGAAAGCTGTGGGAGAATATGGC	gma-miR396d
MIR396	Ll-miR7	AAGCTCAAGAAAGCTGTGGGA	ama-miR396-3p
MIR396	Ll-miR110	CTCAAGAAAGCTGTGGGAGA	ptc-miR396e-3p
MIR396	Ll-miR113	CTCCACGGCTTTCTTGAACTT	atr-miR396d
MIR396	Ll-miR154	GCTCAAGAAAGCTGTGGGAAA	aly-miR396b-3p, ath-miR396b-3p, bra-miR396-3p
MIR396	Ll-miR155	GCTCAAGAAAGCTGTGGGAGA	gma-miR396b-3p, gma-miR396k-3p, mtr-miR396a-3p
MIR396	Ll-miR189	GGTCAAGAAAGCTGTGGGAAG	ata-miR396c-3p, bdi-miR396e-3p, osa-miR396c-3p, zma-miR396f-3p
MIR396	Ll-miR196	GTTCAAGAAAGCTGTGGAAGA	zma-miR396g-3p
MIR396	Ll-miR197	GTTCAAGAAAGCTGTGGGAAA	cca-miR396a-3p
MIR396	Ll-miR198	GTTCAATAAAGCTGTGGGAA	osa-miR396a-3p, osa-miR396b-3p
MIR396	Ll-miR199	GTTCAATAAAGCTGTGGGAAA	ata-miR396e-3p, bdi-miR396c-3p, bdi-miR396d-3p, zma-miR396a-3p, zma-miR396b-3p
MIR396	Ll-miR200	GTTCAATAAAGCTGTGGGAAG	aly-miR396a-3p, ath-miR396a-3p, gma-miR396i-3p, mtr-miR396b-3p, sly-miR396a-3p
MIR396	Ll-miR227	TCCACAGCTTTCTTGAACTG	gma-miR396h
MIR396_2	Ll-miR228	TCCACAGGCTTTCTTGAACGG	osa-miR396d, osa-miR396g, osa-miR396h
MIR396	Ll-miR229	TCCACAGGCTTTCTTGAACTG	ata-miR396a-5p, ata-miR396b-5p, ata-miR396d-5p, bdi-miR396a-5p, bdi-miR396b-5p, far-miR396, osa-miR396e-5p
MIR396	Ll-miR233	TCCCACGGCTTTCTTGAACTT	pde-miR396
MIR396	Ll-miR376	TTCAATAAAGCTGTGGGAAG	gma-miR396a-3p
MIR396	Ll-miR378	TTCCACAGCTTTCTTGAACAG	mdm-miR396a
MIR396	Ll-miR379	TTCCACAGCTTTCTTGAACGT	ppe-miR396a
MIR396	Ll-miR380	TTCCACAGCTTTCTTGAACT	vvi-miR396b
MIR396	Ll-miR381	TTCCACAGCTTTCTTGAACTA	pab-miR396a, vvi-miR396a
MIR396	Ll-miR382	TTCCACAGCTTTCTTGAACTG	aau-miR396, aly-miR396a-5p, amg-miR396, aqc-miR396a, ata-miR396e-5p, ath-miR396a-5p, bcy-miR396a, bdi-miR396c-5p, bdi-miR396d-5p, bgy-miR396a, cme-miR396b, cpa-miR396, csi-miR396a, csi-miR396b, dpr-miR396, ghr-miR396a, ghr-miR396b, gma-miR396a-5p, gma-miR396i-5p, hbr-miR396b, lja-miR396, lus-miR396a, lus-miR396c, mdm-miR396b, mes-miR396a, mes-miR396b, mtr-miR396b-5p, nta-miR396a, osa-miR396a-5p, …
MIR396	Ll-miR383	TTCCACAGCTTTCTTGAACTGT	gma-miR396e
MIR396	Ll-miR384	TTCCACAGCTTTCTTGAACTT	aly-miR396b-5p, ama-miR396-5p, aqc-miR396b, ata-miR396c-5p, ath-miR396b-5p, atr-miR396b, atr-miR396c, atr-miR396e, bcy-miR396b, bdi-miR396e-5p, bgy-miR396b, bna-miR396a, bra-miR396-5p, cca-miR396a-5p, ccl-miR396, cme-miR396a, cme-miR396c, cme-miR396d, gma-miR396b-5p, gma-miR396c, gma-miR396k-5p, lus-miR396b, lus-miR396e, mdm-miR396c, mdm-miR396d, mdm-miR396e, mes-miR396c, mes-miR396d, mes-miR396e…
MIR396	Ll-miR385	TTCCACGGCTTTCTTGAACC	smo-miR396
MIR396	Ll-miR386	TTCCACGGCTTTCTTGAACTG	cme-miR396e, mdm-miR396f, mdm-miR396g, ptc-miR396f
MIR396	Ll-miR387	TTCCACGGCTTTCTTGAACTT	pab-miR396b, pab-miR396c, ptc-miR396g-5p, tcc-miR396d
MIR396	Ll-miR393	TTCTTGAACTTCTTATGCATC	gma-miR396g
MIR397	Ll-miR65	ATTGAGTGCAGCGTTGATGA	sly-miR397
MIR397	Ll-miR66	ATTGAGTGCAGCGTTGATGAA	bdi-miR397b-5p, lus-miR397a
MIR397	Ll-miR222	TCATTGAGTGCAGCGTTGATG	aly-miR397a-5p, aly-miR397b-5p, ath-miR397a, bdi-miR397a, cme-miR397, csi-miR397, gma-miR397a, gma-miR397b-5p, lus-miR397b, mtr-miR397-5p, osa-miR397a, ppe-miR397, ptc-miR397a, rco-miR397, sbi-miR397-5p, ssl-miR397, tcc-miR397, vvi-miR397a
MIR398	Ll-miR108	CGTGTTCTCAGGTCGCCCCTG	ppe-miR398b
MIR398_2	Ll-miR186	GGGGCGGACTGGGAACACATG	zma-miR398b-5p
MIR398	Ll-miR190	GGTGTTCTCAGGTCGCCCCTG	lus-miR398f
MIR398	Ll-miR216	TATGTTCTCAGGTCGCCCCTG	stu-miR398a-3p
MIR398	Ll-miR360	TGTGTTCCCAGGTCGCCCCTG	atr-miR398
MIR398	Ll-miR361	TGTGTTCTCAGGTCACCCCT	ahy-miR398, lus-miR398b, lus-miR398c
MIR398	Ll-miR362	TGTGTTCTCAGGTCACCCCTC	lus-miR398d, lus-miR398e, ssl-miR398
MIR398	Ll-miR363	TGTGTTCTCAGGTCACCCCTG	aly-miR398b-3p, ath-miR398b-3p, ath-miR398c-3p, bra-miR398-3p
MIR398	Ll-miR364	TGTGTTCTCAGGTCACCCCTT	aly-miR398a-3p, aqc-miR398a, ath-miR398a-3p, bol-miR398a-3p, cme-miR398b, csi-miR398, ghr-miR398, gma-miR398a, gma-miR398b, gra-miR398, mdm-miR398a, mtr-miR398a-3p, osa-miR398a, ptc-miR398a, rco-miR398a, tcc-miR398b, vvi-miR398a
MIR398,MIR398_2	Ll-miR365	TGTGTTCTCAGGTCGCCCCCG	ata-miR398f-3p, ata-miR398g-3p, sbi-miR398, tae-miR398, zma-miR398a-3p, zma-miR398b-3p
MIR398	Ll-miR366	TGTGTTCTCAGGTCGCCCCTG	aqc-miR398b, bdi-miR398a, cca-miR398, cme-miR398a, gma-miR398c, gma-miR398d, lus-miR398a, mdm-miR398b, mdm-miR398c, mtr-miR398b, mtr-miR398c, nta-miR398, osa-miR398b, ppe-miR398a-3p, ptc-miR398b, ptc-miR398c-3p, rco-miR398b, tcc-miR398a, vvi-miR398b, vvi-miR398c
MIR398	Ll-miR438	TTGTGTTCTCAGGTCACCCCT	stu-miR398b-3p
MIR399	Ll-miR95	CGCCAAAGGAGAGTTGCCCTG	tcc-miR399a, vvi-miR399i
MIR399	Ll-miR321	TGCCAAAGGAGAATTGCCC	tae-miR399
MIR399	Ll-miR322	TGCCAAAGGAGAATTGCCCTG	ata-miR399a-3p, ata-miR399b-3p, bdi-miR399b, bdi-miR399c, csi-miR399c, csi-miR399e, gma-miR399i, lus-miR399b, lus-miR399d, mdm-miR399a, mdm-miR399b, mdm-miR399c, mes-miR399a, osa-miR399a, osa-miR399b, osa-miR399c, ptc-miR399f, ptc-miR399g, sbi-miR399a, sbi-miR399c, sbi-miR399h, sbi-miR399j, tcc-miR399g, vun-miR399b, vvi-miR399a, vvi-miR399h, zma-miR399a-3p, zma-miR399c-3p, zma-miR399h-3p
MIR399	Ll-miR323	TGCCAAAGGAGAGCTGCCCTG	mtr-miR399b, mtr-miR399o, osa-miR399i, rco-miR399d, sbi-miR399b, stu-miR399a-3p, stu-miR399b-3p, stu-miR399c-3p, stu-miR399d-3p, stu-miR399e-3p, stu-miR399f-3p, zma-miR399d-3p
MIR399	Ll-miR324	TGCCAAAGGAGAGTTGCCCTA	aqc-miR399, cme-miR399b, csi-miR399b, mdm-miR399d, osa-miR399j, ptc-miR399i, sly-miR399, stu-miR399i-3p
MIR399	Ll-miR325	TGCCAAAGGAGAGTTGCCCTG	aly-miR399b-3p, aly-miR399c-3p, ath-miR399b, ath-miR399c-3p, csi-miR399d, gma-miR399a, gma-miR399b, gma-miR399c, gma-miR399h, mdm-miR399i, mdm-miR399j, mes-miR399f, mtr-miR399l, mtr-miR399p, osa-miR399d, pvu-miR399a, rco-miR399a, sbi-miR399d, sbi-miR399i, tcc-miR399i, vun-miR399a, vvi-miR399b, vvi-miR399c, zma-miR399e-3p, zma-miR399i-3p, zma-miR399j-3p
MIR399	Ll-miR326	TGCCAAAGGAGAGTTGCCCTT	cme-miR399d, cme-miR399e
MIR399	Ll-miR327	TGCCAAAGGAGATTTGCCCAG	gma-miR399d, gma-miR399e, gma-miR399f, gma-miR399g, lus-miR399f, lus-miR399g, mtr-miR399a, mtr-miR399e, mtr-miR399f, mtr-miR399g, mtr-miR399s-3p, mtr-miR399t-3p, osa-miR399e, osa-miR399f, osa-miR399g, rco-miR399e, sbi-miR399e, sbi-miR399f
MIR399	Ll-miR328	TGCCAAAGGAGATTTGCCCTG	aly-miR399f-3p, ath-miR399a, cca-miR399, ghr-miR399d, mtr-miR399c, mtr-miR399h, mtr-miR399i
MIR403	Ll-miR372	TTAGATTCACGCACAAACTCG	aly-miR403a-3p, aly-miR403b-3p, ath-miR403-3p, bna-miR403, bra-miR403-3p, csi-miR403, har-miR403a, hpe-miR403a, htu-miR403a, htu-miR403b, htu-miR403c, htu-miR403d, htu-miR403e, mdm-miR403a, mdm-miR403b, mes-miR403a, mes-miR403b, ppe-miR403, ptc-miR403a, ptc-miR403b, ptc-miR403c-3p, ptc-miR403d, rco-miR403a, rco-miR403b, tcc-miR403a, tcc-miR403b, vvi-miR403a, vvi-miR403b, vvi-miR403c, vvi-miR403d,…
MIR403	Ll-miR373	TTAGATTCACGCACAAACTTG	gma-miR403a, gma-miR403b
MIR408	Ll-miR17	ACAGGGAACAAGCAGAGCATG	ath-miR408-5p
MIR408_2,MIR408	Ll-miR60	ATGCACTGCCTCTTCCCTGGC	ahy-miR408-3p, aly-miR408-3p, ath-miR408-3p, cme-miR408, csi-miR408, gma-miR408a-3p, gma-miR408b-3p, gma-miR408c-3p, lus-miR408a, mdm-miR408a, mes-miR408, mtr-miR408-3p, pta-miR408, ptc-miR408-3p, vun-miR408, vvi-miR408
MIR408	Ll-miR77	CAGGGAACAAGCAGAGCATGG	aly-miR408-5p
MIR408	Ll-miR127	CTGCACTGCCTCTTCCCTGGC	bdi-miR408-3p, cpa-miR408, dpr-miR408, osa-miR408-3p, rco-miR408, sbi-miR408, sof-miR408a, sof-miR408b, sof-miR408c, sof-miR408d, ssp-miR408a, ssp-miR408d, tae-miR408, zma-miR408a, zma-miR408b-3p
MIR408	Ll-miR317	TGCACTGCCTCTTCCCTGGC	gma-miR408d
MIR408	Ll-miR318	TGCACTGCCTCTTCCCTGGCT	cca-miR408, nta-miR408, ppt-miR408b, stu-miR408b-3p
MIR444	Ll-miR319	TGCAGTTGTTGCCTCAAGCTT	osa-miR444f, ssp-miR444a, ssp-miR444b.2
MIR444	Ll-miR320	TGCAGTTGTTGTCTCAAGCTT	bdi-miR444c, bdi-miR444d, osa-miR444b.2, osa-miR444c.2, ssp-miR444c-3p, zma-miR444a, zma-miR444b
MIR444	Ll-miR368	TGTTGTCTCAAGCTTGCTGCC	osa-miR444b.1, osa-miR444c.1
MIR447	Ll-miR214	TATGGAAGAAATTGTAGTATT	ath-miR447a.2-3p
MIR447	Ll-miR435	TTGGGGACGAGATGTTTTGTTG	ath-miR447a-3p, ath-miR447b
MIR482	Ll-miR64	ATGGTCGAAGTAGGCAAAATC	aly-miR472-5p, ath-miR472-5p
MIR528	Ll-miR340	TGGAAGGGGCATGCAGAGGAG	ata-miR528-5p, bdi-miR528-5p, osa-miR528-5p, sbi-miR528, ssp-miR528, zma-miR528a-5p, zma-miR528b-5p
MIR529	Ll-miR23	AGAAGAGAGAGAGTACAGCCT	bdi-miR529-5p, zma-miR529-5p
MIR535,-	Ll-miR290	TGACAACGAGAGAGAGCACGC	atr-miR535, cpa-miR535, mdm-miR535a, osa-miR535-5p, pab-miR535, ppe-miR535a, ppt-miR535a, ppt-miR535b, ppt-miR535c, ppt-miR535d, rco-miR535, vvi-miR535a, vvi-miR535b, vvi-miR535c
MIR781	Ll-miR370	TTAGAGTTTTCTGGATACTTA	aly-miR781-5p, ath-miR781a, ath-miR781b
MIR812	Ll-miR63	ATGGCTGCACTTAAAATGGGACGG	osa-miR812v
MIR823	Ll-miR137	CTTGTATGATCACTAACCAT	aly-miR823-5p
MIR823	Ll-miR357	TGGGTGGTGATCATATAAGAT	ath-miR823
MIR825	Ll-miR392	TTCTCAAGAAGGTGCATGAAC	ath-miR825
MIR841	Ll-miR71	ATTTCTAGTGGGTCGTATTCA	ath-miR841a-3p
MIR841	Ll-miR208	TACGAGCCACTTGAAACTGAA	ath-miR841a-5p
-	Ll-miR439	TTTAGGTCGAGCTTCATTGGA	ath-miR843
MIR845_1	Ll-miR104	CGGCTCTGATACCAATTGATG	ath-miR845a
-	Ll-miR338	TGCTCTGATACCAATTGTTGG	bdi-miR845
MIR846	Ll-miR398	TTGAATTGAAGTGCTTGAATT	aly-miR846-3p, ath-miR846-3p
-	Ll-miR204	TAAGATCCGGACTACAACAAAG	ath-miR850
MIR858	Ll-miR115	CTCGTTGTCTGTTCGACCTTG	ppe-miR858
-	Ll-miR273	TCTCGTTGTCTGTTCGACCTT	cme-miR858
MIR858	Ll-miR390	TTCGTTGTCTGTTCGACCTTG	ath-miR858b
MIR858	Ll-miR442	TTTCGTTGTCTGTTCGACCTT	aly-miR858-5p, ath-miR858a
-	Ll-miR59	ATGAATTTGGATCTAATTGAG	ath-miR865-5p
-	Ll-miR109	CGTTTCACGTCGGGTTCACC	ppt-miR894
MIR951	Ll-miR367	TGTTCTTGACGTCTGGACCACG	pab-miR951
-	Ll-miR75	CAGCAAGAACTGGATCTTAAT	osa-miR1425-3p
-	Ll-miR211	TAGGATTCAATCCTTGCTGCT	osa-miR1425-5p
MIR1432	Ll-miR220	TCAGGAGAGATGACACCGACG	ata-miR1432-5p
-	Ll-miR4	AACCAGGCTCTGATACCATG	gma-miR1511
-	Ll-miR50	ATATGGATTCAGAATGCAGGT	osa-miR1852
-	Ll-miR213	TATGCGTAAGACGGATTCGTA	osa-miR1856
MIR1861	Ll-miR92	CGATCTTGAGGCAGGAACTGAG	osa-miR1861b, osa-miR1861f, osa-miR1861i, osa-miR1861l
MIR1861	Ll-miR93	CGATCTTGTGGCAGGAGCTGAG	osa-miR1861n
MIR1861	Ll-miR358	TGGTCTTGAGGCAGGAACTGAG	osa-miR1861d
-	Ll-miR62	ATGGCTCTGATATCATGTTGGTTT	osa-miR1871
-	Ll-miR215	TATGGATGGAGGTGTAACCCGATG	osa-miR1874-3p
-	Ll-miR441	TTTCCTTGGGAAGGTGGTTTC	osa-miR2055
MIR2111	Ll-miR206	TAATCTGCATCCTGAGGTCTA	vvi-miR2111-5p
MIR2111	Ll-miR207	TAATCTGCATCCTGAGGTTTA	aly-miR2111a-5p, aly-miR2111b-5p, aly-miR2111c-5p, ath-miR2111a-5p, ath-miR2111b-5p, bna-miR2111a-5p, bna-miR2111b-5p, bna-miR2111d, bra-miR2111a-5p, bra-miR2111b-5p, cme-miR2111a, cme-miR2111b, gma-miR2111b, gma-miR2111c, gma-miR2111e, gma-miR2111f, lja-miR2111-5p, mdm-miR2111a, mdm-miR2111b, mes-miR2111a, mes-miR2111b, mtr-miR2111a-5p, mtr-miR2111b, mtr-miR2111c, mtr-miR2111d-5p, mtr-miR2111e-5…
MIR2118	Ll-miR388	TTCCTGATGCCTCTCATTCCTA	osa-miR2118h, osa-miR2118k, zma-miR2118a
MIR2275	Ll-miR138	CTTGTTTTTCTCCAATATCTCA	osa-miR2275d
-,MIR2275	Ll-miR377	TTCAGTTTCCTCTAATATCTCA	zma-miR2275b-3p, zma-miR2275c-3p
-	Ll-miR107	CGGTTCGACTCGTTAGGTTC	mtr-miR2614
MIR2863	Ll-miR391	TTCGTTTATTTGGACTAGAGT	osa-miR2863b
MIR2863	Ll-miR436	TTGTCCCATTCTAGTTTAGCT	osa-miR2863a
-	Ll-miR111	CTCAGCAGTCGACTGTACCGTG	osa-miR2865
MIR3440	Ll-miR355	TGGATTGGTCAAGGGAAGCGT	ath-miR3440b-3p
MIR3932	Ll-miR443	TTTGACGTGCTCGATCTGCTC	ath-miR3932b-5p
MIR4414	Ll-miR44	AGCTGCTGACTCGTTGGTTCA	mtr-miR4414a-5p
-	Ll-miR45	AGGCAGTGGCTTGGTTAAGGG	gma-miR4995
-	Ll-miR19	ACTCATAAGATCGTGACACGT	ath-miR5026
MIR5079	Ll-miR448	TTTGGATCTGTTATTTTGGTAT	osa-miR5079a, osa-miR5079b
-	Ll-miR2	AAACCTGGCTCTGATACCA	rgl-miR5139
-	Ll-miR394	TTCTTGTGCTGCTGAAGAGAC	osa-miR5144-5p
-	Ll-miR3	AAAGATGTGCATGTAGTTCCG	osa-miR5487
-	Ll-miR432	TTGGATTTTTATTTAGGACGG	osa-miR5490
-	Ll-miR375	TTATAGGAGGTATAGACGGTA	osa-miR5494
-	Ll-miR74	CAGAATATCTGGGACGAGCAT	osa-miR5497
-	Ll-miR352	TGGATCGCTTCGTCTGATGGT	osa-miR5506
-	Ll-miR13	AATGAGAATGATGACCCGGTG	osa-miR5507
-	Ll-miR212	TAGGCATTTTCTCTTGGCATG	osa-miR5509
-	Ll-miR234	TCCCAGAGCTTTGGCCGTCGC	osa-miR5514
-	Ll-miR86	CCGATGGTTGTTCTACAGGTG	osa-miR5515
MIR5516	Ll-miR112	CTCATTGCTTCGGTAGGCTGG	osa-miR5516a, osa-miR5516b
-	Ll-miR339	TGGAAGATGCTTTGGGATTTATT	ath-miR5654-3p
MIR5770	Ll-miR374	TTAGGACTATGGTTTGGACAA	gma-miR5770b
-	Ll-miR353	TGGATGTGACATACTCTAGTA	osa-miR5788
-	Ll-miR418	TTGCAGGAGACTAGAGACCAG	osa-miR5791
-	Ll-miR311	TGAGGAATCACTAGTAGTCGT	osa-miR5794
-	Ll-miR269	TCGTGGGATTTATGCAGTTAA	osa-miR5797
-	Ll-miR16	ACAGGCAAAGACAATGACGGC	osa-miR5806
-	Ll-miR356	TGGCAGAGATTGATCGAGGAA	osa-miR5820
-	Ll-miR310	TGAGCAGCCGGACCATGGGAT	osa-miR5836
-	Ll-miR307	TGACATCCAGATAGAAGCTTTG	ath-miR5996
-	Ll-miR42	AGCCGTAAACGATGGATACT	hbr-miR6173
-	Ll-miR193	GTCGTTGTAGTATAGTGG	gma-miR6300
-	Ll-miR85	CCGACCTTAGCTCAGTTGGTG	ptc-miR6478
-	Ll-miR218	TATTGTAGAAATTTTCAGGATC	hbr-miR6483
-	Ll-miR203	TAACCTGGCTCTGATACCA	cpa-miR8155

## Sheet: Table S3
Table S3. De novo transcriptome assembly statistics.
Stats transkryptom
Total trinity 'unigenes':	119010
Total trinity transcripts:	275897
Percent GC	38.05
Stats based on ALL transcript contigs:
Contig N10	4432
Contig N20	3559
Contig N30	3005
Contig N40	2573
Contig N50	2197
Median contig length	823
Average contig	1275.1
Total assembled bases	351794933
Stats based on ONLY LONGEST ISOFORM per 'UNIGENE':
Contig N10	4163
Contig N20	3266
Contig N30	2657
Contig N40	2152
Contig N50	1646
Median contig length	378
Average contig	806.77
Total assembled bases	96013217

## Sheet: Table S4
Table S4. List of novel miRNAs identified in Lupinus luteus and their expression.
miRNA ID	Sequence (5'-3')	Size (nt)	RPM										Annotated pre-miRNA in miRBase	Precursor (RNA-seq ID)	LP (nt)	Prekursor sequence	MFE (kcal/mol)	Nr. of target transcripts in degradome	Targets confirmed by degradome (RNA-seq ID)	Target desciption
			FPAB	FPNAB	LF1	LF2	LF3	LF4	UF1	UF2	UF3	UF4
Ll-miRn1	TTGCCAATTCCACCCATGCCTA	22	48.15	38.35	19	20.05	41.25	49	11.35	22.75	35.35	52.3	mtr-MIR2118	TRINITY_DN58100_c0_g3_i1	125	AAAGGGAGAAAGAAGUUGAGGAAGUGAUGGGAAUGGGUGGAUUGACAAAGCAUAUCUCAUCCCUUGAUGAACAUACCUUUGCCAAUUCCACCCAUGCCUAUCAUUUCCUUUAAUUCCUCCCUCUC	-59.9	5	TRINITY_DN53103_c1_g1_i1; TRINITY_DN53103_c1_g1_i2; TRINITY_DN53103_c1_g1_i4; TRINITY_DN53103_c1_g1_i5; TRINITY_DN54248_c4_g5_i1	4x SUPPRESSOR OF GENE SILENCING 3; 1x Casein kinase 1-like protein HD16
Ll-miRn2	TCACTCCAACTTTGACCTTCT	21	446.95	400.75	67.4	69.55	87.75	64.9	36.6	63.8	76.45	60.65	none	TRINITY_DN50576_c0_g2_i1	215	AACUUAAUUCAUUAAUAAAAAAAGUUUAUGAACUUCUGGUAGAGGGUUAAAAUUGGAGUGAUGUUCUUUUAGGUACCAACUUGUGGGAUUUAUGAUGUCAAACGGAUUUGGUUGAGAUUGAAAAUACCACGAGUUGAUAUCGGAACGAACAUCACUCCAACUUUGACCUUCUAUGAGAAAGUCAUUAACAACAUAUUAUCAAUAAAUUAAGCUUC	-84.7	1	TRINITY_DN56215_c3_g1_i12	65-kDa microtubule-associated protein 7
Ll-miRn3	TGAAGAGGGAGGGAGACTGATG	22	0.05	0.65	4.25	1.2	2.35	1.9	0.35	0.9	2.2	1.6	gma-MIR169a	TRINITY_DN77107_c0_g1	185	UAGUCGCCUAAGAGGGACUUGCAUGAAGAGGGAGGGAGACUGAUGCAGCCAAGGAUGACUUCCGGUGUUAGCGAUAAUCAAUCGUGUUCAUAUGCUUAACUAUAUAUUAUAAGUGUCGGCAAGUUGUCCUUGGCUAUGUUGGUUUCUCUCCUUGUCAUGUAAGUUCCCCAAUUAGGCUCAAUUAU	-86.5	2	TRINITY_DN54013_c1_g1_i3; TRINITY_DN54013_c1_g1_i7	2x SRC2 homolog
Ll-miRn4	GTAGCACCATCAAGATTCACA	21	0.05	0.1	0.25	0.15	0.1	0.2	0.05	0.2	0.15	0.05	gma-MIR172b	TRINITY_DN43941_c0_g1_i1	151	AGAUUAACAGUCGUUGUUUGCUGAUGUAGCACCAUCAAGAUUCACAUGCAAAUUCUUGUGGGUGGGACUCUUAUGCAAAGUUGGUGUUCUUCUCAAUCCAUUGGUGUUUUGAGAGUGAGAAUCUUGAUGAUGCUGCAUCGGCCAUGAACGACUUUAAAGUG	-60.3	0
Ll-miRn5	TGGAATAGTGAATGAGACATC	21	5.2	12.4	10.8	11.6	14.3	17.1	7.55	13	15.6	16.6	none	TRINITY_DN52736_c3_g2_i2	102	UGGUGUCUCAUUCUCUAUCCCGGACAAAUCAGAUAUUGACACAUAAAUACAAAAAUAAAAAAUAAUAUUCUGAUUAGUUUGGAAUAGUGAAUGAGACAUCAU	-38.7	0
Ll-miRn6	TGCTATCCATCCTGAGTTTCA	21	0.1	0.3	1.95	1.65	2.45	1.85	1.25	1.5	1.5	1.45	mdm-MIR390f	TRINITY_DN54182_c6_g1_i1	133	GUGUGAAUUCAUCUGUUAAGCUCAGGAGGGAUAGCGCCAUUCAUGGUCUUCCUUUGCUCCAUUUCUUUGGUUUGCAUUUUUAUUUGAUCUUCUAUUGUGCUAUCCAUCCUGAGUUUCAUGGCUUUCUCACACU	-47.9	0
Ll-miRn7	AGAGGTGTATGGCACAAGAGA	21	5.25	6.3	4.2	2.8	5.15	4.75	2.55	3.2	4.2	3.8	mtr-MIR1507	TRINITY_DN53175_c1_g6_i1	85	UUUCUAGAGGUGUAUGGCACAAGAGAUGGGAAAUGGUAUUUUCCAAUACAGUUUCUCUCCCUUGUUCCAUACAUCAUCUAGUGAA	-36.6	0
Ll-miRn8	TGAAGTGTTTGGGGGAACTCC	21	26.15	135.15	154.9	308.65	366	394	74.3	334	431.15	363.3	gma-MIR395k	TRINITY_DN44441_c0_g1_i1	102	UAGAGUUCCUCACAUCACUUCAUUGUGCUUGUUGAUUAAAUCCAAAGCUCUCAAAUGGAGAAUUCUUGUAAAGCACCACUGAAGUGUUUGGGGGAACUCUGG	-37.4	6	TRINITY_DN55190_c0_g1_i12; TRINITY_DN55190_c0_g1_i1; TRINITY_DN55190_c0_g1_i8; TRINITY_DN56825_c2_g1_i2; TRINITY_DN57078_c1_g2_i1; TRINITY_DN58238_c0_g1_i2	3x ATP sulfurylase 1; Low affinity sulfate transporter 3; -; -
Ll-miRn9	TCGGACCAGGCTTTATTCCTT	21	542	456.2	182.1	210.55	253.3	257.5	106.55	199.4	272.9	324.1	gma-MIR166e	TRINITY_DN50586_c0_g1_i3	167	AUGUUCGGUUGAGAGGAAUAUUGUCUGGAUCGAGGUCAUGGAGGAGUAUAAUGGUGAAAUCUUUGAGUGGUGAAAAUUUCCAGAAGGGUAGUUAAUGGGAAUUUUUACCCUCUAACUCUGACCCUAAAUGAUUCUCGGACCAGGCUUUAUUCCUUCCAACCAAUAUU	-65.6	1	TRINITY_DN58210_c1_g2_i13	Homeobox-leucine zipper protein REVOLUTA
Ll-miRn10	ATGTTGTGATGGGAATCAATG	21	6.85	6.2	8.05	2.9	2.3	2.25	2.9	2.25	2.15	1.55	none	TRINITY_DN67022_c0_g1_i1	84	GCUGGACCAUGUUGUGAUGGGAAUCAAUGAUUACAAUCAAAUUGUGAGCAUUGUCAUUGAUUCUCAUCACAACUUGGCUCAGUU	-43.5	2	TRINITY_DN56039_c0_g2_i4; TRINITY_DN57681_c0_g2_i4	CBL-interacting serine/threonine-protein kinase 6;-
Ll-miRn11	TAAAGACCTCATTCTCTCATG	21	2.05	2.4	5.75	5.5	3.35	2.9	4.45	4.15	4.45	2.15	gma-MIR169v	TRINITY_DN31556_c0_g1_i1	130	UGCAUGUGGGAAUGAGGUCAUGUAAUGCAGCCAAGGAUGACUUGCCGGCAAGCUUCUAUUAAUCAUGUUCCAAAGCUUAUAUGGCCGACAAGUCAUCUUUGGCUAUAUAAAGACCUCAUUCUCUCAUGUU	-62.8	1	TRINITY_DN52048_c2_g2_i4	Vacuolar protein sorting-associated protein 62
Ll-miRn12	AGGTCATCTTGCAGCTTCAAT	21	0.2	0.15	0.75	0.2	0.5	0.2	0.25	0.4	0.2	0.2	mes-MIR167a	TRINITY_DN52990_c2_g1_i5	71	UGUUGGUUUGAGAGGUUGAAGCUGCCAGCAUGAUCUGGUCAUCUUGCAGCUUCAAUCACUCAAUCACCAAC	-36.84	0
Ll-miRn15	TTCGGCTTTCTACTTCTCATG	21	8.5	8.85	1.3	1.95	4.1	3.6	0.55	0.8	1.6	1.8	gma-MIR169c	TRINITY_DN54101_c8_g2_i10	156	GAGUCUUUCAUGUAGUCGUAGAAAGUGGAAUAAAGCCAAGGAUGACUUGCCGACAUUAAUAUAAUUUACUACAAAGCUAUGGCGAUAGAUUGCUUGAUUUUUCCGGCAAGUUAUCCUAAGGCUACAUUCGGCUUUCUACUUCUCAUGUGAGACUCU	-66.2	1	TRINITY_DN52553_c0_g1_i2	Transcription termination factor MTERF8
Ll-miRn16	AGTTCTTTAGATGGGCTGGACGCC	24	1.15	1.7	4.25	4.65	6	5.15	2.1	4.85	7.1	7.05	none	TRINITY_DN52523_c6_g2_i1	83	ACAUUCCGCUGUCAAGUUCUUUAGAUGGGCUGGACGCCUUUCGAGGCAUUCGGCCUAUUCAUGGAACCUGAUGGUUGACUUGU	-36.5	0
Ll-miRn17	TGTCTCATTCTCTATCTCAAG	21	9.95	10.4	17.2	22.6	21.9	16.15	10.1	22.3	17.4	12.95	none	TRINITY_DN51068_c0_g1_i2	142	GAAUAUGUGUGUCCCUGAAGGUGUCUCAUUCUCUAUCUCAAGUCAAUACAUUAAGAGGAAUAAAAAAAUAUAAUAAAACAUAGCAUUGUGAUUGGCUUGGGAUAGAGAGUGAGAUACCUUUUGGGGCAGAUAAUCUCUAUUC	-64.3	0
Ll-miRn18	AATAGGGCACATCTCTCATGG	22	4	0.6	0.6	0.8	0.95	1.05	0.8	0.95	1.25	1.75	none	TRINITY_DN46596_c0_g1_i1	112	AGCAAAUCAGUAAUAGGGCACAUCUCUCAUGGCAGGUAAAGAGUGUCAGAUGAAAACUUGUUUGUCAAUAAUAACUUGCCAAGGGAGAGUUGCCCUGUGACUGCUUUAGCUU	-49	0
Ll-miRn19	TCCAAAGGGATCGCATTGATTT	22	0.15	0.25	0.55	0.7	0.95	0.95	0.55	0.95	0.85	0.45	gma-MIR393j	TRINITY_DN53637_c4_g2_i4	110	UGAAGGAGGCAUCCAAAGGGAUCGCAUUGAUCCUAAAUUUUAGUGUUAAAUUUCUCUUUACCUUCACAAUAUUUUUGGGAUCAUGCUAUCCCUUUGGAUUUCUCCUUUGG	-48.10	6	TRINITY_DN49353_c0_g1_i1; TRINITY_DN49353_c0_g1_i3; TRINITY_DN49353_c0_g1_i4; TRINITY_DN58214_c1_g2_i1; TRINITY_DN58214_c1_g2_i2; TRINITY_DN88124_c0_g1_i1	5 x AUXIN SIGNALING F-BOX 3; -
Ll-miRn21	TGAGCATGAGGATAAGGACGG	21	4428.7	9748.5	7715.5	11421.5	9284.75	8240.05	3982.85	9596.95	9149.1	6106.15	none	TRINITY_DN50271_c0_g3_i1	246	UGGCCAUUUCACCUUACCGUCCUCAUCCUUAUGCUCCAUGUCGCUCUCUCCUUUAUCAGAGACCUUCGUCCCUCUCCGGCACCUGUCCCCUCUCCCCACCCUUUUCUGCCGAUGGCUCAGUGAGGCAACAGGUAUCGGAUAUGGUGCUGGAGAGGGAUACCAGAGAGGGACGGAGGUAGGUCCCUGGUGAAGGAGAGCAUGACCAGUGAGCAUGAGGAUAAGGACGGUGAGGUGCAAGGCCAUGGA	-144.9	2	TRINITY_DN43668_c0_g1_i1; TRINITY_DN50271_c0_g3_i1	gag-polypeptide of LTR copia-type; Tetratricopeptide repeat protein 1
Ll-miRn22	TATCATTCCATACATCGTCTCG	21	31.75	18.5	10.25	16.65	25.35	28.3	6.75	12.2	21.05	22.6	gso-MIR1507b	TRINITY_DN50592_c0_g4_i2	80	GUAGAGAUGUUUGGAAUGAGAGAUGGGAAAUUGUUUUUUCUAAUACACUUUCCCUCUAUCAUUCCAUACAUCGUCUCGCA	-33.6	0
Ll-miRn24	ATTGTCACTGTATCATTCACCATT	24	2.1	2.45	2.15	2	2.2	2.5	1.7	1.7	1.65	1.95	none	TRINITY_DN52987_c0_g1_i1	104	ACAUUGUCACUGUAUCAUUCACCAUUCAUUAUUCAUGUUUAAUUAUUAUUGAUGCUUCGAAAAAAGUAAUGCAAAUGAAUGGUGAAUGAUGUAUUGAAUAUGUA	-32.3	0
Ll-miRn25	TGGTACAAAAAGTGGGGCAAC	21	0	0.05	1.25	0.1	0.1	0.15	0.05	0.1	0.1	0.05	none	TRINITY_DN48871_c3_g1_i9	151	UCAUGGGGAACACAUCGGCUCUCCCACUAUUUUGUGUCACUCUAUGUGUCAGAUGAAAUUAUUGAUCGGAAAAAUAUUUAAUAGUUAGUAUUUUUUCAGUCAAUCAGAGUUGAUGAUACACGAAGUGGUACAAAAAGUGGGGCAACAUAUG	-43.9	0
Ll-miRn26	TGTTGTTTTCTGGTAAAAATA	21	0	0	0.1	0	0	0	0	0	0	0	none	TRINITY_DN58488_c1_g2_i4	99	UGUGCUUCUGGUGUUGUUUUCUGGUAAAAAUAUAAUUCCUGGAACAAAUCGUGUUUACACAUGUUGUACUUUUAUCACAGAACAACACUACUAGUACCC	-33.8	1
Ll-miRn27	ATTAGATCATGTGGCAGTTTCACC	24	0.6	0.3	23.75	33.45	81.65	62.3	14.7	24.85	34.6	63.25	lja-MIR167b	TRINITY_DN51506_c3_g2_i5	77	AGUUGAAGCUGCCAGCAUGAUCUUAACUUCCCUCCUUUAAAGGGGUAAGAUUAGAUCAUGUGGCAGUUUCACCUUGU	-36.6	0
Ll-miRn28	TACGGGTGTCCTCACCTCTGAT	22	5.05	3.05	2.8	3.9	5.3	3.85	2.15	3.6	5.75	7.95	none	TRINITY_DN70730_c0_g1_i1	98	AGUAAAAUCGGUACGGGUGUCCUCACCUCUGAGCUAACUAAGCUACAACAAUUGCUUUAUCAGCUUCGGAGGUGUGAAUACUCGGAUCUCUUUUACUC	-36.9	3	TRINITY_DN59179_c1_g1_i12; TRINITY_DN59179_c1_g1_i5; TRINITY_DN59179_c1_g1_i7	3 x ISWI chromatin-remodeling complex ATPase CHR11
Ll-miRn29	TGGGATAGAGAGTGAGATACC	21	15.3	24.45	31.9	19.65	22.6	21.7	8.9	21.1	18.95	21.75	none	TRINITY_DN51068_c0_g1_i2	125	UGUGUCCCUGAAGGUGUCUCAUUCUCUAUCUCAAGUCAAUCACAUUAAGAGGAAUAAAAAAAUAUAAUAAAACAUAGCAUUGUGAUUGGCUUGGGAUAGAGAGUGAGAUACCUUUUGGGGCAGAU	-67.8	0
Ll-miRn30	TTCGTTTGTGTGCAGACTCTGT	22	2.95	3.2	21.95	18.1	15.5	14.05	9.1	17.45	18.4	14.7	none	TRINITY_DN57730_c1_g9_i2	105	AAAAAUUCUUUGUUAUUCGUUUGUGUGCAGACUCUGUCAUGGUAAGAUAGUAUUUAUCAAAAUCAGCUGCAGAGUCUGCCACAAAAGAAUAUCAAAGAGAUUUUC	-42.7	6	TRINITY_DN59142_c2_g1_i10; TRINITY_DN59142_c2_g1_i1; TRINITY_DN59142_c2_g1_i2; TRINITY_DN59142_c2_g1_i4; TRINITY_DN59142_c2_g1_i6; TRINITY_DN59142_c2_g1_i7	6 x Endoribonuclease Dicer homolog 2
Ll-miRn31	GCGTACCAGGAGCCATGCATG	21	0.05	0.1	1.9	0.25	2.35	2	0.35	0.45	1.2	1.65	mtr-MIR160a	TRINITY_DN58934_c0_g4_i1	149	UUUUGUUUUUGUGUAUUAGGCUAUAUAUUAUUACUAAGUGUGCCUGGCUCCCUGUAUGCCAUUUGUAGAGUCAUGAAAAUAAUCGAUGGCUUUAACGAAUGGCGUACCAGGAGCCAUGCAUGUUGUAUAUAGUAUAUAAAAUACAAAAG	-60.2	0
Ll-miRn32	AAGGGTTGTTTACAGAGTTTA	21	0.1	1.95	2.5	2.65	4.2	3.45	2.1	2.4	3.5	3.15	mes-MIR394b	TRINITY_DN51330_c0_g1_i1	128	UUAAUAAAGGGUUGUUUACAGAGUUUAUUGGCAUUCUGUCCACCUCCACUUGUGACAUCUAGUUACGGUAAUCUUAUGUGGAGGUGGCCAUAGUGCCAACAAAGCUGUGUUAGCUUCUCUUUGUAAAA	-55.4	0

## Sheet: Table S5
Table S5. Expression of the identified miRNAs in RPM (reads per million).
MIR Family	miR ID	Sequence	FPAB-1	FPAB-2	FPNAB-1	FPNAB-2	LF1-1	LF1-2	LF2-1	LF2-2	LF3-1	LF3-2	LF4-1	LF4-2	UF1-1	UF1-2	UF2-1	UF2-2	UF3-1	UF3-2	UF4-1	UF4-2
-	Ll-miR2	AAACCTGGCTCTGATACCA	0.3	0.1	0	0.1	0	0	0.3	0	0.3	0	0	0	0	0.1	0.3	0	0.1	0	0.5	0.1
-	Ll-miR3	AAAGATGTGCATGTAGTTCCG	0	0	0	0	0	0	0	0.1	0	0	0	0	0	0	0	0.1	0	0	0	0
-	Ll-miR4	AACCAGGCTCTGATACCATG	927.3	695.4	701.6	765.1	563.8	579.6	670.8	517.2	591.5	552	639.6	621.3	248.7	1849.1	696.3	600.9	702	658.2	595.1	624.6
MIR396	Ll-miR5	AAGAAAGCTGTGGGAGAATATGGC	0.5	0.4	1.1	1.3	2	1	0.8	1	0.2	1.2	0.7	0.5	0.5	0.9	0.7	1.5	0.3	0.4	0.6	0.6
MIR396	Ll-miR7	AAGCTCAAGAAAGCTGTGGGA	0	0	0	0	0	0	0.1	0	0	0	0	0	0	0	0.1	0	0	0	0	0
MIR390	Ll-miR8	AAGCTCAGGAGGGATAGCACC	0.1	0.1	0.1	0	0	0	0	0	0	0.1	0	0	0	0.1	0	0	0	0.1	0	0
MIR390	Ll-miR9	AAGCTCAGGAGGGATAGCGCC	22.4	16.4	31.3	27.1	5.8	4.7	6.9	5.2	11.7	11.9	15	10.7	1.8	4.1	5.7	5.5	7.9	6.1	12.6	13
MIR390	Ll-miR10	AAGCTCAGGAGGGATAGCGTC	0.1	0	0	0	0	0	0	0	0	0	0	0	0	0	0	0	0	0	0	0.1
MIR395	Ll-miR12	AAGTGTTTGGGGGAACTC	0	0	0	0	0	0	0	0	0.1	0	0	0.1	0	0.1	0.1	0	0	0	0	0
-	Ll-miR13	AATGAGAATGATGACCCGGTG	0	0	0	0	0	0	0	0	0	0	0	0.1	0	0	0	0	0	0	0	0
MIR156	Ll-miR15	ACAGAAGATAGAGAGCACAG	0	0	0	0	0	0	0	0	0	0	0	0	0	0	0.1	0	0	0	0	0
-	Ll-miR16	ACAGGCAAAGACAATGACGGC	0	0.1	0	0.1	0	0	0	0	0	0.1	0	0	0	0	0	0.1	0	0	0	0
MIR408	Ll-miR17	ACAGGGAACAAGCAGAGCATG	0	0	0	0	0	0	0.1	0	0	0	0	0	0	0	0	0	0	0	0.2	0
-	Ll-miR19	ACTCATAAGATCGTGACACGT	0	0	0	0	1.8	0	2.5	0	0	0	0	0	0	0	0	0	0	0	3.3	0
MIR159	Ll-miR21	ACTGGATGACGCGGGAGCTAA	0	0	0	0	0	0	0	0	0	0	0	0.1	0	0	0	0	0	0	0	0
MIR529	Ll-miR23	AGAAGAGAGAGAGTACAGCCT	0	0	0	0	0	0	0	0	0	0	0	0.1	0	0	0	0	0	0	0	0
-	Ll-miR24	AGAATCCTGATGATGCTGCAA	0	0	0.1	0	0	0	0	0	0	0	0	0	0	0	0	0	0	0	0	0
MIR172	Ll-miR25	AGAATCCTGATGATGCTGCAG	0	0	0	0	0	0	0	0	0	0.1	0	0	0	0	0	0	0	0	0	0
MIR172	Ll-miR26	AGAATCCTGATGATGCTGCAT	0	0	0.1	0	0	0	0	0	0.1	0	0	0	0	0	0.1	0	0	0	0	0
MIR172	Ll-miR27	AGAATCTTGATGATGCTGC	0.5	0.7	0.3	0.5	0.4	0.4	0.3	0.5	0.3	0.5	0.1	0	0.2	0.3	0.3	0.3	0.5	0.1	0.3	0.4
MIR172	Ll-miR28	AGAATCTTGATGATGCTGCA	0	0.1	0	0.1	0	0.1	0.1	0.1	0.1	0	0.1	0	0	0.1	0.1	0	0.1	0	0	0
MIR172	Ll-miR29	AGAATCTTGATGATGCTGCAG	3.3	1	1.4	2.6	1.6	0.7	1.5	0.9	0.6	0.7	0.9	1.1	0.6	1.4	1.3	0.8	0.7	0.7	0.6	0.5
MIR172	Ll-miR30	AGAATCTTGATGATGCTGCAT	0.9	0.6	1.1	2.1	1.2	0.4	0.9	0.6	1.1	0.8	1.5	0.3	0.9	1.3	1.6	0.8	0.9	0.5	1.4	0.8
MIR159	Ll-miR33	AGAGCTTCCTTCAGTCCACTC	0.1	0.1	0.1	0.4	0	0	0	0	0	0	0	0	0	0	0	0	0	0	0	0
MIR159	Ll-miR34	AGAGCTTCCTTGAGTCCATTC	0	0	0	0	0.1	0	0	0	0	0	0	0	0	0	0	0	0	0	0.1	0
MIR171_1	Ll-miR36	AGATATTAGTGCGGTTCAATC	0	0	0	0	0.1	0	0	0	0	0	0	0	0	0	0	0	0	0	0	0
MIR171_1	Ll-miR37	AGATATTGGTACGGTTCAATC	0.5	0.4	0.4	1	0.4	0.1	0.2	0.3	0.2	0.2	0.3	0.1	0	0	0.2	0.1	0.4	0.5	0.4	0.3
MIR171_1	Ll-miR38	AGATATTGGTGCGGTTCAATC	0	0	0	0	0	0	0.1	0	0	0	0	0	0	0	0	0	0	0	0	0
MIR167_1	Ll-miR39	AGATCATGTGGCAGTTTCACC	8.8	7.9	0.1	0.2	2.3	2.4	1.4	1.2	2.3	9	4.8	3.8	0.7	0.7	1.1	1.2	3.8	2.6	4.6	6.9
MIR167_1	Ll-miR41	AGATCATGTTGCAGCTTCACT	0	0	0	0	0	0	0	0	0.1	0	0	0	0	0	0	0	0	0	0	0
-	Ll-miR42	AGCCGTAAACGATGGATACT	0	0	0	0	0	0	0	0	0	0.1	0	0.1	0	0	0	0.1	0	0	0	0
MIR390	Ll-miR43	AGCTCAGGAGGGATAGCGCC	1.3	1.5	0	2.8	0.2	0.3	1	0.6	1.8	0.5	0.6	0.9	0.3	0.1	0.5	0.8	1.6	1.2	1.7	1.2
MIR4414	Ll-miR44	AGCTGCTGACTCGTTGGTTCA	1.5	1.6	7.6	4.5	1.8	1.2	0.5	0.7	0.8	1.6	1.6	1.5	0.6	0.9	0.5	0.4	0.8	0.5	0.7	0.1
-	Ll-miR45	AGGCAGTGGCTTGGTTAAGGG	0	0	0	0	0	0.1	0	0	0	0	0	0.1	0	0	0	0	0	0	0	0
MIR167_1	Ll-miR47	AGGTCATCCTGCAGCTTCAGT	0.1	0	0	0	0	0	0	0	0	0	0	0	0	0	0	0	0	0	0	0
MIR167_1	Ll-miR49	AGGTCATGCTGTAGTTTCATC	0	0	0	0	0	0	0	0	0	0	0	0.1	0	0	0	0	0	0	0	0.1
-	Ll-miR50	ATATGGATTCAGAATGCAGGT	0	0	0	0	0	0	0	0.1	0	0	0	0	0	0	0	0	0	0	0	0
MIR393	Ll-miR52	ATCATGCGATCTCTTTGGATT	0	0	0	0	1.5	0	2	0	0	0	0	0	0	0	0	0	0	0	2.5	0
MIR393	Ll-miR53	ATCATGCTATCCCTTTGGATT	0.5	0.6	0.3	2.7	9.3	13.7	6.5	3.9	2.7	1	0.8	2.4	3.7	6	6.9	6.1	2.4	3.5	1.9	1.6
MIR393	Ll-miR54	ATCATGCTATCTCTTTGGATT	0	0	0	0	0	0.1	0.1	0	0	0	0	0	0	0	0	0	0	0	0	0
MIR393	Ll-miR55	ATCCAAAGGGATCGCATTGATC	0	0	0	0	0	0.1	0	0	0	0	0	0	0	0	0	0	0	0	0	0
MIR395	Ll-miR56	ATGAAGTGTTTGGAGGAACTC	0	0	0	0	0	0	0	0	0	0	0	0.1	0	0	0	0	0	0	0	0
MIR395	Ll-miR57	ATGAAGTGTTTGGGGGAACTC	0	0.1	0.6	0.4	0.6	0.8	1	1	1.4	0.6	1.1	0.7	0.2	0.4	0.9	1	1.3	1.8	1.1	1.2
MIR395	Ll-miR58	ATGAAGTGTTTGGGGGAACTT	0	0	0	0.1	0.4	0	0.2	0.1	0.4	0	0.1	0.1	0	0	0.1	0	0.1	0.1	0.1	0.2
-	Ll-miR59	ATGAATTTGGATCTAATTGAG	0	0	0	0	0	0	0	0	0	0	0	0	0	0	0	0	0	0	0.1	0
MIR408_2,MIR408	Ll-miR60	ATGCACTGCCTCTTCCCTGGC	47.1	30.4	8.6	38.1	14.4	14	16	10.5	7.4	4.1	7	8.5	6.2	10.7	19.1	13.7	9.9	7.2	5.9	4.3
-	Ll-miR62	ATGGCTCTGATATCATGTTGGTTT	0	0	0	0	0	0	0	0	0	0.1	0	0	0	0	0	0	0	0	0	0
MIR812	Ll-miR63	ATGGCTGCACTTAAAATGGGACGG	0	0	0	0	0	0	0	0	0.1	0	0	0	0	0	0	0	0	0	0	0
MIR482	Ll-miR64	ATGGTCGAAGTAGGCAAAATC	0	0	0	0	0	0	0.1	0	0	0	0	0	0	0	0	0	0	0	0	0
MIR397	Ll-miR65	ATTGAGTGCAGCGTTGATGA	0.1	0	0.1	0	0.1	0	0.1	0	0	0	0.1	0	0	0.1	0	0	0.1	0	0	0.1
MIR397	Ll-miR66	ATTGAGTGCAGCGTTGATGAA	0.6	0.3	0.6	0.3	0	0.4	0	0.1	0.1	0	0.1	0	0.1	0	0	0.3	0.2	0.1	0	0.1
MIR159	Ll-miR67	ATTGGACTGAAGGGAGCTCC	0	0	0	0	0.1	0	0	0	0.1	0	0	0	0	0	0	0	0	0	0	0
MIR159	Ll-miR69	ATTGGATTGAAGGGAGCTCCA	0	0.1	0.1	0.1	0.1	0	0	0.1	0.1	0.1	0	0	0	0	0	0	0.1	0	0	0
MIR841	Ll-miR71	ATTTCTAGTGGGTCGTATTCA	0	0	0	0	0	0	0.1	0	0	0	0	0	0	0	0	0	0	0	0	0
MIR164	Ll-miR72	CACGTGTTCTACTACTCCAAC	0	0	0	0	0	0	0	0	0	0	0	0	0	0	0	0	0	0	0.1	0
MIR164	Ll-miR73	CACGTGTTCTCCTTCTCCAAC	0.1	0	0	0	0	0	0	0	0	0	0	0	0	0.1	0.1	0	0.1	0.1	0	0
-	Ll-miR74	CAGAATATCTGGGACGAGCAT	0	0.2	0	0	0	0	0	0	0	0	0	0.1	0	0	0	0	0	0	0	0
-	Ll-miR75	CAGCAAGAACTGGATCTTAAT	0	0.1	0	0	0	0	0	0	0	0	0	0	0	0	0	0	0	0	0	0
MIR169_2	Ll-miR76	CAGCCAAGAATGACTTGCCGG	0.1	0.1	0	0	0	0	0	0	0	0	0	0	0	0	0	0	0	0	0	0
MIR408	Ll-miR77	CAGGGAACAAGCAGAGCATGG	0	0	0	0	0	0	0	0	0	0	0	0	0	0	0	0	0	0	0.1	0
MIR158	Ll-miR80	CCCCAAATGTAGACAAAGCA	0	0	0	0	0	0	0.1	0	0	0	0	0	0	0	0	0	0	0	0	0
MIR168	Ll-miR81	CCCGCCTTGCACCAAGTGAAT	0	0	0	0	0	0	0	0	0	0.1	0	0.1	0	0	0	0.1	0	0.1	0	0
MIR168	Ll-miR82	CCCGCCTTGCATCAACTGAAT	155.2	139.3	170.1	183	252.9	282.1	107.4	100.5	96.9	101.9	107	93.3	45	84.6	92.2	108.2	76.5	97.6	65.8	98.6
MIR168	Ll-miR84	CCCGTCTTGTATCAACTGAAT	0	0	0	0	0.5	0	0.2	0	0	0	0	0	0	0	0	0	0	0	0.1	0
-	Ll-miR85	CCGACCTTAGCTCAGTTGGTG	0.1	0.2	0.4	0.5	0	0.4	0.3	0.1	0.7	0.1	0.1	0.6	0.4	1.2	0.3	0.3	0.7	1.3	1.7	0.3
-	Ll-miR86	CCGATGGTTGTTCTACAGGTG	0	0	0	0	0	0	0	0	0.1	0	0	0	0	0	0	0	0	0	0	0
MIR168	Ll-miR89	CCTGCCTTGCATCAACTGAAT	0.2	0.1	0.3	0.7	0.4	0.1	0.2	0.5	0.1	0.1	0.1	0	0.1	0.3	0	0	0.1	0.2	0.1	0.1
MIR156	Ll-miR91	CGACAGAAGAGAGTGAGCAC	0.1	0.1	0	0	0	0	0.2	0	0.1	0	0	0.1	0	0	0.2	0	0.1	0.2	0	0.1
MIR1861	Ll-miR92	CGATCTTGAGGCAGGAACTGAG	0	3.6	0	3.2	0	0	0	4.2	4.6	3	0	3.8	0	0	0	3.6	0	0	0	0
MIR1861	Ll-miR93	CGATCTTGTGGCAGGAGCTGAG	0	0.1	0	0.1	0	0	0	0.1	0.1	0.1	0	0.1	0	0	0	0.1	0	0	0	0
MIR171_1	Ll-miR94	CGATGTTGGTGAGGTTCAATC	1.1	1	10.7	9.3	3.9	3.2	1.9	2	3.4	5.6	4.1	3.9	0.7	1	2.2	2	3.4	2.7	2.9	3.4
MIR399	Ll-miR95	CGCCAAAGGAGAGTTGCCCTG	0	0	0	0	0	0	0	0	0	0	0	0	0	0	0.1	0	0.1	0	0	0
MIR160	Ll-miR96	CGCCTGGCTCCCTGTATGCCA	0	0	0	0	0	0	0	0	0	0	0	0.1	0	0	0.1	0	0	0	0	0
MIR390	Ll-miR97	CGCTATCCATCCTGAGTTCC	0.1	0	0.1	0	0.1	0	0	0.1	0	0	0	0	0	0.1	0	0	0	0	0	0
MIR390	Ll-miR98	CGCTATCCATCCTGAGTTCCA	0	0	0.2	0	0	0	0.2	0	0.1	0	0	0	0	0	0	0	0	0	0	0
MIR390	Ll-miR99	CGCTATCCATCCTGAGTTTC	2.7	0.8	23	13.2	5.2	3.9	6.5	4.1	4.9	1.9	3.3	2.5	2.4	3.4	8.1	4.7	2.6	3	1.4	1.2
MIR390	Ll-miR100	CGCTATCCATCCTGAGTTTCA	8.1	6.1	65.3	45.2	21.5	15.9	18.6	19.7	17.4	9.3	10.8	9.1	6.7	8.7	19.2	13.9	9	7.4	4.3	5.3
MIR390	Ll-miR102	CGCTGTCCATCCTGAGTTTCA	103.7	107.1	272.7	232.7	72	70.5	42.6	43.2	31.8	20.7	13.6	16.2	18.9	30.8	44.3	47.4	21.9	29.6	8.5	14.8
MIR166	Ll-miR103	CGGACCAGGCTTCATTCCCC	7.2	6.1	1.2	5.3	0.8	3.3	2	2.9	3.8	1.9	2.9	3.6	2	1.8	2.6	2.5	3.2	4.1	3.2	3.2
MIR845_1	Ll-miR104	CGGCTCTGATACCAATTGATG	0	0	0	0	0.1	0	0.1	0	0	0	0.1	0.1	0	0	0	0	0	0	0.2	0
MIR1861	Ll-miR105	CGGTCTTGAGGCAGGAACTGAG	0	0	0	0.1	0	0	0	0	0	0	0	0.1	0	0	0	0	0	0	0	0
MIR1861	Ll-miR106	CGGTCTTGTGGCAAGAACTGAG	0	0	0	0.1	0	0	0	0	0	0.1	0	0	0	0	0	0.1	0	0	0	0
-	Ll-miR107	CGGTTCGACTCGTTAGGTTC	0.1	0	0	0	0	0	0	0	0	0	0	0	0	0	0	0	0	0	0	0
MIR398	Ll-miR108	CGTGTTCTCAGGTCGCCCCTG	59.4	28.6	20.7	28.6	13.2	11.2	12.9	8	5.7	3	6.2	5.1	5.4	8.9	16.3	9.7	6.8	9	6.1	4.5
-	Ll-miR109	CGTTTCACGTCGGGTTCACC	7.2	2.1	8.1	2.4	3.2	0.8	2.7	0.7	4.2	1	3.6	1	1.5	5	5.5	1.4	7.4	2.6	9.4	1.8
MIR396	Ll-miR110	CTCAAGAAAGCTGTGGGAGA	6.2	2.7	5.4	5.6	8.2	11.4	10.9	7.5	8.8	6.1	7.1	4.8	4	10.9	8.1	8.7	7.6	6.3	5.6	7.5
-	Ll-miR111	CTCAGCAGTCGACTGTACCGTG	0	0	0	0	0	0	0	0	0.1	0	0	0	0	0	0	0	0	0	0	0
MIR5516	Ll-miR112	CTCATTGCTTCGGTAGGCTGG	0	0	0	0	0	0	0	0.1	0	0	0	0	0	0	0	0	0	0	0	0
MIR396	Ll-miR113	CTCCACGGCTTTCTTGAACTT	0	0.1	0.1	0	0	0	0.1	0	0	0	0	0.1	0	0.3	0.1	0	0	0.1	0	0.1
MIR166	Ll-miR114	CTCGGACCAGGCTTCATTCCC	2.3	3.5	1.5	3.9	2.3	3.3	2.1	2.1	2.4	4.6	2.3	3.4	1.4	2.1	1.7	2.5	4.1	2.7	3.3	5.1
MIR858	Ll-miR115	CTCGTTGTCTGTTCGACCTTG	3.9	3.3	2.5	3.4	17.5	18.9	11.1	9.7	7.9	6.9	7.6	8.9	6.2	10.6	12.5	14.6	12.6	13.2	6.4	9.1
MIR395	Ll-miR116	CTGAAGTGTTTGGAGGAACTC	0	0	0	0	0.1	0	0.3	0.1	0.2	0	0.1	0.1	0.1	0	0.1	0	0.1	0.1	0.1	0
MIR395	Ll-miR117	CTGAAGTGTTTGGAGGAACTT	0	0	0	0	0	0	0	0	0	0.1	0	0	0	0	0	0	0	0	0	0
MIR395	Ll-miR118	CTGAAGTGTTTGGGGGAACTC	4.1	2.2	19.5	19.3	58.2	62.8	64.5	58.1	121.3	100.6	94.2	97.5	16.8	30	57.2	65.4	76.7	110.3	69.4	79.5
MIR395	Ll-miR119	CTGAAGTGTTTGGGGGAACTCC	0	0	0	0.1	0	0.3	0.2	0.8	0.4	0.4	0.1	0.9	0	0.1	0.1	0.5	0.1	0.3	0.1	0.2
MIR395	Ll-miR121	CTGAAGTGTTTGGGGGGACTC	0	0	0	0.1	0.4	0.3	0.1	0.3	0.7	0.6	0.1	0.5	0.1	0.1	0.1	0.3	0.7	0.6	0.1	0.3
MIR395	Ll-miR122	CTGAAGTGTTTGGGGGGACTT	0	0	0	0	0.1	0	0.1	0	0.4	0.1	0	0	0	0	0	0	0	0.2	0.1	0
MIR156	Ll-miR123	CTGACAGAAGAGAGTGAGCA	0.1	0	0.1	0	0	0	0	0	0	0	0	0	0	0	0.1	0.1	0	0.1	0	0
MIR156	Ll-miR124	CTGACAGAAGAGAGTGAGCAC	0.1	0.1	0.1	0	0	0.1	0.1	0.1	0.1	0	0.1	0.1	0	0	0	0	0	0.1	0	0.1
MIR156	Ll-miR125	CTGACAGAAGATAGAGAGCAC	0.1	0.1	0.4	0.3	0	0.1	0.2	0.1	0	0.1	0	0.1	0.1	0	0.1	0	0	0	0.2	0
-	Ll-miR126	CTGACAGAAGATAGAGAGCAT	0.1	0	0	0.1	0	0	0.1	0	0	0	0	0	0	0	0.1	0	0	0	0	0
MIR408	Ll-miR127	CTGCACTGCCTCTTCCCTGGC	0	0.5	0	0.9	0	0	0	0.4	0.6	0.3	0	0.7	0	0	0	0.3	0	0.6	0	0.5
MIR159	Ll-miR129	CTTGGACTGAAGGGAGCTCC	8.5	5.2	1.1	6.2	1.4	1	0.8	1	0.9	1.3	0.9	1.7	0.6	0.4	1	0.5	1.3	1.3	1.7	1.3
MIR159	Ll-miR130	CTTGGACTGAAGGGAGCTCCC	91.6	90.8	11.3	90.6	14.2	18.6	10.4	10.8	12.5	16	10.7	16.4	4.5	7.5	9.5	11.2	13.4	14.3	19.9	24.8
MIR159	Ll-miR131	CTTGGACTGAAGGGAGCTCCT	31.2	26.2	3.5	26.7	4.3	7.1	3.6	3	4.3	6.7	3.3	6	1.7	3.2	3.2	4.2	4.5	5.7	5.7	8.4
MIR159	Ll-miR132	CTTGGATTGAAGGGAGCTCC	5.7	4.9	4.7	6.7	4	3.7	4.5	2.8	6.1	4.8	6.1	5.2	1.8	3.2	4.2	4.2	3.9	5.2	6	4.7
MIR159	Ll-miR133	CTTGGATTGAAGGGAGCTCCC	0	0.1	0	0	0	0	0	0	0	0	0.1	0	0	0	0	0	0	0	0	0
MIR159	Ll-miR134	CTTGGATTGAAGGGAGCTCCT	0	0.1	0.1	0.1	0	0	0	0	0	0	0	0	0	0	0	0	0	0	0	0
MIR159	Ll-miR135	CTTGGATTGAAGGGAGCTCT	42.1	33	38.8	42.8	25.8	21.9	35.6	26.2	45.7	38.8	42.8	33.5	12.8	18.2	28.9	27.5	36.3	37.2	38.6	38.1
MIR159	Ll-miR136	CTTGGATTGAAGGGAGCTCTA	32.3	29.4	48.4	43.3	21.5	21.8	27.1	28.4	31.4	31.2	25.1	27.1	10.5	14	20.8	30.5	28.4	25.6	21.7	26.7
MIR823	Ll-miR137	CTTGTATGATCACTAACCAT	0	0	0	0	0	0	0	0	0	0	0	0	0	0	0	0	0	0	0.1	0
MIR2275	Ll-miR138	CTTGTTTTTCTCCAATATCTCA	0	0	0	0	0	0	0	0.2	0.2	0.1	0	0	0	0	0	0.1	0	0	0	0
MIR158	Ll-miR139	CTTTGTCTACAATTTTGGAAA	0	0	0	0	0.4	0	0.1	0	0	0	0	0	0	0	0	0	0	0	0.7	0
MIR172	Ll-miR140	GAATCTTGATGATGCTGCAT	0	0	0	0.1	0	0	0	0	0	0	0	0	0	0	0	0	0	0	0	0
MIR166	Ll-miR141	GAATGACGTCCGGTCTGAAGA	0	0.1	0	0	0	0	0	0	0	0	0	0	0	0	0	0	0	0	0	0
MIR390	Ll-miR143	GAGCTCAGGAGGGATAGCGCC	0	0	0.1	0.1	0	0	0.1	0	0.1	0	0	0	0	0	0.1	0	0	0	0	0.1
MIR159	Ll-miR144	GAGCTCCTTGAAGTCCAATT	0.1	0.1	0	0	0.2	0	0.1	0	0	0.1	0.1	0.1	0	0	0.1	0	0.1	0	0.1	0
MIR159	Ll-miR145	GAGCTCCTTGAAGTTCAATGG	0	0.1	0	0	0.1	0	0	0	0.1	0	0	0	0	0	0	0	0	0	0.1	0
MIR169_2	Ll-miR147	GCAAGTTGACCTTGGCTCTGC	0	0	0	0	0	0	0	0	0	0	0	0	0	0	0	0	0	0	0.1	0
MIR169_2	Ll-miR148	GCAAGTTGACCTTGGCTCTGT	0	0	0	0	0	0	0.1	0	0	0	0	0	0	0	0	0	0	0	0.1	0
MIR172	Ll-miR149	GCAGCACCATTAAGATTCAC	0	0	0	0	0	0	0	0	0	0	0	0	0	0	0	0	0	0	0.1	0
MIR172	Ll-miR150	GCAGCAGCATCAAGATTCACA	0.1	0	0.2	0.1	0.1	0	0	0	0	0	0	0	0	0	0	0	0	0	0.1	0
MIR160	Ll-miR151	GCGTATGAGGAGCCAAGCATA	0.3	0.4	1.7	1.7	0.6	0.2	0.1	0.2	0.6	1	0.5	0.9	0.2	0	0	0.2	0.6	0.3	0.7	0.8
MIR160	Ll-miR152	GCGTATGAGGAGCCATGCATA	0	0	0	0.1	0	0	0	0	0	0	0	0	0	0	0	0	0	0	0	0
MIR396	Ll-miR154	GCTCAAGAAAGCTGTGGGAAA	0	0	0	0	0.3	0	0.2	0	0	0	0	0	0	0	0	0	0	0	0.1	0
MIR396	Ll-miR155	GCTCAAGAAAGCTGTGGGAGA	13.9	12.9	32.5	24.1	102.2	80.7	25.4	15.4	10.4	20.3	15.2	12.2	27.5	42.9	26.8	24.5	10.4	10.1	10.6	12.1
MIR156	Ll-miR156	GCTCACCCTCTATCTGTCAGT	0	0	0	0	0	0	0	0	0	0	0	0	0	0	0	0	0	0.1	0	0.1
MIR156	Ll-miR157	GCTCACCTCTCTTTCTGTCAGT	0	0	0	0	0	0	0.1	0	0	0	0	0	0	0	0	0	0	0	0	0
MIR156	Ll-miR159	GCTCACTGCTCTATCTGTCAGA	0	0	0	0	0.1	0	0.1	0	0	0	0	0	0	0	0	0	0	0	0	0
MIR156	Ll-miR161	GCTCTCTAAGCTTCTGTCATC	2.1	1.2	2.4	3.9	0.5	0.6	0.7	0.6	1.1	0.5	0.5	0.3	0.2	0.6	0.8	0.5	0.1	0.6	0.2	0
MIR156	Ll-miR162	GCTCTCTAAGCTTCTGTCATCA	0.1	0.1	2	1.4	0.3	0.4	0.1	0.3	0.4	0.1	0.3	0.1	0.1	0.3	0.1	0.4	0.1	0	0.1	0
MIR156	Ll-miR163	GCTCTCTAGACTTCTGTCATC	0	0.1	0	0	0.1	0	0	0.1	0	0	0	0	0	0	0	0	0	0	0	0
MIR156	Ll-miR164	GCTCTCTAGCCTTCTGTCATC	0	0	0	0	0	0	0	0.1	0	0	0	0	0	0	0	0	0	0	0.1	0
MIR156	Ll-miR166	GCTCTCTATACTTCTGTCACC	0	0	0	0	0.1	0	0.3	0.1	0	0	0	0	0	0	0	0	0	0	0.3	0
MIR156	Ll-miR167	GCTCTCTATGCTTCTGTCATC	1.6	1.4	2.3	2.5	1.2	0.7	2.5	2.1	2.6	2.5	2.9	2.3	1	1.6	3.1	1.7	2.1	2.2	3	2.9
MIR156	Ll-miR168	GCTCTCTATGCTTCTGTCATCA	0.3	0.2	0.5	0.2	0.3	0.1	0.4	0.1	0	0.4	0.3	0.1	0.1	0.3	0.5	0.3	0.1	0.3	0.1	0.1
MIR166	Ll-miR170	GGAACGTTGGCTGGCTCGAGG	0.2	0	1.3	0.8	0.5	0.9	0.5	0.7	0.5	0.7	0.9	0.8	0.4	0.5	0.3	0.5	0.4	0.7	0.7	0.6
MIR172	Ll-miR171	GGAATCTTGATGATGCTGCAG	0	0	0	0	0	0.1	0	0	0	0	0	0	0	0	0	0	0	0	0	0
MIR166	Ll-miR172	GGAATGTCGTCTGGCGCGAGA	0	0	0	0	0	0	0	0	0.1	0	0	0	0	0	0.1	0.1	0	0	0	0
MIR166	Ll-miR173	GGAATGTCGTCTGGTTCGAG	0	0	0	0.1	0	0	0	0	0	0	0	0	0	0	0	0	0.1	0	0	0
MIR166	Ll-miR174	GGAATGTTGGCTGGCTCGAGG	38.7	29	489.3	371.2	269	269.7	182.8	197.8	190.1	358.4	312.9	302.1	106.2	178.6	178	166.3	268.7	200	207	232.6
MIR166	Ll-miR175	GGAATGTTGTCTGGATCGAGG	0.6	0.1	0.8	0.1	0.6	1	0.3	0.1	0	0.1	0.1	0	1	0	0.9	0.2	0.1	0	0.1	0
MIR166	Ll-miR176	GGAATGTTGTCTGGCACGAGG	0.1	0.5	0.4	0.6	0.5	0.1	0.3	0.7	0.3	0.6	0.2	1	0.2	0.1	0.1	0.9	0.3	0.1	0.3	0.1
MIR166	Ll-miR177	GGAATGTTGTCTGGCTCGAGG	669.1	589.8	1174.1	810.4	370.8	395.7	456.3	460.2	350.5	571.8	567.7	521.7	146.6	213.2	436.2	432.9	424.8	463.1	392.2	409.8
MIR166	Ll-miR178	GGAATGTTGTCTGGCTCGGGG	1.9	2.3	4.6	2.9	1	1.2	1.6	2.7	1.4	1.9	2.1	1.7	0.5	1.2	0.8	2.2	1.6	2.6	1.1	1.4
MIR166	Ll-miR179	GGAATGTTGTTTGGCTCGAGG	28.5	23.5	41.7	30.1	26.5	22.9	21	18	15.6	25.2	23.6	21.9	8.3	13.1	19.3	21	20.1	15.1	19.7	19.4
MIR166	Ll-miR180	GGACCAGGCTTCATTCCCC	10.5	8.6	3.6	8.2	3.2	3.3	3.5	4.3	5.7	4.3	5.4	5.6	1.4	2.7	2.7	3.6	4.7	4.9	4.5	5.9
MIR166	Ll-miR181	GGACTGTTGTCTGGCTCGAGG	0.1	0.1	0.2	0.3	0.3	0	0.4	0	0.1	0	0	0.1	0	0	0.5	0	0.1	0.1	0.5	0.1
MIR172	Ll-miR182	GGAGCATCATCAAGATTCACA	0	0.1	0.1	0	0	0	0	0	0	0	0	0.1	0	0.1	0	0	0.1	0	0	0
MIR162_1	Ll-miR183	GGAGGCAGCGGTTCATCGATC	0	0	0	0	0	0	0	0	0	0	0	0	0	0	0	0	0	0	0.1	0
MIR398_2	Ll-miR186	GGGGCGGACTGGGAACACATG	0	0	0	0	0	0	0	0	0	0	0	0	0	0	0	0	0	0.1	0	0.3
MIR396	Ll-miR189	GGTCAAGAAAGCTGTGGGAAG	0	0	0	0	0	0	0	0	0	0	0	0.1	0	0	0	0	0	0	0	0
MIR398	Ll-miR190	GGTGTTCTCAGGTCGCCCCTG	0	0.1	0	0	0	0	0	0	0	0	0	0	0	0	0	0	0	0	0	0
MIR172	Ll-miR191	GTAGCATCATCAAGATTCAC	0.1	0	0	0	0	0	0	0	0	0	0	0	0	0	0	0	0	0	0.1	0
MIR172	Ll-miR192	GTAGCATCATCAAGATTCACA	0.1	0	0	0	0.3	0	0	0	0	0.1	0	0	0	0.1	0	0	0	0	0.2	0.1
-	Ll-miR193	GTCGTTGTAGTATAGTGG	5.5	3.4	0.4	1	0.3	0.5	0.5	0.2	1.1	0.5	0.3	1.3	0.2	3.2	0.9	0.8	1.6	1.3	2.5	1.8
MIR395	Ll-miR194	GTGAAGTGTTTGGAGGAACTC	0	0	0	0	0.1	0.1	0	0.1	0	0.1	0	0	0	0	0	0	0.1	0	0	0.1
MIR395	Ll-miR195	GTGAAGTGTTTGGGGGAACTC	0	0	0	0	0.1	0	0	0.1	0.2	0	0.1	0	0	0	0	0.1	0	0.1	0	0.1
MIR396	Ll-miR196	GTTCAAGAAAGCTGTGGAAGA	0.2	0	0.3	0.7	0.3	0.1	0.1	0.3	0	0.1	0.1	0	0	0.1	0.2	0.1	0	0	0	0.1
MIR396	Ll-miR197	GTTCAAGAAAGCTGTGGGAAA	0.1	0	0.1	0.3	0.1	0.2	0.1	0	0	0.1	0	0.1	0	0	0.1	0.1	0	0	0	0.1
MIR396	Ll-miR198	GTTCAATAAAGCTGTGGGAA	16.7	12	38.1	30.3	23.8	23.6	8.4	4	5.8	3.4	4.9	3.8	3.9	8.7	8.1	6.6	5	4.9	4.3	3.8
MIR396	Ll-miR199	GTTCAATAAAGCTGTGGGAAA	12.4	9.8	36.8	27.3	47.3	50	10.8	7.9	7.8	8.8	7.4	6.8	8.2	10	15.2	15.4	7.7	9.5	6.9	6.2
MIR396	Ll-miR200	GTTCAATAAAGCTGTGGGAAG	185.6	168	644.1	470.4	718.7	661	180.2	155.3	122.2	116.9	115.8	113.9	114	167	211.3	214.2	117	119.8	86.7	108.7
-	Ll-miR203	TAACCTGGCTCTGATACCA	0.1	0	0	0	0	0	0	0	0.1	0	0	0	0	0.1	0	0	0	0	0.1	0
-	Ll-miR204	TAAGATCCGGACTACAACAAAG	0	0	0	0	0.1	0	0.1	0	0	0	0	0	0	0	0	0	0	0	0.1	0
MIR2111	Ll-miR206	TAATCTGCATCCTGAGGTCTA	2.1	1	3	2.7	2	1.2	2.1	2.6	2.1	1.8	3.9	2.2	1.1	2.5	1.9	2.8	1.2	1.2	1	1.4
MIR2111	Ll-miR207	TAATCTGCATCCTGAGGTTTA	0	0	0	0	0	0	0	0	0	0.1	0	0	0	0	0	0	0	0.1	0	0
MIR841	Ll-miR208	TACGAGCCACTTGAAACTGAA	0	0	0	0	0	0	0	0	0	0	0	0	0	0	0	0	0	0	0.1	0
-	Ll-miR211	TAGGATTCAATCCTTGCTGCT	0	0.1	0	0	0	0	0	0	0	0	0	0	0	0	0	0	0	0	0	0
-	Ll-miR212	TAGGCATTTTCTCTTGGCATG	0	0	0	0	0	0	0	0	0.1	0	0	0	0	0	0	0	0	0	0	0
-	Ll-miR213	TATGCGTAAGACGGATTCGTA	0	0.1	0	0	0	0	0	0.1	0.1	0	0	0.1	0	0	0	0	0	0	0	0
MIR447	Ll-miR214	TATGGAAGAAATTGTAGTATT	0	0	0	0	0	0	0	0	0	0	0	0	0	0	0	0	0	0	0.1	0
-	Ll-miR215	TATGGATGGAGGTGTAACCCGATG	0	0	0	0.1	0	0	0	0.2	0	0.1	0	0.1	0	0	0	0	0	0	0	0
MIR398	Ll-miR216	TATGTTCTCAGGTCGCCCCTG	0.1	0.1	0	0	0	0	0	0	0	0	0	0	0	0	0	0	0	0	0	0
MIR171_1	Ll-miR217	TATTGGCCTGGTTCACTCAGA	0	0	0	0.1	0.1	0.1	0.3	0.1	0.3	0.5	0.1	0.2	0	0.1	0	0.1	0.3	0.1	0.1	0.2
-	Ll-miR218	TATTGTAGAAATTTTCAGGATC	0	0	0	0	0	0	0	0	0	0	0	0	0	0	0	0	0	0	0	0
MIR1432	Ll-miR220	TCAGGAGAGATGACACCGACG	0	0	0	0	0	0	0	0	0	0	0	0	0	0	0	0	0	0	0	0.1
MIR393	Ll-miR221	TCAGTGCAATCCCTTTGGAAT	0	0	0	0	0	0	0	0	0	0	0	0.1	0	0	0	0.1	0	0	0	0
MIR397	Ll-miR222	TCATTGAGTGCAGCGTTGATG	0	0	0	0	0	0	0	0	0	0	0	0	0	0	0	0.1	0	0	0	0
MIR393	Ll-miR223	TCCAAAGGGATCGCATTGATC	0	0.1	0	0.1	0.3	0.1	0.1	0.1	0.3	0	0.1	0.5	0.2	0.2	0.6	0.2	0.9	0.2	0.2	0.3
MIR393	Ll-miR224	TCCAAAGGGATCGCATTGATCC	0	0.1	0	0	0	1.3	0	0	0.1	0	0	0.3	0.4	0.4	1.1	0.7	0.5	0.6	0.7	0.1
MIR393	Ll-miR225	TCCAAAGGGATCGCATTGATCT	0	0.1	0	0	0.3	0.3	0.3	0.1	0.1	0.1	0	0.1	0.3	0.2	0.6	0.1	0.2	0.5	0.7	0.3
MIR396	Ll-miR227	TCCACAGCTTTCTTGAACTG	0.2	0.5	0	0.1	0.3	0	0.3	0.1	0.1	0.1	0	0.3	0.4	0.1	0.2	0.1	0.1	0.2	0.1	0.1
MIR396_2	Ll-miR228	TCCACAGGCTTTCTTGAACGG	0	0	0	0	0	0	0	0	0.1	0	0	0	0	0	0	0.1	0	0	0	0
MIR396	Ll-miR229	TCCACAGGCTTTCTTGAACTG	0	3.1	0	3.1	0	0	0	2.9	4.5	3.6	0	3.3	0	0	0	3.8	0	0.5	0	0.2
MIR158	Ll-miR230	TCCCAAATGTAGACAAAGC	0	0	0	0	1.7	0	1.5	0	0	0	0	0	0	0	0	0	0	0	2.7	0
MIR158	Ll-miR231	TCCCAAATGTAGACAAAGCA	0	0	0	0	4.8	0	4.1	0	0	0	0	0	0	0	0	0	0	0	6.2	0.1
MIR396	Ll-miR233	TCCCACGGCTTTCTTGAACTT	0	0.1	0	0.1	0	0	0	0.1	0.1	0.1	0	0.1	0	0	0	0	0	0.1	0	0.1
-	Ll-miR234	TCCCAGAGCTTTGGCCGTCGC	0	0	0	0.1	0	0	0	0	0	0.1	0	0	0	0	0	0.1	0	0	0	0
MIR166	Ll-miR236	TCCGGACCAGGCTTCATTCCC	0.2	0	0.1	0	0	0.1	0.3	0	0.1	0.2	0.1	0.3	0	0.1	0.1	0.4	0.4	0.4	0.1	0.1
MIR166	Ll-miR237	TCGAACCAGGCTTCATTCCCC	10.8	7.3	2.9	6.4	8	3.5	12.1	5.2	4.7	5.6	3.5	4.8	1.1	2.3	3.6	3.9	5.6	4.9	14.5	6
MIR162_2,MIR162_1	Ll-miR238	TCGATAAACCTCTGCATCCA	6.2	4.2	3.6	4.9	1.7	3.7	2.2	1.6	1.3	3.4	2.6	2.8	1.1	2.8	3.1	2.3	3	3.3	2.8	3.2
MIR162_2,MIR162_1	Ll-miR239	TCGATAAACCTCTGCATCCAG	446.7	372.6	502.5	503.3	444.2	408.9	488.6	409.2	464.5	411.7	413.3	402	209.7	321.9	454.7	405.8	439.8	386.3	322	336.8
MIR162_2	Ll-miR240	TCGATAAACCTCTGCATCCGG	1.3	1.1	1.3	1.4	1.6	1.3	1.2	1	2.4	1.7	1.3	1.1	0.7	0.6	1.3	0.6	1.5	0.9	0.7	1
MIR162_1	Ll-miR241	TCGATAAACCTGTGCATCCAG	0	0	0	0	0.1	0.1	0	0	0	0	0	0	0	0	0	0.1	0	0	0	0
MIR162_2	Ll-miR242	TCGATAAGCCTCTGCATCCAG	1.5	2.9	1.5	2.5	1.6	1.4	1.7	1.6	2.8	1.9	0.9	2.1	0.7	1	1.5	3.1	1.6	0.9	1.1	1
MIR168	Ll-miR243	TCGCTTGGTGCAGATCGGGAC	0	0	0	0	0	0	0	0.1	0.1	0	0	0.2	0	0	0	0	0	0.9	0	0.8
MIR168	Ll-miR244	TCGCTTGGTGCAGGTCGAGAA	0.3	0	0	0	0.1	0.1	0	0	0.1	0.1	0	0.1	0.1	0	0	0.1	0	0	0	0
MIR168	Ll-miR245	TCGCTTGGTGCAGGTCGGG	16.6	11.3	15.6	9.2	12	9.3	9.3	8	11.3	10.9	11	6.6	4.4	11.9	10.2	8.7	8.3	9	7	10.2
MIR168	Ll-miR246	TCGCTTGGTGCAGGTCGGGA	22.4	16	18	10.2	10.6	10.3	10.1	5.5	8.3	6.6	8.2	6.8	3.7	7.5	9.5	7.4	7	6.7	7.9	8.4
MIR168	Ll-miR247	TCGCTTGGTGCAGGTCGGGAA	173.1	137.1	227.6	109.7	167.2	149.4	112	82.8	124.4	97	123.1	75.6	45.7	86.8	104	102.5	85.8	90.8	79.2	89.7
MIR168	Ll-miR248	TCGCTTGGTGCAGGTCGGGAC	0.3	0.3	0.2	0.1	0.1	0.1	0	0.1	0.1	0	0.1	0.1	0.2	0.2	0.1	0.3	0.1	0	0.1	0.1
MIR166	Ll-miR249	TCGGACCAGGCATCATTCCTT	0	0	0	0	0	0	0	0	0	0	0	0.1	0	0	0	0	0	0.1	0.1	0
MIR166	Ll-miR250	TCGGACCAGGCTCCATTCCTT	0.6	0	0.1	0.1	0.1	0	0.1	0.2	0.1	0.1	0.2	0.1	0	0	0.1	0.1	0.2	0.2	0.3	0.2
MIR166	Ll-miR251	TCGGACCAGGCTTCAATCCCT	0.4	10.9	0	9.9	0	0.2	0.1	10.8	13.5	10.8	0	11.7	0	0.2	0	11	0.1	0.1	0.2	0
MIR166	Ll-miR252	TCGGACCAGGCTTCATCCCC	4.5	3.8	1.3	2.5	2.3	1.4	1.7	1.6	1.9	2.3	2.5	3.3	0.5	1.4	1.1	1.2	2.2	1.4	1.3	2.3
MIR166	Ll-miR253	TCGGACCAGGCTTCATCCCCC	73.8	56.9	21.5	47.4	19.8	25.9	27.8	29.9	33.8	36.1	33.2	35.4	9.7	16.7	24.3	28.8	33.7	35.4	35.3	44.5
MIR166	Ll-miR254	TCGGACCAGGCTTCATTCC	33.1	27.3	10.4	24.5	8.4	16	18.5	14.3	19.6	11.5	12.6	26.7	7.4	16.9	24	22.7	26.3	29.8	24.9	21.7
MIR166	Ll-miR255	TCGGACCAGGCTTCATTCCC	198	125.9	39.5	107.2	34.3	49.1	60.4	44.9	71	79.5	66.3	85.1	19.5	52.1	54.7	46.5	70.7	61.8	78.8	81.7
MIR166	Ll-miR256	TCGGACCAGGCTTCATTCCCC	17633.1	13377.6	5218.5	10695	4209.6	5797.3	6256.9	6380.2	7897.9	8204.4	7524.1	8974.1	2243.5	4012.3	5289.9	6384.3	8003.4	8371.8	7212.9	10274.2
MIR166	Ll-miR257	TCGGACCAGGCTTCATTCCCCC	102.2	80.7	31.7	59.3	24.3	38.3	42.6	34.7	50.1	46.9	56.3	45.4	16.1	26.1	39.4	43.7	49.4	54	49.4	54.3
MIR166	Ll-miR258	TCGGACCAGGCTTCATTCCCG	49.8	34.3	10.9	28	10.2	21	12.9	12.9	29.3	25.7	17.3	62.8	26.3	11.7	11	14.8	22.9	26.2	17.4	31.7
MIR166	Ll-miR259	TCGGACCAGGCTTCATTCCCGT	0.1	0	0	0.1	0	0	0	0	0.1	0	0	0.1	0	0	0	0.1	0	0.1	0.1	0.1
MIR166	Ll-miR260	TCGGACCAGGCTTCATTCCCT	4141.4	2952.7	1066.8	2062.5	876	1604.2	1370.5	1313.1	1785.3	2080	1677.7	1827.5	521.8	892.7	1200	1462.6	1821.6	2275.6	1709.7	1991.9
MIR166	Ll-miR261	TCGGACCAGGCTTCATTCCCTT	1.1	0.8	0.4	1	0.6	0.2	0.8	0.4	0.7	0.8	0.7	0.6	0.2	0.5	0.3	0.3	0.5	0.9	0.5	0.5
MIR166	Ll-miR262	TCGGACCAGGCTTCATTCCT	54.2	37.9	8.5	26.9	8	13.9	16.3	11.4	19.4	16	16.4	19.9	6.1	11.8	16.3	13.5	20	19.7	26.5	22.9
MIR166	Ll-miR263	TCGGACCAGGCTTCATTCCTA	3.5	2.2	0.6	2.3	0.8	0.5	1	0.7	2	2.1	1.5	1.3	0.4	0.5	0.7	0.7	1.1	1.6	2.2	1.6
MIR166,-	Ll-miR264	TCGGACCAGGCTTCATTCCTC	29.1	29.1	8.6	21.5	5.5	8.2	8.8	9.1	15.2	16.8	13.9	15.4	2.5	5.7	8.3	12.8	12	16.4	16.4	22.3
MIR166,-	Ll-miR265	TCGGACCAGGCTTCATTCCTT	71.6	71.2	29	51.1	14.6	15.1	25.5	19.7	32.2	44.6	32.2	35	7	11.9	19.3	23.5	33.2	41	39	65.7
MIR166	Ll-miR266	TCGGACCAGGCTTCATTCTC	0.1	0.2	0	0.3	0	0.1	0.7	0.1	0.1	0.1	0.3	0.1	0.1	0.3	0.5	0.2	0.3	0.1	0.3	0.3
MIR166	Ll-miR267	TCGGATCAGGCTTCATTCCTC	0	0.1	0	0	0	0	0	0	0	0	0	0	0	0	0.1	0	0	0	0.1	0
MIR166	Ll-miR268	TCGGGCCAGGCTTCATCCCCC	0.1	0.1	0	0.3	0.1	0.1	0.3	0.1	0.2	0.1	0.3	0.1	0	0	0.1	0.1	0	0.1	0	0.1
-	Ll-miR269	TCGTGGGATTTATGCAGTTAA	0	0	0	0	0	0	0	0	0	0.1	0	0	0	0	0	0.1	0	0	0	0
MIR166	Ll-miR271	TCTCGGACCAGGCTTCATTC	0.7	0.4	0.2	0.5	0.6	0.2	0.5	0.5	0.5	0.3	0.9	0.3	0.2	0.5	0.3	0.4	0.6	0.3	0.5	0.2
MIR166	Ll-miR272	TCTCGGACCAGGCTTCATTCC	3.8	5.6	4.7	8.9	7.8	8.1	7.7	9.5	8.8	8.9	5.5	7.3	2.9	6.2	7.9	8.1	7.6	9.7	9	10.8
-	Ll-miR273	TCTCGTTGTCTGTTCGACCTT	65.9	56.3	20	36.6	85.4	101.9	92.6	74.8	109.6	101.9	113.9	93	43.4	88	92	104.7	129.7	140.1	150.3	174.1
MIR161	Ll-miR274	TGAAAGTGACTACATCGGGGT	0	0	0	0	8.2	0	8.2	0	0	0	0	0	0	0	0.1	0.1	0	0	9.4	0
MIR167_1	Ll-miR275	TGAAGCTGCCAACATGATCTG	0	0.1	0	0	0	0	0	0	0	0.1	0	0	0	0	0	0	0	0	0	0
MIR167_1	Ll-miR276	TGAAGCTGCCAGCATGATCT	8.2	4.7	0.7	0.2	2.2	2.7	3.1	1.4	4.4	4.9	4.9	4	0.8	3	1.8	1.6	4.3	3.2	7.4	4.9
MIR167_1	Ll-miR277	TGAAGCTGCCAGCATGATCTA	7	6.9	0.6	3.2	2.9	2.7	1.2	1.9	2.6	3.8	1.9	3.1	1.1	1.8	0.9	3.5	3	3.3	4.3	3.2
MIR167_1	Ll-miR278	TGAAGCTGCCAGCATGATCTAA	0	0.1	0	0	0	0	0	0	0	0	0	0.1	0	0	0	0	0.1	0	0.1	0
MIR167_1	Ll-miR279	TGAAGCTGCCAGCATGATCTC	0	0.4	0.1	0	1	0.6	1.6	0.5	1	1.4	1.9	0.7	0.7	1.2	0.7	0.7	1.1	0.4	1.9	2.1
MIR167_2,MIR167_1	Ll-miR280	TGAAGCTGCCAGCATGATCTG	60.9	45.4	2.3	4.2	4.9	3.5	4.7	6.2	9.2	15.2	11.8	11.9	1.7	3.7	3.9	6.1	8.5	7.7	11.6	15.1
MIR167_1	Ll-miR281	TGAAGCTGCCAGCATGATCTGA	307.3	294.9	9.2	10.4	30.2	32.7	21.7	27.1	38.9	89.3	63.2	55.3	9.5	16.7	21.7	27.3	44.4	35.4	68.6	97.6
MIR167_1	Ll-miR282	TGAAGCTGCCAGCATGATCTGC	0.7	0.4	0.1	0	0	0	0	0.1	0.1	0.1	0.1	0.3	0	0	0.1	0	0	0	0.1	0.6
MIR167_1	Ll-miR283	TGAAGCTGCCAGCATGATCTGG	5.6	5.4	0.4	0.5	0.1	0.7	1.2	1.2	1.6	1.4	2.6	3.2	0.6	0.5	0.5	0.5	1.5	1.1	1.1	2.5
MIR167_1	Ll-miR284	TGAAGCTGCCAGCATGATCTT	0.9	1.2	0.4	0.6	9	8	8.4	5.7	9.6	16.4	15.3	10.9	3.7	9	6.3	6.8	8.8	4.7	17.3	13.5
MIR167_1	Ll-miR285	TGAAGCTGCCAGCATGATCTTA	0.9	0.7	0.6	0.3	15.2	14	14.5	9.8	12.9	31.7	21.7	16.4	7.5	13.1	10.8	11.9	13	8.2	18.5	26.7
MIR395	Ll-miR287	TGAAGTGTTTGGAGGAACTC	0	0	0	0	0.1	0	0.1	0.1	0.1	0	0	0	0	0	0	0.2	0	0.1	0.1	0.1
MIR395	Ll-miR288	TGAAGTGTTTGGGGGAACTC	5.2	4.2	14.7	26.4	36	41.3	42.2	50.2	71.6	52.7	52.2	62.5	14	22.1	43.2	63.9	55.8	79.4	47.9	73.5
MIR395	Ll-miR289	TGAAGTGTTTGGGGGAACTTT	0	0	0	0	0.1	0	0	0.1	0.1	0.3	0	0.1	0	0.1	0	0.2	0.1	0.2	0.1	0.1
MIR535,-	Ll-miR290	TGACAACGAGAGAGAGCACGC	0	0.1	0	0	0	0	0	0	0	0	0	0	0	0	0	0	0	0	0	0
MIR156	Ll-miR291	TGACAGAAGAAAGTGAGCAC	0	0	0	0	0	0	0	0	0	0	0	0	0	0	0	0	0	0	0.1	0
MIR156	Ll-miR292	TGACAGAAGAGAATGAGCAC	0	0	0	0	0	0	0	0	0	0	0	0	0	0	0	0.1	0	0	0	0.1
MIR156	Ll-miR293	TGACAGAAGAGAGAGAGCAC	0	0.1	0	0.1	0	0	0	0	0	0	0	0	0	0	0	0.1	0	0	0	0
-	Ll-miR295	TGACAGAAGAGAGAGAGCAT	0	0	0	0	0	0	0	0	0.1	0	0	0	0	0	0	0	0	0	0	0
MIR156	Ll-miR296	TGACAGAAGAGAGCGAGCAC	0.1	0.1	0.1	0.2	0	0.1	0.1	0.1	0	0	0	0.1	0	0.1	0.2	0	0	0.1	0	0.1
-	Ll-miR297	TGACAGAAGAGAGGGAGCA	0	0	0	0.1	0	0	0	0	0	0	0	0	0	0	0	0	0	0	0	0
MIR156	Ll-miR299	TGACAGAAGAGAGTGAGCAC	32.9	26.1	29.4	34.1	16.6	17.2	24.7	20.5	23.4	17.6	18.3	20	8	12.7	21.9	25.2	22.1	16.8	18.8	22.1
MIR156	Ll-miR300	TGACAGAAGAGAGTGAGCACA	1.4	0.5	3.1	2.1	0.4	0.8	0.8	0.3	0.3	0.1	0.7	0.9	0.1	0.1	0.3	0.3	0.5	0.4	0.6	0.5
MIR156	Ll-miR301	TGACAGAAGAGAGTGAGCACT	1.1	1.8	2	1.9	0.9	0.7	1.1	1.2	0.8	1	1.3	0.9	0.4	0.8	2	1.1	1	1.3	1.1	1
MIR156	Ll-miR302	TGACAGAAGAGAGTGAGCATA	0	0	0	0	0	0	0	0	0.1	0.1	0	0	0	0.1	0	0	0	0	0.1	0
MIR156	Ll-miR303	TGACAGAAGAGAGTGAGTAC	0	0	0	0.1	0	0	0.3	0	0	0	0	0	0	0	0	0	0	0	0.1	0
MIR156	Ll-miR304	TGACAGAAGAGGGTGAGCAC	0	0	0.2	0.1	0	0	0.1	0	0	0.1	0	0	0.1	0.2	0.1	0	0.1	0.1	0.1	0.1
MIR156	Ll-miR305	TGACAGAAGATAGAGAGCAC	0.4	0.3	0.5	0.8	0.2	0.3	0.2	0.1	0.3	0.1	0	0.1	0.1	0.2	0	0.2	0.1	0.2	0.1	0.1
MIR156	Ll-miR306	TGACAGAGGAGAGTGAGCAC	0	0.1	0.1	0.1	0	0	0.2	0.1	0.1	0.1	0.1	0	0	0.1	0.1	0.1	0	0	0.1	0
-	Ll-miR307	TGACATCCAGATAGAAGCTTTG	0	0	0	0	0	0	0.1	0	0	0	0	0	0	0	0	0	0	0	0	0
-	Ll-miR310	TGAGCAGCCGGACCATGGGAT	0	0.1	0	0	0	0	0	0	0	0	0	0	0	0	0	0	0	0	0	0
-	Ll-miR311	TGAGGAATCACTAGTAGTCGT	0	1	0	0.5	0	0	0	1	0.8	0.5	0	0.3	0	0	0	1.1	0	0	0	0
MIR156	Ll-miR312	TGATAGAAGAGAGTGAGCAC	0	0	0	0	0.1	0	0.1	0	0.1	0	0.1	0	0	0	0.1	0.1	0.1	0	0.1	0
MIR171_1	Ll-miR313	TGATTGAGCCGTGCCAATAT	0	0	0	0	0	0	0	0	0	0	0	0	0	0	0	0	0	0	0	0
MIR171_1	Ll-miR314	TGATTGAGCCGTGCCAATATC	0.1	0.1	0	0.1	0.5	0.1	0.1	0.1	0.1	0.1	0.2	0.6	0.1	0.3	0.1	0.4	0	0.4	0.1	0.3
MIR171_1	Ll-miR315	TGATTGAGCCGTGCCAATATT	0	0	0.1	0	0	0.1	0	0	0	0.1	0.1	0	0	0	0	0	0	0	0	0.1
MIR408	Ll-miR317	TGCACTGCCTCTTCCCTGGC	1.1	0.8	0.1	1	0.1	0.5	0.5	0.3	0.3	0.1	0.1	0.5	0.5	0.7	0.9	0.9	0.6	0.3	0.1	0.5
MIR408	Ll-miR318	TGCACTGCCTCTTCCCTGGCT	0.2	0.2	0	0	0	0.1	0.1	0	0	0	0	0	0.1	0	0.1	0.1	0	0.1	0.1	0
MIR444	Ll-miR319	TGCAGTTGTTGCCTCAAGCTT	0	0	0	0	0	0	0	0	0	0	0	0	0	0	0	0	0	0.1	0	0
MIR444	Ll-miR320	TGCAGTTGTTGTCTCAAGCTT	0	0.1	0	0	0	0	0	0.1	0.1	0.1	0	0	0	0	0	0	0	0.1	0	0.1
MIR399	Ll-miR321	TGCCAAAGGAGAATTGCCC	0.1	0	0	0.1	0	0	0	0	0	0	0	0	0	0	0	0	0	0	0	0
MIR399	Ll-miR322	TGCCAAAGGAGAATTGCCCTG	0	0	0.4	0	0.1	0	0.3	0.1	0.1	0	0.1	0.1	0.1	0.1	0.1	0	0.3	0.1	0.1	0.4
MIR399	Ll-miR323	TGCCAAAGGAGAGCTGCCCTG	0	0.1	0	0	0	0	0	0	0	0	0	0	0	0	0	0.1	0	0	0	0
MIR399	Ll-miR324	TGCCAAAGGAGAGTTGCCCTA	0.4	0.5	0.1	0.3	0.2	0.1	0.1	0.3	0.1	0.1	0.3	0.1	0.1	0	0.3	0.1	0.5	0.5	0.7	0.3
MIR399	Ll-miR325	TGCCAAAGGAGAGTTGCCCTG	5.7	4.8	1.2	1.1	2.3	2.2	1.7	1.1	2.4	1.9	1.9	1.9	0.9	1.4	1.4	2.3	4.6	4	3.1	3.9
MIR399	Ll-miR326	TGCCAAAGGAGAGTTGCCCTT	0.3	0	0	0.1	0.1	0	0	0	0	0	0	0.2	0.1	0	0.1	0.1	0.1	0.1	0.1	0.1
MIR399	Ll-miR327	TGCCAAAGGAGATTTGCCCAG	0	0.1	0	0	0	0	0	0	0	0	0	0	0	0	0	0	0	0	0	0
MIR399	Ll-miR328	TGCCAAAGGAGATTTGCCCTG	0	0	0	0	0	0	0	0	0	0	0	0.1	0	0	0	0	0	0	0	0
MIR160	Ll-miR329	TGCCTGGCTCCCTGAATGCCA	3	2.9	0.1	1.4	0.2	5	0.8	0.1	5.8	0.3	0.6	9	2.2	1.8	7.2	2.3	23.5	15.6	31	4.7
MIR160	Ll-miR330	TGCCTGGCTCCCTGCATGCCA	0	0	0	0	0	0	0	0	0	0	0	0	0	0	0.1	0	0	0.1	0.1	0
MIR160	Ll-miR331	TGCCTGGCTCCCTGGATGCCA	0	0	0	0	0	0	0	0	0	0	0	0	0	0	0	0	0.1	0	0.1	0
MIR160	Ll-miR332	TGCCTGGCTCCCTGTATGCC	0.1	0.1	0.2	0.3	0	0.8	0.1	0.1	0.4	0.1	0.2	0.6	0.6	0.4	1.7	0.7	1.6	1.4	3.3	0.2
MIR160	Ll-miR333	TGCCTGGCTCCCTGTATGCCA	0.3	0.3	0	0.8	0.1	4.2	0.6	0.1	1.1	0.4	0.2	4	2.5	2.9	6.5	1.4	12.8	4.2	20.4	1.6
MIR160	Ll-miR334	TGCCTGGCTCCCTGTATGCCG	0	0	0	0.2	0	0	0	0	0	0	0	0.2	0.1	0	0.1	0.1	0.7	0.2	0.3	0
MIR156	Ll-miR335	TGCTCACCTCTCTTTCTGTCAGT	0	0	0	0	0.1	0	0	0	0	0	0	0	0	0	0	0	0	0	0.1	0
MIR156	Ll-miR336	TGCTCACTGCTCTTTCTGTCAGA	0	0	0	0	0.1	0	0	0	0	0	0	0	0	0	0	0	0	0	0	0
MIR156	Ll-miR337	TGCTCACTTCTCTTTCTGTCATC	0	0	0	0	0	0	0	0	0	0	0	0	0	0	0	0	0	0	0.1	0
-	Ll-miR338	TGCTCTGATACCAATTGTTGG	0	0	0	0	0	0	0	0	0	0	0	0.1	0	0	0	0	0.1	0	0	0
-	Ll-miR339	TGGAAGATGCTTTGGGATTTATT	0	0	0	0	0.1	0	0	0	0	0	0	0	0	0	0	0	0	0	0	0
MIR528	Ll-miR340	TGGAAGGGGCATGCAGAGGAG	0	0.1	0	0.1	0	0	0	0.1	0.1	0.1	0	0.1	0	0	0	0.2	0	0.1	0	0
MIR159	Ll-miR341	TGGACTGAAGGGAGCTCCTTC	3282.3	2874.1	370.3	10514.3	83.6	6993.1	684.2	369.5	2688	152.2	223.5	5272.3	4704.1	3721	10580.6	4928.2	14764.9	11194.9	12571.4	1795.5
MIR159	Ll-miR342	TGGACTGAAGGGGAGCTCCTTC	0	0	0	0.1	0	0.1	0	0	0	0	0	0.1	0	0.1	0	0.2	0	0	0	0
MIR164	Ll-miR343	TGGAGAAGCAGGACACGTGAG	0	0	0	0	0	0	0	0	0	0	0	0	0	0	0	0	0	0	0	0.2
MIR164	Ll-miR345	TGGAGAAGCAGGGCACGTGC	14.7	9.3	6.3	6.2	2.7	1.9	4.6	2.2	3.1	6.1	8.2	4.9	1.7	2.6	3.2	2.7	5.7	2.9	6	6.9
MIR164	Ll-miR346	TGGAGAAGCAGGGCACGTGCA	27.2	19.7	13	11.9	4.9	4.4	6	3.7	8	10.4	12.8	8.2	3.1	5.4	5	5.6	8.8	6.3	12.5	14.5
MIR164	Ll-miR347	TGGAGAAGCAGGGCACGTGCAA	0.1	0	0	0	0	0	0.1	0	0.1	0.1	0.2	0	0	0	0	0	0	0.1	0	0.1
MIR164	Ll-miR348	TGGAGAAGCAGGGCACGTGCG	0.4	0.5	0.2	0.1	0.1	0	0.1	0.1	0.1	0.5	0.1	0.2	0.4	0	0	0	0.1	0.1	0.3	0.6
MIR164	Ll-miR349	TGGAGAAGCAGGGCACGTGCT	0.3	0.3	0.1	0.1	0	0.1	0	0.1	0.1	0.3	0.1	0	0.1	0.1	0.1	0.1	0.1	0	0.1	0.2
MIR164	Ll-miR350	TGGAGAAGCAGGGTACGTGCA	0	0.1	0	0	0	0	0	0	0	0	0	0	0	0	0	0	0	0	0	0
MIR162_1	Ll-miR351	TGGAGGCAGCGGTTCATCGATC	0	0	0	0	0	0	0	0	0	0	0	0	0	0	0	0	0	0	0.1	0
-	Ll-miR352	TGGATCGCTTCGTCTGATGGT	0	0	0	0.1	0	0	0	0.1	0	0	0	0	0	0	0	0	0	0	0	0
-	Ll-miR353	TGGATGTGACATACTCTAGTA	0	0	0	0	0	0	0	0	0	0	0	0.1	0	0	0	0	0	0	0	0
MIR3440	Ll-miR355	TGGATTGGTCAAGGGAAGCGT	0	0	0	0	0.1	0	0	0	0	0	0	0	0	0	0	0	0	0	0	0
-	Ll-miR356	TGGCAGAGATTGATCGAGGAA	0	0.1	0	0	0	0	0	0	0	0	0	0	0	0	0	0	0	0	0	0
MIR823	Ll-miR357	TGGGTGGTGATCATATAAGAT	0	0	0	0	0	0	0.1	0	0	0	0	0	0	0	0	0	0	0	0	0
MIR1861	Ll-miR358	TGGTCTTGAGGCAGGAACTGAG	0	0.1	0	0	0	0	0	0.3	0	0.1	0	0.3	0	0	0	0.1	0	0	0	0
MIR156	Ll-miR359	TGTCAGAAGAGAGTGAGCAC	0	0	0	0	0	0.1	0	0	0	0	0	0	0	0	0	0	0	0	0	0
MIR398	Ll-miR360	TGTGTTCCCAGGTCGCCCCTG	0.1	0	0	0	0	0	0	0	0	0	0	0	0	0	0	0.1	0	0	0.1	0
MIR398	Ll-miR361	TGTGTTCTCAGGTCACCCCT	0.1	0.2	0	0	0	0.1	0	0	0	0	0.1	0	0	0.1	0	0	0	0	0	0
MIR398	Ll-miR362	TGTGTTCTCAGGTCACCCCTC	0.1	0.4	0	0	0.1	0	0.1	0.1	0	0	0.2	0	0	0	0.1	0.2	0.1	0.3	0.2	0
MIR398	Ll-miR363	TGTGTTCTCAGGTCACCCCTG	0	0	0	0	0.3	0	0.4	0	0	0	0	0	0	0	0	0	0	0	0.5	0
MIR398	Ll-miR364	TGTGTTCTCAGGTCACCCCTT	2.4	1.6	0.2	0.5	0.6	0.1	1.1	0.4	0.4	1.4	1.9	0.8	0.1	0.1	0.5	0.3	1.7	1.1	1.7	1.6
MIR398,MIR398_2	Ll-miR365	TGTGTTCTCAGGTCGCCCCCG	0.3	0.1	0	0	0	0	0	0	0	0	0	0.1	0	0	0	0	0	0.1	0	0.3
MIR398	Ll-miR366	TGTGTTCTCAGGTCGCCCCTG	25	12.2	4.1	5.7	3.7	2.6	3.4	2.5	1.8	0.5	1.3	1.1	0.5	1.2	3.7	2	1.2	1.3	0.8	0.5
MIR951	Ll-miR367	TGTTCTTGACGTCTGGACCACG	0	0.1	0	0	0	0	0	0	0	0	0	0	0	0	0	0	0	0	0	0
MIR444	Ll-miR368	TGTTGTCTCAAGCTTGCTGCC	0	0	0	0.1	0	0	0	0.1	0.1	0.3	0	0.1	0	0	0	0.1	0	0.3	0	0.3
MIR781	Ll-miR370	TTAGAGTTTTCTGGATACTTA	0	0	0	0	0.1	0	0.1	0	0	0	0	0	0	0	0	0	0	0	0	0
MIR403	Ll-miR372	TTAGATTCACGCACAAACTCG	0	0	0	0	0.4	0	0.4	0	0	0	0	0	0	0	0.1	0	0	0	0.7	0
MIR403	Ll-miR373	TTAGATTCACGCACAAACTTG	0	0	0	0	0	0	0	0	0	0.1	0	0	0	0	0	0	0	0	0	0
MIR5770	Ll-miR374	TTAGGACTATGGTTTGGACAA	0.1	0	0.1	0	0	0	0	0	0	0	0	0	0	0	0	0	0	0	0	0
-	Ll-miR375	TTATAGGAGGTATAGACGGTA	0	0	0	0	0	0	0	0	0.1	0	0	0	0	0	0	0	0	0	0	0
MIR396	Ll-miR376	TTCAATAAAGCTGTGGGAAG	36.9	28.6	42.7	51	30.2	33.1	45.9	34.7	39.6	29.9	30	32.1	16	22.8	37.9	37.7	43.5	38.4	25.3	34.6
MIR2275	Ll-miR377	TTCAGTTTCCTCTAATATCTCA	0	0	0	0.1	0	0	0	0	0	0	0	0	0	0	0	0	0	0	0	0
MIR396	Ll-miR378	TTCCACAGCTTTCTTGAACAG	0	0	0.1	0	0	0.1	0	0.2	0.1	0	0.3	0	0	0	0	0	0	0.2	0.1	0
MIR396	Ll-miR379	TTCCACAGCTTTCTTGAACGT	0.7	1.8	0.5	0.9	1.1	1.4	1.1	1.9	0.9	0.9	1.5	1.2	0.6	0.7	1.1	2	1.1	1.8	1.3	1.9
MIR396	Ll-miR380	TTCCACAGCTTTCTTGAACT	243.8	161.7	127.9	284.4	194.2	193.2	286.7	175.5	230.1	115.1	154.2	142.8	102	349.6	311.1	187.1	218	168.1	188.3	130.7
MIR396	Ll-miR381	TTCCACAGCTTTCTTGAACTA	62.3	61.1	51.5	60.1	77.8	95.8	90.1	78.1	84.7	75.8	67.2	58	39.4	48.9	82.4	88.9	62.9	81.9	56.5	65.1
MIR396	Ll-miR382	TTCCACAGCTTTCTTGAACTG	78.4	81.7	62	58.9	72.9	69	67.5	47.4	71.9	60.5	68.5	94.1	61.3	37	55	53.8	56	64.9	59.9	92.2
MIR396	Ll-miR383	TTCCACAGCTTTCTTGAACTGT	0	0.1	0.3	0.1	0.3	0.2	0.2	0.4	0.3	0.1	0.3	0.1	0	0.1	0.2	0.3	0	0.3	0.2	0
MIR396	Ll-miR384	TTCCACAGCTTTCTTGAACTT	1308.2	1431.4	1328.6	1480.7	1973.2	2224.6	2180.1	2064.2	1891	1766.4	1529.5	1608.4	909	1337.1	1924.5	2205.9	1571.5	1946.9	1151.1	1715
MIR396	Ll-miR385	TTCCACGGCTTTCTTGAACC	0.1	0.1	0	0	0	0.1	0.1	0	0.1	0.1	0.3	0.1	0.1	0.3	0.1	0	0.1	0	0.3	0
MIR396	Ll-miR386	TTCCACGGCTTTCTTGAACTG	0.3	0.9	0.4	0.3	1.3	0.7	0.9	0.5	0.9	2.9	1.1	2.3	0.1	0.3	0.4	1.2	0.5	0.6	0.7	1.2
MIR396	Ll-miR387	TTCCACGGCTTTCTTGAACTT	4.6	3.7	5.6	4	6.3	7.3	7.1	7.7	6.7	5.6	4.5	4.6	3	4.1	7.1	6.6	4.1	6.5	4.2	6.7
MIR2118	Ll-miR388	TTCCTGATGCCTCTCATTCCTA	0	0	0	0	0	0	0	0	0	0	0	0.1	0	0	0	0	0	0	0	0
MIR858	Ll-miR390	TTCGTTGTCTGTTCGACCTTG	0	0	0	0	0.1	0	0	0	0	0.1	0	0	0	0	0.1	0	0	0	0	0
MIR2863	Ll-miR391	TTCGTTTATTTGGACTAGAGT	0	0.1	0	0	0	0	0	0	0	0	0	0	0	0	0	0	0	0	0	0
MIR825	Ll-miR392	TTCTCAAGAAGGTGCATGAAC	0	0	0	0	0	0	0.1	0	0	0	0	0	0	0	0	0	0	0	0.1	0
MIR396	Ll-miR393	TTCTTGAACTTCTTATGCATC	0	0	0	0.3	0	0	0	0	0	0.1	0	0.1	0	0	0	0.1	0	0	0	0
-	Ll-miR394	TTCTTGTGCTGCTGAAGAGAC	0	0.3	0	0.1	0	0	0	0.2	0.1	0.1	0	0	0	0	0	0.1	0	0	0	0
MIR161	Ll-miR395	TTGAAAGTGACTACATCGGGG	0	0	0	0	1.8	0	1.3	0	0	0	0	0	0	0	0	0	0	0	2.8	0
MIR163	Ll-miR396	TTGAAGAGGACTTGGAACTTCGAT	0	0	0	0	0.1	0	0.1	0	0	0	0	0	0	0	0	0	0	0	0.1	0
MIR395	Ll-miR397	TTGAAGTGTTTGGGGGAACTC	0	0	0	0.1	0	0	0.1	0.1	0.3	0.1	0	0.2	0	0.1	0.2	0.1	0.1	0.1	0.1	0.1
MIR846	Ll-miR398	TTGAATTGAAGTGCTTGAATT	0	0	0	0	0	0	0	0	0	0	0	0	0	0	0	0	0	0	0.1	0
MIR156	Ll-miR399	TTGACAGAAGAGAGAGAGCAC	5.5	2.2	1.3	0.5	0.3	0.1	0.5	0.2	0.5	0.5	0.2	0.3	0.1	0.1	0.3	0.1	0.2	0.3	0.3	0.6
MIR156	Ll-miR400	TTGACAGAAGAGAGAGAGCACA	0.1	0	0	0	0	0	0	0	0	0	0	0.1	0	0	0	0	0	0	0.1	0
MIR156	Ll-miR401	TTGACAGAAGAGAGTGAGCAC	25.2	23.8	31.1	21.6	11.9	10.8	18.2	16.3	14.8	13.8	14.9	16.2	6.8	10	16.1	15.8	17.4	17.5	14.6	17.2
MIR156	Ll-miR402	TTGACAGAAGATAGAGAGC	63.1	58.2	109.9	109.2	24.3	31	29.7	28.8	29	22.7	23.9	27.2	10.7	27.4	24.4	38.3	22.4	30.4	18.8	28.4
MIR156	Ll-miR403	TTGACAGAAGATAGAGAGCAC	31.3	19.2	70.2	43.1	13.7	9.8	10.7	9.3	7.6	6.9	8.2	6.6	5.2	9.7	9.1	7.4	7.6	6.5	7.9	7
MIR156	Ll-miR404	TTGACAGAAGATAGAGGGCAC	0	0.1	0.4	0.2	0.1	0	0	0	0	0	0.1	0	0.1	0.1	0	0	0.2	0	0	0.1
MIR156	Ll-miR405	TTGACAGAAGATGGAGAGCAC	0.1	0	0.4	0.1	0.1	0.1	0	0	0.1	0	0	0	0	0	0	0	0	0	0	0
MIR171_1	Ll-miR406	TTGAGCCGCGCCAATATCAC	0	0	0	0.1	0	0	0	0	0	0	0	0	0	0	0	0	0.1	0	0.1	0
MIR171_1	Ll-miR407	TTGAGCCGCGCCAATATCACA	0	0	0.1	0	0	0	0	0	0	0	0	0	0	0	0	0.1	0	0.1	0	0
MIR171_1	Ll-miR408	TTGAGCCGCGCCAATATCACT	0.1	0.1	0.5	0.9	0.1	0	0.1	0.1	0.1	0.3	1.1	0.3	0	0.1	0.1	0.2	0.3	0.3	0.5	0.5
MIR171_1	Ll-miR409	TTGAGCCGCGTCAATATCTCA	0.4	0.5	0.8	0	1.7	1.8	1.4	1.2	1.4	1.2	1	0.3	0.5	0.8	1.8	1.1	1.3	1	2.1	1.4
MIR171_1	Ll-miR410	TTGAGCCGCGTCAATATCTCC	0	0	0	0	0	0	0	0	0.1	0	0	0	0	0	0	0	0	0	0	0
MIR171_1	Ll-miR411	TTGAGCCGCGTCAATATCTCT	0	0	0	0	0	0	0	0.1	0.1	0	0	0.1	0	0	0.1	0.1	0	0	0	0
MIR171_1	Ll-miR412	TTGAGCCGCGTCAATATCTTA	0	0	0	0	0.1	0.1	0.2	0.1	0.1	0.3	0.1	0.1	0	0	0.1	0.2	0	0.2	0.1	0.1
MIR171_1	Ll-miR413	TTGAGCCGTGCCAATATCAC	0.6	0.3	0.1	0.1	1	0.4	0.5	0.1	0.3	0.3	0.3	0.3	0.2	0.4	0.9	0.3	0.5	0.4	0.5	0.3
MIR171_1	Ll-miR414	TTGAGCCGTGCCAATATCACA	1.4	1.1	0.8	0.4	1.2	1.2	0.7	0.6	1.3	1.3	1.6	0.8	0.5	0.5	0.5	0.4	0.4	0.7	1.3	1
MIR171_1	Ll-miR415	TTGAGCCGTGCCAATATCACG	2.4	2.7	0.3	0.8	6	5	5.1	3.7	4.2	3	3.8	4.6	2	3.3	6.1	4.3	3.8	3.9	4.2	3.6
MIR171_1	Ll-miR416	TTGAGCCGTGCCAATATCACT	0.1	0	0	0.1	0.1	0.1	0	0	0.5	0.1	0	0.1	0	0.1	0.1	0.1	0.1	0.1	0	0.1
MIR162_1	Ll-miR417	TTGATAAACCTCTGCATCCAG	0.3	0.3	0.8	1	0.2	0.5	0.5	0.5	0.6	0.6	0.4	0.3	0	0.3	0.5	0.6	0.3	0.5	0.6	0.1
-	Ll-miR418	TTGCAGGAGACTAGAGACCAG	0	0.2	0	0	0	0	0	0.2	0.1	0.1	0	0	0	0	0	0.1	0	0	0	0
MIR166	Ll-miR419	TTGGACCAGGCTTCATTCCCC	19.5	13.7	5.4	17.1	4	5.7	6.1	7	8.6	9	7.1	10.1	2	4.3	4.4	7.1	8.1	9.1	7.8	11.3
MIR159	Ll-miR420	TTGGACTGAAAGGAGCTCCT	0.1	0.1	0	0	0	0	0.1	0	0	0.1	0	0	0.1	0.1	0	0	0	0.1	0	0
MIR159	Ll-miR421	TTGGACTGAAGGGAGCTCC	20.6	16.7	0.4	18.9	0.3	2.5	1.4	0.8	2	0.3	0.3	4.2	1.7	4.3	4.2	2.3	5.5	3.9	5.5	2.7
MIR159,MIR319	Ll-miR422	TTGGACTGAAGGGAGCTCCC	263.6	296.6	7.9	351.7	5.1	69.4	33.7	19.6	58.3	11	5.7	98.1	45.4	61.1	104.1	78.4	116.4	109.5	133.4	74.5
MIR159,MIR319	Ll-miR423	TTGGACTGAAGGGAGCTCCCA	12.8	17.4	0.5	29	1.6	17.8	4.2	3.2	5.8	1.7	0.7	10.1	7.4	5.9	14.4	16.1	14.1	23	16.8	7.3
MIR159	Ll-miR424	TTGGACTGAAGGGAGCTCCCT	128.2	172.5	5	321.5	16.4	241.1	50.6	34.6	81.6	17.7	6.6	142.3	77	80.2	165.8	194.2	149.9	272.7	163.4	115.5
MIR159	Ll-miR425	TTGGACTGAAGGGAGCTCCT	93.1	96.2	1.9	107.5	1.9	25.3	11	5.5	24.7	4.7	2.1	28.5	15.9	16.3	37.2	30.5	41.9	43.8	45.2	24.7
MIR159	Ll-miR426	TTGGACTGAAGGGAGCTCCTT	6.2	4.7	0.4	9.6	0.8	2.9	2.6	2.3	2.4	1.9	1.9	3.6	1.2	3.2	3.2	2.7	3.3	4	2.7	3.4
MIR159,MIR319	Ll-miR427	TTGGACTGAAGGGAGCTCCTTC	343	263.2	11.9	631.9	195.1	364.1	399.7	366	357.3	153.9	114.9	368	221.2	374.4	443.3	363.7	501	372.3	401.5	287.3
-	Ll-miR428	TTGGACTGAAGGGGCCTCTT	34.4	30	1.6	37.6	4.8	15.5	9.9	10.4	11.8	7.9	6.8	11.1	5.3	8.9	9.6	10.7	11.9	13.9	12.5	16.1
MIR159	Ll-miR429	TTGGACTGAAGGGTGCTCCC	0	0.1	0	0.3	0	0	0	0	0.1	0.1	0	0.1	0	0	0.1	0.1	0.1	0.3	0	0.2
MIR159	Ll-miR430	TTGGACTGAAGGGTGCTCCCT	0.1	0.7	0	0.7	0	0.1	0	0.7	0.7	0.8	0	0.5	0	0.1	0	0.4	0.3	0.7	0.1	0.7
MIR159	Ll-miR431	TTGGATTGAAGGGAGCTCCA	0.7	0.4	1.1	1	0.3	0.1	0.6	0.3	0.5	0.1	0.1	0.5	0.2	0.2	0.3	0.4	0.5	0.3	0.5	0.4
-	Ll-miR432	TTGGATTTTTATTTAGGACGG	0	0.3	0	0.5	0	0	0	0.2	0.6	0.6	0	0.2	0	0	0	1.2	0	0	0	0
MIR394	Ll-miR433	TTGGCATTCTGTCCACCTCC	0.8	0.3	0.4	0.5	0.1	15.7	0.8	0.3	2	0.3	0.6	6.2	13	1.8	26	10	24.4	23.7	32.8	1.2
MIR319	Ll-miR434	TTGGGCTGAAGGGAGCTCCC	0.7	0.6	0.1	1.4	0	0.2	0	0.3	0.1	0.1	0	0.3	0.3	0.1	0.1	0.1	0.7	0.1	0.3	0.4
MIR447	Ll-miR435	TTGGGGACGAGATGTTTTGTTG	0	0	0	0	0	0	0.1	0	0	0	0	0	0	0	0	0	0	0	0	0
MIR2863	Ll-miR436	TTGTCCCATTCTAGTTTAGCT	0	0	0	0	0	0	0	0.1	0	0	0	0	0	0	0	0	0	0	0	0
MIR398	Ll-miR438	TTGTGTTCTCAGGTCACCCCT	8	5.2	1.2	1.4	0.5	1.1	2.2	1.6	1.8	3	3.2	2.5	0.4	0.3	0.5	1.4	2.5	1.6	5.7	5.1
-	Ll-miR439	TTTAGGTCGAGCTTCATTGGA	0	0	0	0	0.4	0	0.7	0	0	0	0	0	0	0	0	0	0	0	0.5	0
-	Ll-miR441	TTTCCTTGGGAAGGTGGTTTC	0	0	0	0	0	0	0	0	0	0	0	0.1	0	0	0	0	0	0	0	0
MIR858	Ll-miR442	TTTCGTTGTCTGTTCGACCTT	0	0	0	0	0.1	0.1	0.1	0	0.1	0.1	0	0	0	0.1	0	0	0	0.1	0.1	0.1
MIR3932	Ll-miR443	TTTGACGTGCTCGATCTGCTC	0	0	0	0	0.3	0	0.6	0	0	0	0	0	0	0	0	0	0	0	0.2	0
MIR319	Ll-miR445	TTTGGACTGAAGGGAGCTCCT	2.4	2.4	0.8	1.3	8	12.5	14.6	11	14.4	25.5	15.5	16.4	6.8	10.2	9.3	14.5	15.5	13.5	23.9	30.7
MIR159	Ll-miR446	TTTGGACTGAAGGGAGCTCTA	17.8	15.1	32.5	23.6	11	13	14.3	14.7	14.8	14.8	12.9	12.7	6	8.5	13.3	14.9	14.6	18.8	10.6	16.9
MIR159	Ll-miR447	TTTGGAGTGAAGGGAGCTCTG	0.1	0	0	0.1	0	0	0	0	0	0	0	0	0	0	0	0	0	0	0	0
MIR5079	Ll-miR448	TTTGGATCTGTTATTTTGGTAT	0	0	0	0	0	0	0	0	0	0	0	0.1	0	0	0	0	0	0	0	0
MIR159	Ll-miR449	TTTGGATTGAAAGGAGCTCTT	0	0.1	0.1	0.3	0.1	0	0	0.1	0.1	0.3	0.2	0.3	0.1	0	0	0.3	0	0.1	0.1	0
MIR159	Ll-miR450	TTTGGATTGAAGGGAGCTCCT	0.7	0.8	1.1	0.7	0.5	0.3	1	0.8	0.7	0.8	0.4	0.5	0.1	0.3	0.5	1	0.4	0.6	0.5	0.6
MIR159	Ll-miR451	TTTGGATTGAAGGGAGCTCTA	9208.6	8041.9	15291	13052.4	6153.3	6617.6	8261.2	7871.6	8693	7507.2	7545.9	7842	2929.5	4543.2	7049.3	7979.3	7878.4	8153.5	5988.2	8081.2
MIR159	Ll-miR452	TTTGGATTGAAGGGAGCTCTC	27.9	28.8	36.7	33	17.1	15.2	22.6	23.3	22.5	22.9	24.7	24.3	6.1	10.4	21.7	25.3	21.5	23.1	21	24.5
MIR159	Ll-miR453	TTTGGATTGAAGGGAGCTCTG	71.7	83.4	104.6	113.4	46.6	56	58.1	66.2	98.2	87.1	57.3	212.2	109.3	36.4	50.8	72.6	62.4	61.6	52.7	77
MIR159	Ll-miR454	TTTGGATTGAAGGGAGCTCTT	214.3	180.6	303.4	262.3	141.5	139.1	200.6	182.2	196.3	175.9	178.7	181.7	62.1	92.4	163.9	184.9	167.9	198.2	160.2	192.8
MIR159	Ll-miR455	TTTGGTTTGAAGGGAGCTCTA	1	1	2.1	2	1.7	1.3	1.4	0.8	1.3	1.1	1.1	1.5	0.5	0.7	0.7	0.7	1.1	1.3	1.3	1.3
MIR319	Ll-miR456	TTTTGGACTGAAGGGAGCTCC	0.1	0.8	0.3	0.1	5.1	5	4.4	5	5.1	8.9	4.5	6.3	2.6	3.6	4.4	7.2	5.1	7.1	6	8.4
-	Ll-miRn1	TTGCCAATTCCACCCATGCCTA	54.5	41.8	51.5	25.2	21	17	23.3	16.8	44.7	37.8	63.4	34.6	7.2	15.5	21.2	24.3	40	30.7	51.5	53.1
-	Ll-miRn2	TCACTCCAACTTTGACCTTCT	463.8	430.1	307.8	493.7	60.1	74.7	77.8	61.3	90.5	85	59.6	70.2	27	46.2	68.8	58.8	73.2	79.7	54.1	67.2
-	Ll-miRn3	TGAAGAGGGAGGGAGACTGATG	0	0.1	0.7	0.6	4.2	4.3	0.9	1.5	2	2.7	1.4	2.4	0.4	0.3	1.2	0.6	1.9	2.5	1.3	1.9
-	Ll-miRn4	GTAGCACCATCAAGATTCACA	0.1	0	0.1	0.1	0.4	0.1	0.2	0.1	0.1	0.1	0.3	0.1	0	0.1	0.1	0.3	0.2	0.1	0	0.1
-	Ll-miRn5	TGGAATAGTGAATGAGACATC	4.9	5.5	12.5	12.3	9.6	12	11.8	11.4	13.2	15.4	16.4	17.8	6.6	8.5	11.4	14.6	15.7	15.5	14.7	18.5
-	Ll-miRn6	TGCTATCCATCCTGAGTTTCA	0.1	0.1	0.1	0.5	1.9	2	2	1.3	1.8	3.1	2.2	1.5	0.8	1.7	1.4	1.6	1.4	1.6	1.5	1.4
-	Ll-miRn7	AGAGGTGTATGGCACAAGAGA	7	3.5	6.6	6	5.4	3	3.7	1.9	3.4	6.9	4.9	4.6	1.7	3.4	3.7	2.7	5.4	3	3.4	4.2
-	Ll-miRn8	TGAAGTGTTTGGGGGAACTCC	21	31.3	117.9	152.4	131	178.8	241	376.3	387.4	344.6	322	466	59	89.6	253.1	414.9	377.2	485.1	269.5	457.1
-	Ll-miRn9	TCGGACCAGGCTTTATTCCTT	549.3	534.7	348.4	564	165.9	198.3	223.8	197.3	249.3	257.3	265.2	249.8	79.6	133.5	184.4	214.4	235.1	310.7	257.5	390.7
-	Ll-miRn10	ATGTTGTGATGGGAATCAATG	7.2	6.5	6.8	5.6	7.5	8.6	3.1	2.7	0.7	3.9	2.1	2.4	2.3	3.5	2.4	2.1	1.5	2.8	0.8	2.3
-	Ll-miRn11	TAAAGACCTCATTCTCTCATG	2.2	1.9	2.9	1.9	5.8	5.7	6.7	4.3	4.2	2.5	3.7	2.1	3.3	5.6	4.8	3.5	4.9	4	1.7	2.6
-	Ll-miRn12	AGGTCATCTTGCAGCTTCAAT	0.1	0.3	0.1	0.2	0.8	0.7	0.3	0.1	0.5	0.5	0.1	0.3	0.2	0.3	0.3	0.5	0.2	0.2	0.1	0.3
-	Ll-miRn15	TTCGGCTTTCTACTTCTCATG	7	10	6.6	11.1	0.9	1.7	1.6	2.3	2	6.2	3.1	4.1	0.6	0.5	0.6	1	1.8	1.4	1.3	2.3
-	Ll-miRn16	AGTTCTTTAGATGGGCTGGACGCC	1.6	0.7	1.8	1.6	4	4.5	4.4	4.9	5.7	6.3	4.8	5.5	1.6	2.6	4.2	5.5	6.2	8	6.6	7.5
-	Ll-miRn17	TGTCTCATTCTCTATCTCAAG	9.5	10.4	12.7	8.1	17.7	16.7	23.4	21.8	23.1	20.7	15.8	16.5	9.1	11.1	23.3	21.3	15.4	19.4	11.7	14.2
-	Ll-miRn18	AATAGGGCACATCTCTCATGG	4.5	3.5	0.8	0.4	0.8	0.4	0.8	0.8	1.2	0.7	0.7	1.4	0.7	0.9	0.7	1.2	1.6	0.9	1	2.5
-	Ll-miRn19	TCCAAAGGGATCGCATTGATTT	0.1	0.2	0.4	0.1	0.5	0.6	0.7	0.7	1.5	0.4	0.9	1	0.3	0.8	1.2	0.7	1	0.7	0.5	0.4
-	Ll-miRn21	TGAGCATGAGGATAAGGACGG	4509.6	4347.8	9096.1	10400.9	7279.2	8151.8	10021.7	12821.4	9997.7	8571.8	6455.9	10024.2	3386.7	4579	8654.5	10539.4	8650.8	9647.4	5006.8	7205.5
-	Ll-miRn22	TATCATTCCATACATCGTCTCG	33.8	29.7	22.2	14.8	10.8	9.7	17.9	15.4	25.4	25.3	29.8	26.8	5.2	8.3	12.4	12	25.2	16.9	20.2	25
-	Ll-miRn24	ATTGTCACTGTATCATTCACCATT	2	2.2	3.1	1.8	2.4	1.9	2.1	1.9	1.9	2.5	2.3	2.7	1.2	2.2	1.8	1.6	1.4	1.9	1.6	2.3
-	Ll-miRn25	TGGTACAAAAAGTGGGGCAAC	0	0	0	0.1	1.3	1.2	0.2	0	0.1	0.1	0.2	0.1	0	0.1	0.1	0.1	0.2	0	0	0.1
-	Ll-miRn26	TGTTGTTTTCTGGTAAAAATA	0	0	0	0	0.1	0.1	0	0	0	0	0	0	0	0	0	0	0	0	0	0
-	Ll-miRn27	ATTAGATCATGTGGCAGTTTCACC	0.4	0.8	0.3	0.3	23	24.5	33.7	33.2	36.3	127	64.5	60.1	12.5	16.9	22.7	27	41.9	27.3	49.9	76.6
-	Ll-miRn28	TACGGGTGTCCTCACCTCTGAT	4.9	5.2	0.4	5.7	1.2	4.4	2.7	5.1	5	5.6	2.5	5.2	1.8	2.5	3.2	4	4.2	7.3	6.8	9.1
-	Ll-miRn29	TGGGATAGAGAGTGAGATACC	13.1	17.5	24.2	24.7	31.3	32.5	16.7	22.6	17.5	27.7	19.4	24	7	10.8	18.8	23.4	19.8	18.1	17.2	26.3
-	Ll-miRn30	TTCGTTTGTGTGCAGACTCTGT	3.2	2.7	3.2	3.2	21.6	22.3	17.2	19	16.4	14.6	14.1	14	6.4	11.8	16.7	18.2	19.5	17.3	15	14.4
-	Ll-miRn31	GCGTACCAGGAGCCATGCATG	0.1	0	0	0.2	1.6	2.2	0.3	0.2	0.7	4	1.7	2.3	0.2	0.5	0.3	0.6	1.5	0.9	1	2.3
-	Ll-miRn32	AAGGGTTGTTTACAGAGTTTA	0.1	0.1	2	1.9	2.5	2.5	2.5	2.8	2.4	6	3.3	3.6	1.6	2.6	2.6	2.2	4.1	2.9	3.3	3

## Sheet: Table S6
Table S6. List of phased siRNAs in Lupinus luteus identified with small RNA-seq.
siRNA ID	Sequence (5'-3')	Size (nt)
Ll-siR1	TAGGTCTATATCAACTCGTAATGT	24
Ll-siR2	GTCCTGACGGCTCATGTAGTC	21
Ll-siR3	ATCTCACACTGTACTGGCCTGGCT	24
Ll-siR4	TACTAGCGATCTCGATGTGGG	21
Ll-siR5	CCCGGATCTGCAGTCACTAATTGC	24
Ll-siR6	ACCGAGACTGGTCCTTGTTGTATC	24
Ll-siR7	CTGACGATCCCGGAGGGCTTGG	22
Ll-siR8	TGAGTTAGAACTCAAGAAGTGT	22
Ll-siR9	CACTGGGCTGATAAATCGTTCC	22
Ll-siR10	AGTAACCGATTACTCTGAGCAGGT	24
Ll-siR11	ATGTGTCTCGAACCACTCTTTAAG	24
Ll-siR12	ATTGAAATCTCTGTTTAAATTATG	24
Ll-siR13	CGATTTCCAACGTCGTACTGG	21
Ll-siR14	TCTAGGTCTATATCAACTCGTAAT	24
Ll-siR15	CGACATCCGCTTTGAGCCCAGA	22
Ll-siR16	TATTAGTTCTGTGCATACCTCCAC	24
Ll-siR17	CTCAGACCGACGGGTACCCGGACC	24
Ll-siR18	TATACGATTTCTTACTGCACTGTA	24
Ll-siR19	ACGAATCGACTGACCGTAAGAGGC	24
Ll-siR20	TCTGTTCAACTTCACTCTTGGAAC	24
Ll-siR21	ATGTCCGCTGGGAGAGTTAGCCCC	24
Ll-siR22	ATAGGTATGTGGGGCTAACTCTCC	24
Ll-siR23	CCGTCATCGACATAACTGAAGA	22
Ll-siR24	CTGAACTGGCGAGGAACGACGG	22
Ll-siR25	TTCGACATCCGCTTTGAGCCCAGA	24
Ll-siR26	AGGCTGACTCTGCGAATTAGGAAG	24
Ll-siR27	TGGCCTTGAGCTTTTGAACTCG	22
Ll-siR28	CTCGCACTGGAGACAATCATGTCC	24
Ll-siR29	ATGTGACTGGCTACCTGTAAAGTT	24
Ll-siR30	CAAGACTCAGACAACTTGGATG	22
Ll-siR31	ACCGGTCGGACCGTCTAGTACGGT	24
Ll-siR32	CACTTCTATCTTGGCTCGATCA	22
Ll-siR33	AGCTCACATACTGACTTGATCGTC	24
Ll-siR34	AACGACATGCTCTTCATCTCCAAC	24
Ll-siR35	GTTCGGGTTAGGGTCTTTGCTCT	23
Ll-siR36	GTTGCTATTCGTTTGGGACAGAGT	24
Ll-siR37	GTGTGATTTGGTGTATTGGGGACC	24
Ll-siR38	ACCGCATTTGGACTGCATCAGACC	24
Ll-siR39	AACATCTGTCAGCACTACTATAAC	24
Ll-siR40	ACCTAAAGTCTAGTCTGTTAAGCT	24
Ll-siR41	AATACTAGAGAGGAGTTGGGCTCT	24
Ll-siR42	CGACTTCTGGCTTGTTGTGACACT	24
Ll-siR43	ATCATTACTGGCTGAGTCACGACC	24
Ll-siR44	ATCCGGTCTAGTAAAGAATAAGCT	24
Ll-siR45	CCGGGGACGTAGGCACAGTTGGCC	24
Ll-siR46	CTCAACGGCTATATTATTCCAGAT	24
Ll-siR47	TCGGATCTAGAGCTACCAGTCTGT	24
Ll-siR48	CGGCTTTGTTAGAATTCTAACG	22
Ll-siR49	AGTGGAGTATAACTCATGTTTGGC	24
Ll-siR50	CTCTCTGTGGAATTGAAGCATG	22
Ll-siR51	TAAACCGACGTTAGAATTCTAA	22
Ll-siR52	GTGTGATTTGGTATATTGGGGACC	24
Ll-siR53	TGCAACTGGACTATTCTTGAAACC	24
Ll-siR54	AACGGCCGTAATCTGTATCCCAAC	24
Ll-siR55	TCTAAGGACTCTCCAACTAGTGAG	24
Ll-siR56	CACTGTGTCCTTCTCTGAGAGT	22
Ll-siR57	GTTAGTGTGTGACCCCGTAGGTTC	24
Ll-siR58	GTCTGTCGGGAGAGTTAGTCTCAC	24
Ll-siR59	CCGGTCCTTGACTCGTTTGGGTTT	24
Ll-siR60	ACAGAGATCTGGGCTGTTTTATCC	24
Ll-siR61	ATAGTCTGCTTGCACAATTTGGGC	24
Ll-siR62	CAGTCTTGGGCGTATGACCACA	22
Ll-siR63	GTCCGGGTACCCGTCGGTCTGGGT	24
Ll-siR64	TCTTCAAAATCTATAGTTCTGT	22
Ll-siR65	CTCTTCGACTAGAATTTCGGATTT	24
Ll-siR66	TTGATCGGGTCTAATTTTTGAACC	24
Ll-siR67	ACGGACTTTGCCCAATTGGGTCTT	24
Ll-siR68	ATATGATCTTCTCGTGGGTAGG	22
Ll-siR69	GATGATCGACTGACCGTAAGAGGC	24
Ll-siR70	TAAACCGGGTCGGGCCAAAAAGCC	24
Ll-siR71	AGTTGACTTTGGGCTCCTGACAGG	24
Ll-siR72	ATTGATCTTCACTTGGTACTCA	22
Ll-siR73	TACCGACGGTTCATCAAAGACT	22
Ll-siR74	ATGGGACGGGCTGACATTTTGAGT	24
Ll-siR75	ATAACGTGGAAACTCCAAAACCGG	24
Ll-siR76	CCTAAAGCCGACTCAAAGACAG	22
Ll-siR77	AGAGTACCGGATGTAGCCTTTGGT	24
Ll-siR78	CCGTTTTGTCGTCCTTCTGCCGTG	24
Ll-siR79	GCACTGTAAGAACCGATCTCGAAT	24
Ll-siR80	AGGGATCAAGTTACTCTAAGAGT	23
Ll-siR81	AACGACAAGCTCTTCATCTTCAAC	23
Ll-siR82	GTCTGTTGGGAGAGTTAGCCTCAC	24
Ll-siR83	GCTGAGGCGAGCGGACGTTGGC	22
Ll-siR84	TCTGGGATTACTGTATCTGCCC	22
Ll-siR85	ATCCACAATGAATCTACTGAGCGT	24
Ll-siR86	GTCCGGGTACCCGTAGGTCTGGGT	24
Ll-siR87	AGTTTGGTTCTGTGATCCCCTCGC	24
Ll-siR88	TTTGTTTTGATAGGCTAGACGT	22
Ll-siR89	TCGTGTTGCCAGGTCTGTTAGC	22
Ll-siR90	ATTTCATCTGGAATAATCTGCACC	24
Ll-siR91	TTCTTCCGTACTGTCAGGTCTGCC	24
Ll-siR92	CGAAACGAGGAGGAATGACGGT	22
Ll-siR93	TGACGATGTTACCAAGAGCCT	21
Ll-siR94	ACTGAGGACTCGTACTAAGATACA	24
Ll-siR95	AACGATCGCTTCTGCTGCACCAAC	24
Ll-siR96	TCCGAGATCAAAGAGACTATG	21
Ll-siR97	ACAGTTCGACTCGTTAGGTTCATG	24
Ll-siR98	GTATTTCGCCGCTGCTTTCTGC	22
Ll-siR99	TCCAATACTAGGCAATGTGAGACT	24
Ll-siR100	CGACGTAGTTCCGCCTTGGACT	22
Ll-siR101	AGTTCGGGTTAGGGTATTTGCTCT	24
Ll-siR102	GTTTCTGGTTGCTTTGTTCTCACT	24
Ll-siR103	CTGAGTCTGTTCAATGTTGGGC	22
Ll-siR104	ACCAGGATCTGTTGTCCCAAACTC	24
Ll-siR105	GGGAGATCTACAATCATGGGCTGT	24
Ll-siR106	ATCTCGGCTTTGTTGAAATAAATT	24
Ll-siR107	TTGTGCTGCAAGAGTACTGGACGT	24
Ll-siR108	TGTCTAGTTTGGCCTGTGAGAACT	24
Ll-siR109	TTTGGGAGTACAAAATTTAGACGG	24
Ll-siR110	ACCACTGTCGGGGCCGAATCTCAT	24
Ll-siR111	GTTTCTGGTTGCTTTGTTCTCACC	24
Ll-siR112	GAAGTAAAACATTGTTCGAGACTG	24
Ll-siR113	ATAACTGCAATGGACCTGAGC	21
Ll-siR114	TATAGATCTTTACACTGTCGGTGT	24
Ll-siR115	ATTAGAACCGGACCGTACTAGACG	24
Ll-siR116	TTAGAACTCAAGGACACAATG	21
Ll-siR117	TGAGGATCAAGTTACTCCAAGAGT	24
Ll-siR118	ACCGCATTTGGACTGTATCGGGCC	24
Ll-siR120	CAACTGGACTATTCTTGAAACC	22
Ll-siR121	AGGGGATCAAGTTACTCAAAGAGT	24
Ll-siR122	ATTTCTGTACATGTACTTGGGC	22
Ll-siR123	AGCGATCTGGTCGTGACTCAGCCA	24
Ll-siR124	TGACGAACCACCGACTCACAAA	22
Ll-siR125	TTAGATCTAACGGACCAAATGAGT	24
Ll-siR126	AATAGTGTGACCGAGTCGATGACC	24
Ll-siR127	ACTTTCCGGGACATCACTTTGAGT	24
Ll-siR128	AACCGCATTGGGCTGTATCAGACC	24
Ll-siR129	TCCGGCTCAGGTTCTTTCTCTG	22
Ll-siR130	CCGGTCGGACCATCTAGTACGGTC	24
Ll-siR131	AACCGCATTGGGCTGCATCAGACA	24
Ll-siR132	TTTTTGTTGAAATTGTGACACGTG	24
Ll-siR133	ACCGATATGAGGAAATTAGACATG	24
Ll-siR134	AATCTGTCCGAGCTGGGAACATCC	24
Ll-siR135	TTTCTGATCCTGCTTACGAGC	21
Ll-siR136	TACACGAGGCTGCAACGTAACTGC	24
Ll-siR137	AGTTCGGGTTAGGGTCTTTGCTCT	24
Ll-siR138	CCGGGGACGTAGGCACAATTGGCC	24
Ll-siR139	TCTTTGGAACTCGTGCATGGGAGC	24
Ll-siR140	GTGTCTGGAATCACTCTTGAAGCT	24
Ll-siR141	CGGGCCGGACTGGAGATTTTAGCC	24
Ll-siR142	GGGATCTTGGTCAGACTTTTGATT	24
Ll-siR143	ATGACTTTGGAAAGCCTTCCCCTT	24
Ll-siR144	ACTGGAGAGGAGCTGTTCTTGTTC	24
Ll-siR145	CATCGACTCGGTCACACTATTGGG	24
Ll-siR146	TGACTCTGGTAACTCGTTCACC	22
Ll-siR147	CGGCTGCACGACTGGTTTAGAGTC	24
Ll-siR148	AATGGTCCGACCGTGTTAAACCCG	24
Ll-siR149	CCTGTGAGAACTGTCCGATCCAAC	24
Ll-siR150	TTGACGGATGTTTTTTTGGGAC	22
Ll-siR151	AAAGGACTAACATGACTCAATGTT	24
Ll-siR152	ATAGACGTGCATGACCTTTAACGC	24
Ll-siR153	ATTTTGAATCTCACTGTGACATTG	24
Ll-siR154	AATCTTCATCTAGTATTGGACTCT	24
Ll-siR155	AAATGGTCTAGTCAATTTTGAATT	24
Ll-siR156	ACCGCTGTCGGGGCCGACTTTCGC	24
Ll-siR157	CTCTTACGGTCGGTCGATCATCGC	24
Ll-siR158	ATTCCAACTGCTTTTCAAGAAC	22
Ll-siR159	ACCACTGTCGGGGCCGAATTCCGC	24
Ll-siR160	TTTCTGAGACTCCGCCTGCCGG	22
Ll-siR161	CAACTTGGACTATCATAGAAAT	22
Ll-siR162	GCGGGTAGCGGGAATCGAACC	21
Ll-siR163	ACGGTCCGACCAGTTTAACCGCTG	24
Ll-siR164	ATTTTGAATCTCACTATGACATTG	24
Ll-siR165	ATTCAACATGCTTAGGACTCGGGT	24
Ll-siR166	TTCGGGTTTGGTAGAGCAAAGACC	24
Ll-siR167	TTTGAAAGTCTGGAACGCCGCC	22
Ll-siR168	TCTTTCTGGGGATCGAATAGAACC	24
Ll-siR169	TCTCCATCTGACAAGTTTGATC	22
Ll-siR170	AATTAGTGACTGCAGATCCGGGTA	24
Ll-siR171	ATCTGCAGGACTTGACTTAGATCA	24
Ll-siR172	AAGACTTCTAAAAGTGACAATGGA	24
Ll-siR173	TGATGACGTGACGACTGAGGA	21
Ll-siR174	ATTTAGAGCTAGGTAAGAACAACT	24
Ll-siR175	ATCAAGAAGATGGATCAGCTC	21
Ll-siR176	ATACTCTGTTCATATCTAAAGAAG	24
Ll-siR177	TAAACCGGGTCGGACTAAAAAGCC	24
Ll-siR178	TCACAATTCGGACTAGGACACT	22
Ll-siR179	TGGCTACCTGTAAAGTTTAGAAGT	24
Ll-siR180	AGTGAAGACGACTTCTGTATGTGA	24
Ll-siR181	ATAAATAGACTATTTTGACTCAAT	24
Ll-siR182	ATCTTGATCCGTCTTATTTTGGAC	24
Ll-siR183	CGAATAATCCTGGACGGTCACATG	24
Ll-siR184	AGGTTACATGTGTGAGAAAAGAGT	24
Ll-siR185	GTTGCTATTCGTTTGGGACAGACT	24
Ll-siR186	ATGAGTTTCTGGGCTAAAATCTCC	24
Ll-siR187	AAAGATCTAGTGGAGCCTTACACC	24
Ll-siR188	AGGCTATGTCGAGATCTGGATGAC	24
Ll-siR189	CCGACTGAGCTCGCCCGTTTTGAC	24
Ll-siR190	ATTCCGATCGCGCCGTTGGCTTCG	24
Ll-siR191	ATTCGTCCATCCAACTCGTTG	21
Ll-siR192	ATGCCGGAGATAGAGTTCAAGACT	24
Ll-siR193	TTGACGACCAACGATCTTATGCAA	24
Ll-siR194	ACCACTGTCGGGGCCGAATCTCAC	24
Ll-siR195	TAAACCGGTGCTGGAAGAAATTCC	24
Ll-siR196	ATCTAACGGACCAAATGAGTGATT	24
Ll-siR197	CGAGATCGGCTGACCGTAAGAGGC	24
Ll-siR198	CAGGATACCCCGTTTCGGACGT	22
Ll-siR199	ATTCTGATTGACTTGGTACATGGT	24
Ll-siR200	CGACTCTTCGGACTCGTCCATG	22
Ll-siR201	AGAGTACTGGATGTAGCCTTCGGT	24
Ll-siR202	ACCGACAACTAGAGAATTATCACT	24
Ll-siR203	ACAGAGATCTGGGCTGTTTTATCT	24
Ll-siR204	ACGATCAAGTCAGTATGTGAGCTT	24
Ll-siR205	ATTGATCTTCACTTGGTACTCACA	24
Ll-siR206	TGTTGCCTTCTGTATGACTAT	21
Ll-siR207	TGTCTAGTTTGCGCTGTGAGAACT	24
Ll-siR208	AGTGATACAAACTATGAGACA	21
Ll-siR209	ATCACCCATTTGGTCTGTTAGATC	24
Ll-siR210	ACTTGGTGTTGGCTAGATTTCCCT	24
Ll-siR211	ATTCTCTGGTTGTCGGTTTAGAC	23
Ll-siR212	AGGATCTGCTAAGTTATTCTCAGT	24
Ll-siR213	TCAAAACGGGCTACCCGGACGGGT	24
Ll-siR214	ATAGTTCGACTCGTTAGGTTCATG	24
Ll-siR215	CCGTCGGTGAATTTTATTCATT	22
Ll-siR216	ATCACGTCTTGAACTAAAACCTTA	24
Ll-siR217	AGACTTCAGAGCTATATGACAAGT	24
Ll-siR218	AGTGGAAAGTGGATGAAAAAGAGT	24
Ll-siR219	CTATATGACTAGTTGTGAACACCT	24
Ll-siR220	AACGACAAGCTCTTCATCTCCAAC	24
Ll-siR221	ATTGCGGACTACAACACATGATGT	24
Ll-siR222	CACCAACTGCATAATCACTCGC	22
Ll-siR223	ACGGTCCATGTCAGCACTTAACAT	24
Ll-siR224	CACGGAATGAACCTTACTGCA	21
Ll-siR225	ATGGACTTAACTTCTCAGAATGGA	24
Ll-siR226	ACGATCAAGTCAGTATGTGAACTT	24
Ll-siR227	AAGATTCGATTGTAGTATAGTAT	23
Ll-siR228	CTGGCTCTGATACCATGTTAAGGT	24
Ll-siR229	ATGTAACTGTTAGTGGATAGGAGC	24
Ll-siR230	ACACGATTTAGGACAGTAGATCCT	24
Ll-siR231	CCCCGATTTTTGGCTGCACGACTT	24
Ll-siR232	GAGGGATCAAGTTACTCTAAGAGT	24
Ll-siR233	AGGTGCATGTGTATAGATCTTTAC	24
Ll-siR234	TCAGCTCTGACATCTTCTCAAA	22
Ll-siR235	TCTTCAAAATCTATAATTCTGT	22
Ll-siR236	AACGATCGACCGACCGTAAGAGGC	24
Ll-siR237	ACTTACTCTGAATATCACACTAGG	24
Ll-siR238	ATCAGACGTTATAACTCCTCCACT	24
Ll-siR239	TGTTGATTTGGTGTATTGGGGACC	24
Ll-siR240	TAAGAAGAATAAGCTCAGGAT	21
Ll-siR241	AACACGTCTTGAACTAAAACCTTA	24
Ll-siR242	TCGGTCTTTGTTCTGTTATATCAA	24
Ll-siR243	ATCGCATTTCTGGTCCACGACTCC	24
Ll-siR244	CCCCGATTTTCGGCTGCACGACTC	24
Ll-siR245	TTCTGGAAGCCATGGACCTGCC	22
Ll-siR246	GCGACTTGTGAGAAATGGGACA	22
Ll-siR247	GACAGACTGCTGCGCTGAGCGCAC	24
Ll-siR248	GGTGTGTACAAAGGGCAGGGACGT	24
Ll-siR249	TCTTGACCTTGTAAGACCTCA	21
Ll-siR250	TTGGTGGAGAGACTCATAGCT	21
Ll-siR251	TGGTGCTGAGGCGAGCGGACGT	22
Ll-siR252	TCGGCTTTGTTAGAATTCTAACGC	24
Ll-siR253	TTCTGGATTTGACATATGTACC	22
Ll-siR255	AACCGTATTGGACCGCATCAGACC	24
Ll-siR256	GGGACTTCTTCACTCACACTTGGA	24
Ll-siR257	AAAACTCATAGAACTCAAAAAATG	24
Ll-siR258	TTCAGGATTTGGTTGAGGAAGACC	24
Ll-siR259	ACCGATCTAGATACGCCCTGAT	22
Ll-siR260	CCGATCTAAACACTTAATGAACAT	24
Ll-siR261	AACCGATCTAGATACGCCCTGA	22
Ll-siR262	GTTGCTATTCGTTTGGGACAGGGT	24
Ll-siR263	CAAACTTGTGGATGAAACTCA	21
Ll-siR264	AAGCATGTACCACTTGAACCAACA	24
Ll-siR265	ATCTAACGGACCAAATAGGTGATT	24
Ll-siR266	ATCGCACTGGAGGCAATCATGTCT	24
Ll-siR267	AAATTATGAAGACTCTACGCGTGT	24
Ll-siR268	AGTGCTTTGAATCTCTTTTCTT	22
Ll-siR269	TTAAAAATGGCTCTAGTTTACTGG	24
Ll-siR270	AGAGTCTGTTTCTACGATTAGAAC	24
Ll-siR271	TACTGGAGGATTCTCGCTTGGGCG	24
Ll-siR272	CAGGCGGAGTCTCAGAAATTTG	22
Ll-siR273	ACTCTGTATCGATCCTGGATGC	22
Ll-siR274	AACGATCGCTTCCGCTGCACCAAC	24
Ll-siR275	ATCAGGTCGCTCTCGTTAAGACGT	24
Ll-siR276	AACACGACTTCTAAACTTTACAGG	24
Ll-siR277	ATGGTTTGAATTAGTGGTAGATTC	24
Ll-siR278	TTGTGTTGCAAGAGTACTGGACGT	24
Ll-siR279	ACTGTAAGAACCGATCTCGAATAC	24
Ll-siR280	AATTGCGGTGTGATACTGAATC	22
Ll-siR281	AGGATCTGTTCTATAGGCTCGTAC	24
Ll-siR282	CTTTCAGAACTCGTGCATGGCAGC	24
Ll-siR283	ATATAGACTCCCACTGAACTAAGG	24
Ll-siR284	GTTGCTATTCGTTTAGGACAGAGT	24
Ll-siR285	AGACAACTTCCGAACGTATTGGGC	24
Ll-siR286	CGGGTCGGGCTGGAGATTTTAGCC	24
Ll-siR287	CGTACTGCTAGCATGACCTCGC	22
Ll-siR288	ATGAGAACTGTTCTCACTTGAGTC	24
Ll-siR289	AAGATGAGAGAAGCTGGACCCGCT	24
Ll-siR290	TAAATGGATTTAAGGAGATAACTT	24
Ll-siR291	CTTGAAGACTAAAGTTTACTCA	22
Ll-siR292	TACAATTGACGGCGCCGACTTCAC	24
Ll-siR293	GAAGGGACAGACTATTTATATGAT	24
Ll-siR294	TTTGAGATGTATTTTTCGGGGCGT	24
Ll-siR295	TGGCTGTTGATCTTGTTTTGAC	22
Ll-siR296	ACGCGACACTTGTTGGAAAGGACA	24
Ll-siR297	TGCCGGTATTGGTGTTTCACTG	22
Ll-siR298	CGGATTTTGAAGGAACAATTCA	22
Ll-siR299	ACGATTTATGTAGATGGTTCAT	22
Ll-siR300	GGTTCGGGTTAGGGTCTTTGCTCT	24
Ll-siR301	TACCCAAGGGGCTGGTCTTCGC	22
Ll-siR302	AAGGTACATAGAGATCTCGAGGTG	24
Ll-siR303	GGGGATAGAGGGACTTGAACC	21
Ll-siR304	GTGTCTAGTTTGCGCTGTGAGAACT	25
Ll-siR305	AATCGATACTTGTTGACATGGACA	24
Ll-siR306	CCCGTCTGATTGCAATGAAAGCAC	24
Ll-siR307	ACCACTGTCGGGGCCGAATTCCAC	24
Ll-siR308	TTGACCTTGTAAGACCTCACA	21
Ll-siR309	AAGCGATCGTTGCGCAGCATTGGC	24
Ll-siR310	GCCGACAGTGTAAAAAACTTTACA	24
Ll-siR311	ATTTTCGGAGACAGTCGGTTTTGG	24
Ll-siR312	TGGGACCCGATCTTACGTCAAC	22
Ll-siR313	ACAGAGATCTGGACTGTTTTATCC	24
Ll-siR314	AACGATTGCTTCCGCTGCACCAAC	24
Ll-siR315	AGTCCGGATGTAATAAAAAGTAAC	24
Ll-siR316	GTTCGGGCTAGCCCATATCGGGTT	24
Ll-siR317	AACCGCATCGGGCCGCATCAGACC	24
Ll-siR318	ATTGTCTCTGCTGCTATTAGTTCT	24

## Sheet: Table S7
Table S7. Expression of identified phased siRNAs in RPM (reads per milion).
ID	ta-siRNA	FPAB-1	FPAB-2	FPNAB-1	FPNAB-2	LF1-1	LF1-2	LF2-1	LF2-2	LF3-1	LF3-2	LF4-1	LF4-2	UF1-1	UF1-2	UF2-1	UF2-2	UF3-1	UF3-2	UF4-1	UF4-2
Ll-siR1	TAGGTCTATATCAACTCGTAATGT	14.9	13.5	17.3	14.5	12.1	11.4	15.4	13.8	12.7	9.7	12.5	13.9	6.7	11.7	13.4	11.7	17.6	13.4	9.8	11.4
Ll-siR2	GTCCTGACGGCTCATGTAGTC	0.4	0.3	0	0	0.6	0.6	0.9	0.7	0.7	0.6	0.4	0.3	0.5	1.1	1.5	1	0.7	0.5	0.7	0.6
Ll-siR3	ATCTCACACTGTACTGGCCTGGCT	0.3	0.2	0.3	0.3	2.1	3.2	4.6	3.6	3.7	7	3.2	4.4	1.3	1.8	2.7	4	3.4	4.2	2.7	3.7
Ll-siR4	TACTAGCGATCTCGATGTGGG	27.8	20.9	0	0	0	0	0	0	0	0.1	0	0.1	0	0.1	0	0	0	0	0	0
Ll-siR5	CCCGGATCTGCAGTCACTAATTGC	9.4	7.4	7.2	7.5	10.7	8.3	10.3	10.4	5.7	5.5	6.9	6.5	6.1	9.8	11.2	7.5	7.7	9.9	5.2	5.9
Ll-siR6	ACCGAGACTGGTCCTTGTTGTATC	2.4	3.4	4.4	3.7	4.3	3.3	4.4	4.5	3.4	3	4	2.3	1.5	3.5	4.2	3.4	3.2	3.1	2.5	2.6
Ll-siR7	CTGACGATCCCGGAGGGCTTGG	0.8	0.8	1	1	2.5	2.8	2.5	2.3	2.1	2.3	1.9	3.2	0.8	2.1	2.6	3.1	2.4	2.8	1.5	3.3
Ll-siR8	TGAGTTAGAACTCAAGAAGTGT	3.7	4.6	3.9	10.6	23.4	32.3	25.1	34.1	21.1	26.2	22.8	26	12.6	20.9	24.8	30.3	26.3	25.2	22.9	28.1
Ll-siR9	CACTGGGCTGATAAATCGTTCC	2.4	1.7	2.5	2.9	8	7.8	8.5	11.2	7.9	8.7	6.9	6.9	4	6.8	7.6	8.4	8.8	6.5	5.5	6.1
Ll-siR10	AGTAACCGATTACTCTGAGCAGGT	6.5	6.7	12.5	9.7	14.7	12.1	11.8	10.8	10.6	9.7	13	9.1	6.9	16.1	12.5	11.1	12.2	10.8	11	9
Ll-siR11	ATGTGTCTCGAACCACTCTTTAAG	4.9	4.2	7.1	7.4	9	6.8	10.7	8.1	7.8	7.3	8.6	6.7	5.6	9.7	10.2	6.9	9	6.7	7.4	5.8
Ll-siR12	ATTGAAATCTCTGTTTAAATTATG	13.2	14.1	15.4	18	17.8	18.7	19.2	19	12.5	15.2	16.9	15.5	9.5	18.3	18.2	16.1	15.3	13.6	13.2	13.8
Ll-siR13	CGATTTCCAACGTCGTACTGG	34.2	24.1	0.1	0	0	0.1	0	0	0	0	0	0	0	0	0	0	0	0	0	0
Ll-siR14	TCTAGGTCTATATCAACTCGTAAT	11.5	12.8	19	17.9	19.8	17.3	23.4	21	19.2	16.8	17.6	17.9	10.5	20.2	24.5	18.7	23.1	16.5	15.4	15
Ll-siR15	CGACATCCGCTTTGAGCCCAGA	4.1	3.8	7.5	6.8	13.6	14.8	21.2	18.1	12.2	14.2	11.4	13.5	6.8	11.4	19.6	18.5	13.7	14.2	6.7	9.6
Ll-siR16	TATTAGTTCTGTGCATACCTCCAC	4.3	5.7	7.2	7.5	7.6	6.7	9.1	7.5	6.1	6.7	6.5	7	3.7	7.3	8.7	7.9	7	8.8	4.1	5.3
Ll-siR17	CTCAGACCGACGGGTACCCGGACC	1.5	1.6	3.6	4.2	4.8	3.7	4.4	4.6	3.2	2.3	2.7	3.2	3	4.1	4.1	4	2.8	4.1	1.8	1.5
Ll-siR18	TATACGATTTCTTACTGCACTGTA	15.3	9.5	25.9	18.6	22.1	17.4	20.1	14.3	16.7	11.7	17.5	12.2	11	23.9	19.3	11.5	19	15.5	13.7	11.2
Ll-siR19	ACGAATCGACTGACCGTAAGAGGC	6.8	6.6	10.1	10.6	11.6	12.5	11.4	11.2	6.3	9.1	9.3	8.7	6.5	11.5	10.6	9.2	12	8.4	7	7.4
Ll-siR20	TCTGTTCAACTTCACTCTTGGAAC	7.8	7.6	10	7.9	12.1	11.1	13.7	10.4	11.3	10	10	10.3	6.4	11.4	12.2	11.1	10.9	10	9	10.7
Ll-siR21	ATGTCCGCTGGGAGAGTTAGCCCC	41	28.9	57.7	46	51.9	38.3	45.3	47.7	39.9	34.4	42	33.9	24.9	48.3	47.5	35.7	37.3	37	35.2	33.8
Ll-siR22	ATAGGTATGTGGGGCTAACTCTCC	4.3	5.5	5.2	6	4.2	3.3	4.4	4.6	3.6	5.2	3.6	3.8	1.9	3.2	4	4.2	1.8	4.7	3.3	4.9
Ll-siR23	CCGTCATCGACATAACTGAAGA	1.7	1.9	7.5	6.5	8	7.7	8.2	10.6	8.2	9.2	8.4	9.5	4.5	7.3	8.3	8	9.9	8.7	7.2	9
Ll-siR24	CTGAACTGGCGAGGAACGACGG	4.3	3.7	5	6.3	8.5	9.8	9.3	8.9	6.6	8.2	9.9	9.7	5	8.2	7.4	8.6	7.3	10.7	8	10.8
Ll-siR25	TTCGACATCCGCTTTGAGCCCAGA	3.6	6.4	5	6	10.1	12.3	11	12.1	9.2	6.2	8.6	6.8	4.4	10.8	12.3	11	7.3	7.4	3.3	4.3
Ll-siR26	AGGCTGACTCTGCGAATTAGGAAG	4	2.6	5.6	5.3	6.8	7.4	8.9	8.5	5.3	6.3	5.9	5.3	4	7.3	7.2	6.4	5.7	4.9	4.7	4.8
Ll-siR27	TGGCCTTGAGCTTTTGAACTCG	0	0	0.1	0	0.6	1	0.5	0.4	0.5	0.7	0.1	0.4	0.2	0.5	1.1	1.1	0.7	0.7	0.2	0.4
Ll-siR28	CTCGCACTGGAGACAATCATGTCC	1.6	0.7	1.1	1.6	1.8	1.4	0.7	1	0.6	1	0.9	0.9	0.5	1.4	1.1	1.3	1	1.3	1.3	0.8
Ll-siR29	ATGTGACTGGCTACCTGTAAAGTT	8.5	6.5	14.9	15.4	12.7	14	11.8	12.5	9	9.1	12.2	10.6	7.9	13.7	13.5	11.4	11.9	11.2	9.7	7.2
Ll-siR30	CAAGACTCAGACAACTTGGATG	5.2	4.3	13.9	12.6	22.8	20.6	25.6	24.5	20.5	17.5	21.3	19.2	11.2	22.6	20.3	19.6	23.3	18	19.7	17.1
Ll-siR31	ACCGGTCGGACCGTCTAGTACGGT	34.1	29.3	1.8	67.5	33.9	51.6	46.7	45.8	39.3	24.2	19.5	39.1	32.2	70	64.3	47.2	47.3	46.1	39	33.7
Ll-siR32	CACTTCTATCTTGGCTCGATCA	2.1	0.7	5.4	1.6	16.7	9.3	17.8	12.1	14.6	11.3	14.9	9.1	7.9	10.6	14.7	10.2	16.7	9.1	12.7	9.4
Ll-siR33	AGCTCACATACTGACTTGATCGTC	11.3	4.7	13.3	8.7	14.7	7.5	12.7	5.2	13.4	5.5	11.4	6.6	7.5	15.6	12.4	6.1	12.6	6.7	9.7	5.3
Ll-siR34	AACGACATGCTCTTCATCTCCAAC	3.3	2.8	4.4	2.6	6.2	4.6	9.6	6	3.6	4	5.5	3.6	2.2	3.6	6.6	4.4	4	5	3.6	2.7
Ll-siR35	GTTCGGGTTAGGGTCTTTGCTCT	1.8	1.4	1.7	2.1	2.2	2.4	2.1	2.1	2.4	1.9	1.8	2.1	1.5	2.4	3.6	2.6	2.6	2.6	1	1.3
Ll-siR36	GTTGCTATTCGTTTGGGACAGAGT	21.2	23.7	28.1	32.5	34.1	42.3	32.6	40.8	32.8	41.8	30.3	38	15.1	27.4	30.9	43.4	28.6	43	31.4	42.1
Ll-siR37	GTGTGATTTGGTGTATTGGGGACC	7.2	7.4	9.4	12.9	13.2	14.9	16.5	15.4	14	11.1	11.6	15.5	6.1	10	16	13.5	14	15.5	9.3	12
Ll-siR38	ACCGCATTTGGACTGCATCAGACC	12.2	8.4	17.6	13.7	14	10.6	13	13.9	12.3	8.5	10.8	9	7.1	14.1	14.7	10.3	11.7	9.3	8.2	7.5
Ll-siR39	AACATCTGTCAGCACTACTATAAC	4.4	6.3	7.1	7.2	5.2	6.9	5.2	8.1	4.2	6	3.7	6.6	3.1	5.9	4.7	8.2	3.9	5.5	2.3	3
Ll-siR40	ACCTAAAGTCTAGTCTGTTAAGCT	7.5	5.5	12.3	10.4	7	6.1	8.6	6.6	6.3	6.5	8.3	5.7	4.3	8.4	9.2	3.9	8.4	5.7	9.3	5.8
Ll-siR41	AATACTAGAGAGGAGTTGGGCTCT	9.7	10.1	16.7	15.1	12.1	10.6	11.3	11.4	10	9.6	10.9	10.2	6.5	13.2	12.3	10	13.8	13.2	11	8.3
Ll-siR42	CGACTTCTGGCTTGTTGTGACACT	2.9	2.7	6	4.7	5	5.9	6.1	6.1	4.8	4.1	3.6	3.4	2.6	4.9	4.8	4	4.3	3.7	2.2	2.9
Ll-siR43	ATCATTACTGGCTGAGTCACGACC	12.9	11.6	23.9	17	28.8	19.9	23.9	24.3	21.1	17.6	19.1	18.1	14.7	23.8	27.9	21.3	23.6	14.8	16.1	15.1
Ll-siR44	ATCCGGTCTAGTAAAGAATAAGCT	3	1.9	4.7	4.2	3.5	3.9	4.7	3.8	3.2	3	4.7	3.1	2	5.2	3.4	3.3	4.1	3.6	2.6	2.7
Ll-siR45	CCGGGGACGTAGGCACAGTTGGCC	3.9	5.2	7.3	13	11.7	11.4	15.3	14.8	8.9	10.1	7.9	9.5	4.9	12.1	14.1	13.7	10.9	11.3	6.3	7.3
Ll-siR46	CTCAACGGCTATATTATTCCAGAT	36.6	30.5	64.1	50.9	71.3	65.1	70.4	69.7	56.9	50.3	61.3	52.9	39	79	68.8	57.2	68.9	61.8	54	48.4
Ll-siR47	TCGGATCTAGAGCTACCAGTCTGT	2.4	2.4	4.7	3.6	6.8	8.6	7.8	7	6.1	5.1	5.7	7.8	4.9	8.7	8.9	5.7	5.7	6	4.4	5.3
Ll-siR48	CGGCTTTGTTAGAATTCTAACG	3.2	2.7	3.8	4.5	3.2	3.8	5.1	3.9	4.5	7.1	7.6	5.4	2	4.2	4.2	4.7	4.9	4.3	4.7	4.3
Ll-siR49	AGTGGAGTATAACTCATGTTTGGC	0	0.1	0	0.1	0.9	1.1	1.1	1.1	1.3	3.6	2.5	1.3	0.6	1.7	0.9	0.9	2.1	0.8	1.8	2.3
Ll-siR50	CTCTCTGTGGAATTGAAGCATG	0	0	0	0	0	0	0	0	0.1	0	0	0	0	0	0	0	0	0	0	0
Ll-siR51	TAAACCGACGTTAGAATTCTAA	2.2	2.6	8.5	6.9	14.3	11.7	14.7	13.6	12.8	11.1	14.6	10.5	6.2	12.7	13	13.3	13.8	11.4	11	12.6
Ll-siR52	GTGTGATTTGGTATATTGGGGACC	8.4	8.3	10.2	10.6	12.7	12.1	12.4	15.3	9.8	10.9	12.2	13.4	5.7	9.3	12.7	12.2	13	10.6	10.4	9.4
Ll-siR53	TGCAACTGGACTATTCTTGAAACC	5	4.2	5.6	5.1	9.9	9.1	9.1	10.9	6.7	7.6	5.8	6.6	6	8.9	8.8	8.8	8	7.4	4.7	5.7
Ll-siR54	AACGGCCGTAATCTGTATCCCAAC	7.8	6.6	14	11	12.9	12.8	13	10.3	9.6	7.7	10.2	7.7	6	13.7	13.5	10.3	9	9.4	6.6	5.2
Ll-siR55	TCTAAGGACTCTCCAACTAGTGAG	1.3	0.8	1	1.5	1.2	1	1	1.8	1.1	1.1	1.1	1.4	0.6	1.7	0.7	1	0.6	1.3	0.5	1
Ll-siR56	CACTGTGTCCTTCTCTGAGAGT	0	0	0.1	0.1	30.6	33.1	0.1	0	0.1	0.1	0	0.1	0	0.1	0	0.1	0.1	0.1	0.3	0.1
Ll-siR57	GTTAGTGTGTGACCCCGTAGGTTC	1.4	2	2.5	4.2	3.8	3.5	3.7	3.5	3	3.4	4.1	3.6	1.9	3.5	4.5	2.2	3.8	3.2	2.6	3.2
Ll-siR58	GTCTGTCGGGAGAGTTAGTCTCAC	9.4	6.8	10.4	13.5	15.3	9.9	14.3	10.9	8.5	9.2	15.9	11.7	6.2	11.5	13.7	11.6	11.5	6.8	9	9
Ll-siR59	CCGGTCCTTGACTCGTTTGGGTTT	2.4	1	3.7	3.3	4.9	4.7	5.8	4.1	5.3	2.1	2.7	2.6	3.3	7.5	6.1	2.9	3.8	3.6	3	2.2
Ll-siR60	ACAGAGATCTGGGCTGTTTTATCC	14.6	16	25.2	22.1	25.2	22	21.8	23.4	16.7	20.2	21.8	19.6	13.4	28.6	21.3	22	20.6	20.3	17.5	14.7
Ll-siR61	ATAGTCTGCTTGCACAATTTGGGC	26	19.5	35	26.3	29.3	22.7	30	24.8	23.9	20.7	23.3	22.4	15.4	28.6	29.5	23.1	24.4	21.3	23.9	19.5
Ll-siR62	CAGTCTTGGGCGTATGACCACA	18	13.1	10.9	27.3	11.2	11.5	16.1	12.8	13	8.6	11.8	11.6	8.2	13.9	17.7	12.1	16.1	13.3	13.9	11
Ll-siR63	GTCCGGGTACCCGTCGGTCTGGGT	6.9	4.5	7.5	9.2	13.9	8.2	14.5	9.5	8.1	6.9	11.1	9.3	7.9	13.6	14.1	8.8	11.5	10.9	8.7	8.2
Ll-siR64	TCTTCAAAATCTATAGTTCTGT	3.5	3.9	8.7	7.1	20.5	19.7	24.8	23.6	22.5	23	23.7	18.7	11.6	16.9	19.1	18.9	26.2	19.9	20.5	19.5
Ll-siR65	CTCTTCGACTAGAATTTCGGATTT	7.6	7.5	13	10.9	14.4	16.9	15	14.3	12.5	8.4	14.3	13	8	15.8	16.8	12.7	14.3	13.4	11.8	10.8
Ll-siR66	TTGATCGGGTCTAATTTTTGAACC	2.1	1.8	2.8	4.2	3	2.7	2.4	2.4	2.3	2.7	1.9	3.4	1.4	2.1	4	2.4	2.4	2.2	1.7	2.7
Ll-siR67	ACGGACTTTGCCCAATTGGGTCTT	5.5	3.3	8.2	6.4	8.8	6.2	7.8	7.2	7	4.7	5.9	5.5	5	10.3	7.7	6.8	6.8	6.2	6.1	3.7
Ll-siR68	ATATGATCTTCTCGTGGGTAGG	10.6	8.1	17.7	18.3	13.8	12.1	14.5	12.2	11.5	8.6	10.6	11.1	7.8	12.5	13.3	12.1	13.8	11.7	9.3	11.1
Ll-siR69	GATGATCGACTGACCGTAAGAGGC	2.1	1	2.6	2.3	2.9	3.9	3.4	3.2	2.5	2	3.1	1.9	1.9	4.2	3.6	2.4	2.6	3.5	1.4	1.5
Ll-siR70	TAAACCGGGTCGGGCCAAAAAGCC	0.9	1.7	3.9	4.6	2.9	3.9	2.6	3.7	2.9	2.1	2.3	2.2	1.5	2.4	3.3	4.1	2.2	2.1	1.3	1.8
Ll-siR71	AGTTGACTTTGGGCTCCTGACAGG	57.1	49.8	100.7	82.8	98.5	94.5	98.3	93.2	79.1	57.3	71.7	68.4	56.7	103.7	106.6	90.7	83.9	89.1	54.8	50.4
Ll-siR72	ATTGATCTTCACTTGGTACTCA	5	3.7	9.4	7.7	8	8.1	10.6	7.5	11.4	10.2	9.6	8.9	4.1	7.9	8.4	8.5	10.7	6.7	9	7.5
Ll-siR73	TACCGACGGTTCATCAAAGACT	22.2	15.8	68.8	49.8	124.3	102.2	130.7	108.5	115.1	90.4	101.2	86	59.5	105	116.4	90.9	106.5	95.8	82.4	78.4
Ll-siR74	ATGGGACGGGCTGACATTTTGAGT	1.1	1.2	2.5	3.2	2.6	4	2.3	3.8	1.5	1.9	1.5	2.2	1.5	2.4	3.1	2.9	3.2	3.2	2.1	2.1
Ll-siR75	ATAACGTGGAAACTCCAAAACCGG	14.1	14.2	21.4	19.5	26.1	22.3	25.4	21.8	18.9	13.6	20.6	22.2	14	23.4	20.6	20.3	17.9	16.4	15.1	15.5
Ll-siR76	CCTAAAGCCGACTCAAAGACAG	3.2	2.4	8	6.6	20.3	19.8	23.2	21.4	20.1	18.1	14.7	14.9	11.8	17.8	20.5	19.9	18.6	17	11	11.4
Ll-siR77	AGAGTACCGGATGTAGCCTTTGGT	2.4	1.4	1.3	1.7	2.1	2.5	2.5	2.3	1.1	2.1	1.3	2.3	0.6	2.1	2.2	1.5	1.2	2.5	1	2.1
Ll-siR78	CCGTTTTGTCGTCCTTCTGCCGTG	0.7	1	1.6	1.4	3.7	3.4	2.9	3.8	3.6	1.6	1.6	1.7	1.5	2.6	1.7	3.1	1.3	3	1.6	1.4
Ll-siR79	GCACTGTAAGAACCGATCTCGAAT	5.1	4.8	7.3	8.2	8.4	7.4	8.3	8.8	6.5	6.2	7.4	6.2	3.4	7.7	7.3	6.8	8.4	7.9	6.3	5.6
Ll-siR80	AGGGATCAAGTTACTCTAAGAGT	1.9	1.6	3	2.7	3.1	3.2	2.7	4	2.8	3.6	2.7	3.6	1	2.6	2.2	3.8	2	4.7	2.6	3.7
Ll-siR81	AACGACAAGCTCTTCATCTTCAAC	7.1	6.3	12.8	9.7	11.4	9.8	11.8	13.5	8.7	9.7	9	8.3	6.3	9.7	12.5	12.1	9.4	11.1	7.1	7.7
Ll-siR82	GTCTGTTGGGAGAGTTAGCCTCAC	6.9	6.6	10.4	11	16.2	11.6	18.8	12.7	12.8	11.1	13.4	13.8	7	16.3	16.4	12.8	17.5	13	11.7	12.3
Ll-siR83	GCTGAGGCGAGCGGACGTTGGC	3.9	3.8	4.6	6.2	13.6	14.1	14.3	12.3	10.1	8.1	10.8	11	6.6	12.7	13.7	13.2	10.9	11.7	7.8	7.1
Ll-siR84	TCTGGGATTACTGTATCTGCCC	5	5.1	7	5.4	10.3	5.9	14.1	11	11.9	8.9	13.8	9.6	7.4	14	13.5	8.2	17	9.6	11.5	11
Ll-siR85	ATCCACAATGAATCTACTGAGCGT	4.2	2.2	4.9	5.3	6.8	5.7	5.8	7	4.7	2.9	4.3	4.8	3.4	4.3	5.5	6.4	6.1	6.1	3.5	3.3
Ll-siR86	GTCCGGGTACCCGTAGGTCTGGGT	2	1.8	2.3	2.5	2.8	1.8	2.5	2.1	3.4	1.3	3.1	1.5	1.4	3.9	3.3	2.5	3.3	3	1.9	2.3
Ll-siR87	AGTTTGGTTCTGTGATCCCCTCGC	0.3	0.6	0.7	1.1	1.5	1.2	2.8	2.3	3	3	2.2	3.2	0.9	1.6	1.8	2.1	2.5	2	2.1	2.9
Ll-siR88	TTTGTTTTGATAGGCTAGACGT	3.9	2.4	6.4	5.4	12.7	11.4	19.4	17.7	14.6	14.8	15.8	12.7	8.4	15	15.6	14.4	18.4	11.3	12	14.7
Ll-siR89	TCGTGTTGCCAGGTCTGTTAGC	2.5	2.5	4.4	4.2	8.2	7.1	9.3	7.7	7.7	8.5	6.6	6.6	3.5	5.4	7.2	6.5	7.5	7.8	6.1	7.8
Ll-siR90	ATTTCATCTGGAATAATCTGCACC	34	26.9	53.1	47.7	48	39.9	43.4	44.1	37.7	33.2	41	39.4	28.2	45.9	48	42.4	41.5	36.8	30.7	31.4
Ll-siR91	TTCTTCCGTACTGTCAGGTCTGCC	27.9	24.3	59.8	44.9	56	55.8	55.9	58.7	41.4	34.4	36.8	40.1	28.1	54.9	57.1	46	47	49.3	28.3	31.7
Ll-siR92	CGAAACGAGGAGGAATGACGGT	4.4	3.9	10.7	10.5	26.7	20.9	30.1	28.6	22.8	18.4	17.9	20.1	11.1	20.2	25.8	22	25.4	21.7	16.8	16.2
Ll-siR93	TGACGATGTTACCAAGAGCCT	3.8	3.1	5.4	4.3	5.9	5.2	8.7	7.7	7.8	2.7	3.9	3.9	3.3	7.9	10	6.6	6.4	7.6	3.3	4.1
Ll-siR94	ACTGAGGACTCGTACTAAGATACA	2.5	2.4	1.6	1.6	14.3	13.6	16.7	13.5	15	15.9	16.3	14.8	7.3	12.9	14.3	12.4	18.2	14.5	15.1	17.7
Ll-siR95	AACGATCGCTTCTGCTGCACCAAC	1.4	2.4	3.4	4.7	4.2	5.6	4	6.1	3.1	2.5	1.6	2.6	1.9	4.4	3.2	5.9	2.4	3.7	1	1.8
Ll-siR96	TCCGAGATCAAAGAGACTATG	3.2	2.5	6.8	6.4	12.5	14.2	13.2	14.3	12.3	12	13	12.3	7.1	10	13.9	13.1	13.9	13.9	12.4	15.7
Ll-siR97	ACAGTTCGACTCGTTAGGTTCATG	8.3	8.7	12	9.9	13.3	13	12.6	13.9	9.9	11.5	10	12.6	7.4	12.7	12.7	14.8	12.2	12.3	9.3	10.4
Ll-siR98	GTATTTCGCCGCTGCTTTCTGC	2.4	1.3	4.3	3.4	12.6	10.1	13.3	16.3	8.1	9	7.2	6.2	7.4	13.5	11.6	11.5	8.6	9.3	5.3	4.7
Ll-siR99	TCCAATACTAGGCAATGTGAGACT	3.9	2.2	8	4.9	7.7	5.6	6	5.9	6.8	5.3	6.8	4.2	3.7	6.4	6.9	5.1	6	4.7	4.4	5.1
Ll-siR100	CGACGTAGTTCCGCCTTGGACT	4.7	2.7	0.2	6.3	5.3	6.7	10.1	6.3	7.8	7.3	5.5	6	4	6.9	8.5	5.6	12.2	7.1	11.6	8.6
Ll-siR101	AGTTCGGGTTAGGGTATTTGCTCT	1.8	2.3	4.9	3.1	5.1	4.8	5.8	5.5	4.2	4.7	4.9	4.8	2.9	5.4	5.5	5.9	4.7	5.7	3.9	4.2
Ll-siR102	GTTTCTGGTTGCTTTGTTCTCACT	3.7	3	6.5	4.5	6.4	4.8	5.2	4.3	6.1	3.9	5.7	5	3.8	5.8	7.1	3	6.3	5.1	4.3	2.7
Ll-siR103	CTGAGTCTGTTCAATGTTGGGC	2.2	1.1	3	2.1	5.9	5	4.9	5.2	4.9	4.5	6.1	5.8	3.8	5.5	6.2	5.3	5.8	6.1	4.7	4.5
Ll-siR104	ACCAGGATCTGTTGTCCCAAACTC	7.6	6.7	14.5	13	15.9	11.7	15.8	14.5	12.6	10.2	11.2	11.9	8.1	16.1	14.5	13.3	17.2	14	9.9	8.9
Ll-siR105	GGGAGATCTACAATCATGGGCTGT	5.3	2.9	9.4	4.4	10.6	4.2	11.5	5	9	3.8	7.8	4	5.8	9.8	10.5	3.7	10.1	7.8	6.1	3.2
Ll-siR106	ATCTCGGCTTTGTTGAAATAAATT	2.9	6.3	11.1	22.7	40.7	39.2	44.5	35.2	29.2	24.5	20.2	24.4	24.9	40.4	42.5	32.7	32.2	25.8	18.4	14.4
Ll-siR107	TTGTGCTGCAAGAGTACTGGACGT	112.8	97.2	186.5	171.3	232.5	222.4	231	202.2	167.7	165.6	195.5	167.5	127.8	262.3	255	188.8	229.4	208.4	174.2	158
Ll-siR108	TGTCTAGTTTGGCCTGTGAGAACT	2.8	1.4	4.2	2.3	4.9	2.4	4.5	2.3	3.2	2.1	4.5	1.9	2	4.4	4.2	2.1	4.4	2.5	3.9	2
Ll-siR109	TTTGGGAGTACAAAATTTAGACGG	6	5.9	6.8	9.9	11.6	10.8	11	10.8	7.4	7.1	6.8	9.7	7.5	8.9	9.8	11.1	7.6	8.6	6.3	8
Ll-siR110	ACCACTGTCGGGGCCGAATCTCAT	2.6	3.1	2.9	5.6	12.1	13.3	11.6	9.8	7.7	8.1	7.3	7.5	6.6	10.5	10.9	10.3	8.4	10.2	5	6.1
Ll-siR111	GTTTCTGGTTGCTTTGTTCTCACC	16.9	11.7	23.8	14.6	20.8	14.6	24.7	17.4	19.3	11.1	19	14.4	12.3	21.3	23.5	12.9	20.3	13.8	13.7	11.5
Ll-siR112	GAAGTAAAACATTGTTCGAGACTG	3.5	4	5.4	7.3	5.6	3.4	4.8	5.7	4.2	2.7	4.8	4.4	2.5	3.3	3.3	3.7	4.5	3.8	3.8	4
Ll-siR113	ATAACTGCAATGGACCTGAGC	0	0	0	0	0	0.1	0	0	0.1	0	0.1	0	0	0	0	0	0	0	0	0
Ll-siR114	TATAGATCTTTACACTGTCGGTGT	3.1	2.7	5.9	4.7	5.8	5.2	5.9	5	4	4.5	5.7	2.7	3.5	6.8	5.9	2.9	5.5	5.1	4.4	4
Ll-siR115	ATTAGAACCGGACCGTACTAGACG	25.1	21.8	34.8	36.5	34.9	36.4	32.4	39	25	27.1	27.6	26.2	18.4	34.1	32.4	29.9	25.6	27.2	22	22.9
Ll-siR116	TTAGAACTCAAGGACACAATG	9.7	8.3	18.1	18.6	6.2	7.4	6.1	8.6	7.2	4.5	5.8	6.9	3.7	4.9	6.1	7.4	5.1	6.8	4.1	6.7
Ll-siR117	TGAGGATCAAGTTACTCCAAGAGT	10.2	16.1	10.2	17.1	15.3	21.1	13.7	21.9	14.2	22.3	13.7	19.7	8.2	11.2	13.6	22.9	11.5	23	10.6	24.5
Ll-siR118	ACCGCATTTGGACTGTATCGGGCC	5.3	6	9.2	8.4	6.7	7.6	7.4	8.9	4.9	6.5	7.7	5.8	3.4	6.2	8.6	6.1	7	6.7	5.9	5.6
Ll-siR120	CAACTGGACTATTCTTGAAACC	0.7	1.2	1.7	1.6	2.4	2.5	2.3	1.5	2.3	2.9	2.7	3	1	1.2	2.1	1.3	2.1	1.7	1.6	1.9
Ll-siR121	AGGGGATCAAGTTACTCAAAGAGT	2.2	2.1	2.3	2.5	3.2	4	1.8	4.5	2.9	2.8	2	4	1.2	1.7	2.8	3.5	1.9	3.1	1.7	3.8
Ll-siR122	ATTTCTGTACATGTACTTGGGC	1.7	1.9	6	7.9	35.6	35.4	33.3	38.3	29.1	25.7	28.9	29.3	17.4	27.3	31.9	32.7	25.9	28	21	22.6
Ll-siR123	AGCGATCTGGTCGTGACTCAGCCA	5.1	5.7	8.3	9.2	9.9	12.9	9.7	12.3	6.2	6.9	7.3	8.2	4.7	9.1	9.7	10.4	6.3	8.2	7.1	6.4
Ll-siR124	TGACGAACCACCGACTCACAAA	3.1	2	8.9	7.7	19.3	13.2	19.8	16.2	14.8	13.1	13.4	9.7	8.6	15.8	19.9	13.3	16.1	14	9.3	7.1
Ll-siR125	TTAGATCTAACGGACCAAATGAGT	20.6	21.4	30	34.3	26.9	37.9	29	36.8	26.5	31.8	29.7	30.1	16.1	28.1	30.1	34.2	28.4	32.9	22.9	32.6
Ll-siR126	AATAGTGTGACCGAGTCGATGACC	14.5	16.2	24.8	26.3	21.6	20.1	20.1	22.1	15.7	17.3	14.8	18.2	11.8	21.1	22.4	21.2	14.7	21.1	9.2	14.5
Ll-siR127	ACTTTCCGGGACATCACTTTGAGT	17.9	16.1	25.5	24.7	32.2	35.6	38	40.5	29.1	31.5	32.5	27.4	19.8	35.6	36.9	33.3	30.3	31.7	27	27.2
Ll-siR128	AACCGCATTGGGCTGTATCAGACC	5.6	5	7.6	7.7	6.9	7.2	6.6	6	4.9	4.5	6.1	7	4.4	6.8	6.5	7.2	7.6	6.4	4.3	5.7
Ll-siR129	TCCGGCTCAGGTTCTTTCTCTG	4.8	2.2	14.9	8.8	53.7	38.4	51.6	39.3	44.7	25.1	38.6	29.9	27.5	52.5	47.2	30.3	46.1	32.9	33.2	26.3
Ll-siR130	CCGGTCGGACCATCTAGTACGGTC	5.3	6.7	7.9	8.8	15.1	11.6	13.8	12.3	8.5	7.8	11.8	10.2	6.7	16	13.4	9.2	13.7	9.7	8.2	8.2
Ll-siR131	AACCGCATTGGGCTGCATCAGACA	4.2	5.5	6.4	8.7	7.4	10.9	6	7.9	5.6	6.1	5.1	6.6	3.9	6.4	7.3	8.1	4.2	6.6	2.6	6.2
Ll-siR132	TTTTTGTTGAAATTGTGACACGTG	2.2	3.9	4.2	5.8	8.4	10.6	7.7	10.5	6.6	8.1	7.4	9.1	3.5	7.6	7.5	10.5	4.5	8.8	6.1	10.8
Ll-siR133	ACCGATATGAGGAAATTAGACATG	0	0.2	0.1	0.2	3.2	2.7	3	5.2	3.7	9.3	4.8	6.8	1.2	1.9	2.2	5.6	3.1	4.2	4.5	9.7
Ll-siR134	AATCTGTCCGAGCTGGGAACATCC	4.9	2.8	7	6.8	5.9	4.6	4.4	5.5	3.8	3.7	3.7	3.1	3.6	4.3	6.9	3.8	5.8	4.7	3.8	3
Ll-siR135	TTTCTGATCCTGCTTACGAGC	0	0	0	0	0.1	0.1	0.2	0	0.1	0	0	0.1	0.1	0.1	0.5	0.1	0.2	0	0	0.1
Ll-siR136	TACACGAGGCTGCAACGTAACTGC	12.8	8.7	15.6	13.1	14.2	9.9	16.5	12.6	10.1	8.8	10.5	10.7	6.3	15	12.9	9.1	15.5	13.2	11.2	9.3
Ll-siR137	AGTTCGGGTTAGGGTCTTTGCTCT	3.9	4	7.3	6.9	6.6	7.8	8.5	8.3	4.8	8.3	6.3	4.8	3.6	6.8	8.1	8.7	5.9	9	4.9	5.6
Ll-siR138	CCGGGGACGTAGGCACAATTGGCC	2	3.5	3.7	7.7	9.6	7.4	6.9	9.2	5.8	5.9	5	5.8	3.5	6.2	7.9	7.1	6.3	6.7	4.3	5.6
Ll-siR139	TCTTTGGAACTCGTGCATGGGAGC	6	7.9	6.3	6	11.1	10.3	9.9	8.8	6.5	8.8	7.6	9	4.2	8.1	6.7	10.9	6	9.9	7.1	10.6
Ll-siR140	GTGTCTGGAATCACTCTTGAAGCT	3.5	3.9	8.1	6.5	5.4	8.4	7.6	8.3	6.1	5.5	6.5	5.4	3.5	7.4	7	8.7	6.5	6.8	5.1	5.3
Ll-siR141	CGGGCCGGACTGGAGATTTTAGCC	8.2	8.9	17	17.4	14.8	13.3	15.1	15.2	10.5	9	11.4	10.5	7.3	14.4	14.6	10.5	9.9	13.1	8.2	8.5
Ll-siR142	GGGATCTTGGTCAGACTTTTGATT	10.5	9.3	14.5	14.1	13.6	12	14.4	14.5	13.4	10.1	13.8	11.7	7.1	14.8	14.9	11.6	13.3	13.6	9	9.6
Ll-siR143	ATGACTTTGGAAAGCCTTCCCCTT	1.6	1.2	3	2.3	2.8	2.2	2.7	2.1	1.8	1.6	2.9	1.4	1.5	3.2	2.9	2	2.6	2.5	1.6	1.6
Ll-siR144	ACTGGAGAGGAGCTGTTCTTGTTC	6.4	6.6	9.7	5.9	7.6	6.5	10.2	6.8	6.1	6.7	6.9	8.1	3.2	7.9	7.7	6.4	7.6	6.3	6.5	5.6
Ll-siR145	CATCGACTCGGTCACACTATTGGG	5.1	6	14.3	13.7	17.1	16.4	17.4	17.6	12.8	12.2	10.2	11.7	10.4	17.5	18.8	13.4	15.7	13.4	5.7	8.2
Ll-siR146	TGACTCTGGTAACTCGTTCACC	0.1	0.1	0.3	0.1	4.5	4.5	5.6	5	2.6	1	2.5	3.6	1.5	3.5	5.2	4	3	3.5	0.7	0.5
Ll-siR147	CGGCTGCACGACTGGTTTAGAGTC	1.4	2.4	3.6	3.5	4.9	5.2	5	4.9	3.2	3.2	3.5	3.4	3.3	4.8	7.1	3.5	5.9	4.7	3.5	3.3
Ll-siR148	AATGGTCCGACCGTGTTAAACCCG	6.6	5.1	12.8	10.1	10.5	8.9	9.2	8.7	5.5	6.2	7	7.9	6.4	10.9	9.9	9.6	8.9	7.6	6.4	5.7
Ll-siR149	CCTGTGAGAACTGTCCGATCCAAC	2.2	2.9	3.5	2.5	5.6	4.7	4.8	5.5	3.4	4.5	3.5	4	2.5	4.9	7.1	4.4	5.3	5.4	3.5	3.2
Ll-siR150	TTGACGGATGTTTTTTTGGGAC	6.8	7.6	16.2	23.6	29.5	50	35.6	58.5	32.8	47.2	31.1	44.8	16.6	23.7	33.8	55.5	32.6	44.9	24.4	43.6
Ll-siR151	AAAGGACTAACATGACTCAATGTT	4.8	4.1	7	6.7	4.2	3.5	5.2	3.4	2.9	2.9	2.3	2.6	1.9	4.6	3.7	3.2	4.2	2.2	2.9	2.9
Ll-siR152	ATAGACGTGCATGACCTTTAACGC	4.1	3.7	7.5	6.9	10.6	8.6	10	10.5	7.8	7.6	5.4	6.9	4.6	10	10.8	7.9	7.4	6.8	4.1	5.9
Ll-siR153	ATTTTGAATCTCACTGTGACATTG	4.3	3	7.3	6	4.6	5.5	5.4	6.1	4.8	3.8	5.8	5.6	3.3	5.1	5.1	4.8	6.4	4.2	2.8	3.3
Ll-siR154	AATCTTCATCTAGTATTGGACTCT	12.1	7.7	12.9	11.5	13.6	8.5	13.3	9.7	10.6	8	10	6.8	7.5	13.9	12.9	7	12.5	8	9.7	6.7
Ll-siR155	AAATGGTCTAGTCAATTTTGAATT	3.7	3.7	7.1	5.5	5.8	5.2	5.4	4.5	5.3	4.1	4.9	5.3	3	5.3	5.9	3.2	5.2	2.6	3.7	4.2
Ll-siR156	ACCGCTGTCGGGGCCGACTTTCGC	3.2	5.3	6.1	8.2	11.6	11.7	12.7	13.2	13	12.4	11.5	15.4	5.5	12.1	12.2	11.5	13	11.5	11.9	12.4
Ll-siR157	CTCTTACGGTCGGTCGATCATCGC	0.5	1	1.9	1.4	2.5	2.5	2.1	3.2	1.6	1.9	1.3	2.6	1.3	2.5	2.7	2.4	2.3	2.3	1.1	1.9
Ll-siR158	ATTCCAACTGCTTTTCAAGAAC	0.7	1.1	0.8	1.2	3.9	4.5	3.9	3.2	3.3	5.3	4.1	4.2	1.3	3	3.1	3.2	4.5	3	3.7	4.9
Ll-siR159	ACCACTGTCGGGGCCGAATTCCGC	2.6	3.8	3.2	4	8.6	8.8	9.5	9.2	8.3	7.8	9	8.3	4.7	7.8	9.4	9.6	7.6	8.2	6	6.9
Ll-siR160	TTTCTGAGACTCCGCCTGCCGG	4.5	2.2	6.6	4.2	11.2	8.7	13.7	10.8	11.1	8.9	11.6	9.9	6.2	10.5	12.2	7.2	11.8	8.6	8.5	8.2
Ll-siR161	CAACTTGGACTATCATAGAAAT	76.7	71.3	146.7	160.8	155.5	162	173.2	170.3	172.5	200.4	185	167.3	75.1	126.4	157	160.1	199.6	179.7	166.6	180.6
Ll-siR162	GCGGGTAGCGGGAATCGAACC	1.4	0.9	1.1	1.3	1	0.9	2.5	1.3	2.3	2.3	3	2.5	0.4	1.4	1.9	1.7	4.1	1.9	2.7	2.9
Ll-siR163	ACGGTCCGACCAGTTTAACCGCTG	4	3.1	6.9	7.1	6.9	6.3	6.7	6.3	5.5	4.3	5	4.7	4.6	6.3	5.5	6.1	7.4	5	4.8	3.5
Ll-siR164	ATTTTGAATCTCACTATGACATTG	5.3	3.9	6.8	6.6	7.9	6.7	7.7	7	5.5	5.1	6.3	5.8	5	7	8.6	6.6	5.3	5.1	4.5	3.3
Ll-siR165	ATTCAACATGCTTAGGACTCGGGT	3.2	4.3	3.7	6.1	7.8	8	8	9.7	5.9	6.3	4.9	4.4	3.6	7.2	8.2	9.9	7.4	8	3.5	6.6
Ll-siR166	TTCGGGTTTGGTAGAGCAAAGACC	3.2	2.2	4.3	3.7	6.1	3.8	3.9	4.6	3.4	3	4.7	2.8	2.2	3.7	4	3.6	5	3.5	3.3	3.6
Ll-siR167	TTTGAAAGTCTGGAACGCCGCC	6.6	3.9	12.3	6	12.7	10.2	12.2	12.6	10.9	7.8	10.5	11	5.8	9.3	11.8	11.3	12.8	9.6	8.8	8.6
Ll-siR168	TCTTTCTGGGGATCGAATAGAACC	4.3	4.2	5.5	3.7	3.8	2.5	2.9	3.4	2.4	2.8	2.5	3	2.6	3	3.2	2.5	3.4	3.3	2.3	1.9
Ll-siR169	TCTCCATCTGACAAGTTTGATC	6	3.3	10.7	6.5	15.7	11.2	16.3	12.8	11.5	7.8	12	9.3	6.8	13.6	13.6	11.7	12.4	11.7	11	8
Ll-siR170	AATTAGTGACTGCAGATCCGGGTA	8.1	11.3	11.8	14.6	14.8	21.5	15.2	19	10.6	12.6	14.3	14.6	9.1	14.7	12.2	19.5	10.2	15.2	8.4	12.1
Ll-siR171	ATCTGCAGGACTTGACTTAGATCA	9.6	8.6	19.5	14.5	9.2	7.4	8.5	7.2	8.6	6.2	8.4	7.2	4.3	9.3	9	7.1	9.3	6.9	5.9	5.7
Ll-siR172	AAGACTTCTAAAAGTGACAATGGA	12.4	13.6	14.6	16.9	15.2	12.4	14.3	15.6	14.1	10.4	13.4	10.9	9.1	14	16.1	14.5	12.1	11.9	11.7	11.8
Ll-siR173	TGATGACGTGACGACTGAGGA	152.1	113.2	0.1	0	0	0.1	0	0.1	0	0.2	0	0.2	0	0.1	0	0	0.1	0	0	0
Ll-siR174	ATTTAGAGCTAGGTAAGAACAACT	5.2	4.2	12.5	10.9	11.4	11.2	10.5	10.5	7.8	6.5	8.2	8.1	7.7	14.1	11.4	11.8	9.7	7.8	6.3	6.5
Ll-siR175	ATCAAGAAGATGGATCAGCTC	0	0	0	0	0	0	0	0	0	0	0	0	0	0.1	0	0	0	0	0	0
Ll-siR176	ATACTCTGTTCATATCTAAAGAAG	23.7	27.1	32.5	28.6	30.3	29.9	32	27.6	19.6	26.4	24.5	21.9	16.8	28.8	26.8	24.2	28.6	24.5	22.5	23.4
Ll-siR177	TAAACCGGGTCGGACTAAAAAGCC	0.3	0.7	0.8	0.8	1.2	1.9	1.2	1.8	0.9	1.2	1.1	0.9	0.8	1.6	1	1.4	1.4	1.5	1.5	1.2
Ll-siR178	TCACAATTCGGACTAGGACACT	2.8	2.8	7.4	8.2	14.1	15	15.4	20.9	15.6	14.3	12	11.4	8.5	13.5	16.1	15.4	13	16.3	7.4	10.8
Ll-siR179	TGGCTACCTGTAAAGTTTAGAAGT	7.9	6.5	12.8	6.9	11.8	10.1	13.8	9.6	11.5	7.4	10.6	8.3	6.8	10.8	11.8	7.4	8.4	6.7	8	6.8
Ll-siR180	AGTGAAGACGACTTCTGTATGTGA	1.2	1.4	3.5	2.9	4	3.2	3.8	3.8	2.9	1.2	2.7	2	1.7	3.5	3.9	2.5	3.8	2.9	1.8	2.5
Ll-siR181	ATAAATAGACTATTTTGACTCAAT	4.7	6.1	6.4	9.9	10.6	11.2	6.4	12.6	8	9.6	6.3	10.3	5.3	10.2	7.3	10.3	5.4	8.4	7.4	8.1
Ll-siR182	ATCTTGATCCGTCTTATTTTGGAC	1.6	2.2	2.8	1.9	3.3	2.9	3.5	2.6	2.5	2.2	3.3	2.1	1.1	4.2	2.8	2.3	2.1	2.1	1.7	1.1
Ll-siR183	CGAATAATCCTGGACGGTCACATG	0.3	0.3	0.9	0.4	0.8	0.8	0.7	0.8	0.2	1.2	0.9	1	0.3	0.6	0.7	0.7	0.2	1.9	0.7	1.8
Ll-siR184	AGGTTACATGTGTGAGAAAAGAGT	5.7	10.3	6.6	9.2	11.1	13.1	12.2	19.4	10.9	15.2	10.2	17.4	4.9	5.6	12.9	16.9	10.9	15.5	10.4	15.6
Ll-siR185	GTTGCTATTCGTTTGGGACAGACT	7.6	10.8	6.7	11.9	7.7	10.7	8.6	8.4	8.9	11.1	8.9	7.9	4.5	6.9	7	9.1	8.1	13.6	8	12.4
Ll-siR186	ATGAGTTTCTGGGCTAAAATCTCC	7.2	7.1	14	13.8	14.4	14	12.4	14	9.3	10.9	10.3	9.5	7	13.1	11.2	12.4	8.6	8.8	8.1	9.5
Ll-siR187	AAAGATCTAGTGGAGCCTTACACC	6.8	3.9	8.1	5.3	8.6	5	5.9	7.2	6.5	4.9	4.5	4.8	3.6	8.2	7.3	5.2	6.2	5.7	5	4
Ll-siR188	AGGCTATGTCGAGATCTGGATGAC	10.6	8.3	13.5	12.2	26.2	22.7	26.7	27.3	21.9	17.8	20.1	18.1	11.6	23.3	19.8	19.6	21.7	19.4	16.5	16.5
Ll-siR189	CCGACTGAGCTCGCCCGTTTTGAC	0.1	0.4	1.3	1.1	3.1	1.1	1.5	1.3	0.9	0.5	1.5	0.7	1.3	1.4	2.2	1.2	1.1	1.2	1.1	0.7
Ll-siR190	ATTCCGATCGCGCCGTTGGCTTCG	12.6	6.9	21.6	14	19.6	15.9	16.7	14.7	11.8	9.4	16.6	9.3	10.8	18.1	18.2	10.5	15.1	14.4	13.4	10.1
Ll-siR191	ATTCGTCCATCCAACTCGTTG	82.5	73.2	187.2	179.7	201.5	187.9	287	260.9	248.8	217	179.7	191.4	109.2	183.1	270.6	247.7	248.3	242	145.8	156.3
Ll-siR192	ATGCCGGAGATAGAGTTCAAGACT	11.4	11.1	15.4	16.1	16.2	19.5	18.3	22.2	12.5	14.6	12.4	11.6	8.5	14.7	17.4	16.9	13.2	14.7	11	11.2
Ll-siR193	TTGACGACCAACGATCTTATGCAA	4.5	3.1	5.4	4.6	7	5.4	5	5.4	6	2.8	6.1	4.5	2.7	5.4	5.9	4.2	5.7	5.3	4.3	3.2
Ll-siR194	ACCACTGTCGGGGCCGAATCTCAC	16.5	21	35.1	50.7	89.3	80.6	92.5	85.2	64.6	47.9	62.3	58.9	44.8	77.3	86.6	78.3	64.3	70.3	40.1	44.6
Ll-siR195	TAAACCGGTGCTGGAAGAAATTCC	5.1	3.2	4.3	5.3	6.3	4.9	7.1	6.6	3.5	3.6	4.3	5.1	3.6	7	7.6	4.9	4.9	5.9	3.7	3.6
Ll-siR196	ATCTAACGGACCAAATGAGTGATT	33.3	32.2	56.2	57.8	49.1	51.1	51.7	55.8	43.2	47.8	43.9	47.5	27.9	49	54.6	50.8	48.5	44.9	40.6	37.2
Ll-siR197	CGAGATCGGCTGACCGTAAGAGGC	2	1.6	2.7	3.6	6.7	5.9	9.9	7	7.4	10	8.6	8.5	3.3	7.2	7.5	6.2	11.2	6.3	9.8	8.2
Ll-siR198	CAGGATACCCCGTTTCGGACGT	6.8	7.6	8.3	13.3	28	30.6	29.8	34.1	24.8	27.6	27.9	28.8	12.6	23.8	27.4	28.6	26.5	28.1	20.5	26.5
Ll-siR199	ATTCTGATTGACTTGGTACATGGT	14.3	14.4	17.1	20.4	14.9	16.9	15.4	17.9	11.7	16.7	15.2	16.4	8.6	12.7	17.3	20.4	14.5	13.5	12	17.2
Ll-siR200	CGACTCTTCGGACTCGTCCATG	6.9	5.1	0.2	16	5.9	24.2	23.2	23.4	20.8	10.2	4.5	23.7	19.4	32.6	34.5	26	41.9	33.5	29.9	19.4
Ll-siR201	AGAGTACTGGATGTAGCCTTCGGT	9.2	9.5	13.4	15.7	21.7	25	17.1	23	16.1	21.2	13.6	14.6	11.3	18.8	18.8	19.7	15.7	19	11.8	17.6
Ll-siR202	ACCGACAACTAGAGAATTATCACT	7.5	5	8.7	8.1	7.4	7.8	7.1	8	7.8	6.5	8	6.4	4.1	7.3	9	5.9	6.8	6.3	7.1	5.3
Ll-siR203	ACAGAGATCTGGGCTGTTTTATCT	5.4	4	6.1	4.9	5.6	7.6	5.1	4.9	5.1	6.5	6.6	5.7	3.5	8.3	7.3	5.8	6.5	6.5	4.9	4.6
Ll-siR204	ACGATCAAGTCAGTATGTGAGCTT	17.2	13.1	17.9	14.9	14.9	16.4	14.2	16.2	12.1	11	13.4	12.7	8.6	16.7	16.6	15.8	13.7	13.4	10.8	9.4
Ll-siR205	ATTGATCTTCACTTGGTACTCACA	4.4	3.3	6.3	3.9	12.3	12.9	10.5	12.7	10.7	8.7	10.6	8.9	7.6	13.2	11.6	9.1	12.6	10.1	7.6	9.5
Ll-siR206	TGTTGCCTTCTGTATGACTAT	202.9	230.2	193.5	269.7	180.1	246.9	232.3	332.3	271.4	376.5	264.2	362.8	84.4	117.6	227.6	338.1	268.6	391	285.3	451.5
Ll-siR207	TGTCTAGTTTGCGCTGTGAGAACT	11.5	5.6	15.9	9.7	16.7	11	18	9.8	15.3	9	19.6	8.9	9.9	18.3	18.6	8.5	18.7	12.7	17	10
Ll-siR208	AGTGATACAAACTATGAGACA	2.7	3.5	13.5	13.5	0.2	0.9	1.4	0.8	2.1	6	3.1	4.8	0.4	0.9	1.1	1.2	3.3	2.7	2.5	4
Ll-siR209	ATCACCCATTTGGTCTGTTAGATC	7.8	5	10.9	9.3	10.4	8.3	10.1	8.5	9.1	5.2	7.4	7.2	5.1	10.8	10.2	8.2	8.8	6.1	8.6	5.5
Ll-siR210	ACTTGGTGTTGGCTAGATTTCCCT	9.7	8.9	14.3	12.7	14.3	14.7	15.1	16.5	11.7	11.4	9.3	9.2	7.7	11	14.1	13	13.7	11.9	9.6	6.4
Ll-siR211	ATTCTCTGGTTGTCGGTTTAGAC	16	16	24	19.2	20.5	34.5	20.9	40.5	13	23.8	19	25	11.9	21.7	19.4	31.8	15.7	21.1	14.3	25.9
Ll-siR212	AGGATCTGCTAAGTTATTCTCAGT	3.7	3	6.5	5.5	6.9	6.3	5.8	6.1	4.7	4.3	4.1	5	3.3	6.5	6.6	6.3	6.7	6.1	4.1	3.8
Ll-siR213	TCAAAACGGGCTACCCGGACGGGT	7.7	4.6	10.6	8.6	12.3	9.9	11.6	8.8	8.2	5.9	10.2	6.8	7	14.2	13	7.8	10	8.2	7.2	6.4
Ll-siR214	ATAGTTCGACTCGTTAGGTTCATG	17.4	16.2	24	24	22.9	25.9	28	24.1	19.2	20.5	18.5	22.5	12.8	26.3	23.8	23.5	21.1	20.2	16.4	17.4
Ll-siR215	CCGTCGGTGAATTTTATTCATT	5.2	3.8	9.9	6.9	17.1	12.3	17.5	14.1	16.1	15.8	19.9	11.7	9.7	17.6	18.7	12.2	20.5	13.4	17.4	13.8
Ll-siR216	ATCACGTCTTGAACTAAAACCTTA	22.6	17.5	30	25.4	24.1	21.3	23.8	23.3	20	14.8	20.5	17.4	15	21.8	27.2	19.1	23.2	21.9	18	14.6
Ll-siR217	AGACTTCAGAGCTATATGACAAGT	15.3	12.4	24.5	25.1	20.6	18.7	21.2	23.6	19.3	14.8	18.9	15.6	11.1	19.2	20.5	18.4	20.1	19.3	14.8	14.9
Ll-siR218	AGTGGAAAGTGGATGAAAAAGAGT	1.4	3.3	1.6	3.7	4.2	5.8	5.3	8.8	6.3	9.8	5.3	8.9	2.3	3.1	4.7	8.5	5.3	9.2	5.4	8.6
Ll-siR219	CTATATGACTAGTTGTGAACACCT	5.8	3.9	8.6	8.1	8.1	7.9	7.1	7	6.4	4	6.2	6	5.1	9	7.6	5.9	6.7	8.8	6.6	5.7
Ll-siR220	AACGACAAGCTCTTCATCTCCAAC	3.9	4.9	7.8	5.8	8	6.9	6.9	10.7	6.9	6.7	5.3	7	4	7.9	8.3	7.6	6.3	7.4	4.1	3.6
Ll-siR221	ATTGCGGACTACAACACATGATGT	5.9	4.7	11	7.9	6.9	4.5	6.3	7	5	4.1	5.7	4.9	3.7	7	5.5	5.1	6.1	6.7	4.5	4.7
Ll-siR222	CACCAACTGCATAATCACTCGC	1	0.6	3.2	2.8	10.6	9.4	11.2	9.9	9.3	7	7.2	6.2	5.1	7	9.2	8.1	10.1	7.8	4.9	4.2
Ll-siR223	ACGGTCCATGTCAGCACTTAACAT	3.8	3.9	8.6	8.2	16.6	15.2	18	17.9	10.1	11.2	14.6	12.5	7.7	13.3	19.5	12.4	13.9	16.3	12.7	8.4
Ll-siR224	CACGGAATGAACCTTACTGCA	22	21.2	33.5	9.9	10.5	8.5	9.7	9.4	24.3	25.8	30.3	27.9	3.7	7.5	8.7	9.3	33.4	18.6	54.3	42.2
Ll-siR225	ATGGACTTAACTTCTCAGAATGGA	5.9	4.1	7.1	6.9	12.5	10.6	10.7	11.2	8.4	8.4	10.6	8.3	6.3	13.3	11.6	10.4	8.7	9.2	6.5	8.3
Ll-siR226	ACGATCAAGTCAGTATGTGAACTT	8.1	7.6	11.5	9.4	9.2	8.3	8.6	8.7	7.8	8	8	8	5.4	9.7	8.5	9.2	8.1	6.7	6.2	8.2
Ll-siR227	AAGATTCGATTGTAGTATAGTAT	17.2	12.8	23.5	24.8	37.4	33.5	36.2	33.8	27.2	30	25.6	27.7	19.7	32.4	31.6	31.4	32.7	30.6	23.4	24.1
Ll-siR228	CTGGCTCTGATACCATGTTAAGGT	5.5	3.7	9.4	7.1	10.8	9.8	9.2	10.5	9.7	7	7.6	7.8	5.8	11.8	9.8	9	8.6	9.6	10.3	5.8
Ll-siR229	ATGTAACTGTTAGTGGATAGGAGC	4.2	4.5	4.1	5.1	4.9	3.9	4.5	4.7	4.1	3.6	4.2	3.2	2.4	5.4	3.7	4.3	3.9	3.8	3.7	3
Ll-siR230	ACACGATTTAGGACAGTAGATCCT	5.5	5	8.2	9.3	6.8	7	5.6	5.9	5.7	4.5	6.4	5.4	3.6	7.7	7.5	5.1	7.2	5.5	5.2	5.8
Ll-siR231	CCCCGATTTTTGGCTGCACGACTT	1.8	1.6	3.5	3.9	10	8.5	10	8.3	6	5.2	5.3	5.9	4.6	9.5	10.1	5.6	7.2	6.1	3.1	3.8
Ll-siR232	GAGGGATCAAGTTACTCTAAGAGT	3.1	4	2.6	3.4	4.6	4.1	3.3	4.7	3.5	4.7	3.1	4.2	1.4	2.6	3.6	4.9	3.4	5.1	2.8	5.2
Ll-siR233	AGGTGCATGTGTATAGATCTTTAC	6.1	7.5	5.9	6.7	4.7	4.8	5.4	7.1	6.7	6.1	4.1	6.2	2.1	3	6.4	5.9	5.3	7.4	4.8	5.6
Ll-siR234	TCAGCTCTGACATCTTCTCAAA	3.2	3.4	9.7	6.4	16.6	12.9	20	16.8	18	15.9	16.4	13.6	8.5	15	19.5	13.2	18.8	17.2	15	10.3
Ll-siR235	TCTTCAAAATCTATAATTCTGT	0.3	0.3	0.4	0.9	10.3	11	16.6	19.4	17.9	32.5	24.7	22.8	7.1	8.3	12.2	15.2	23.5	18	19.1	25.9
Ll-siR236	AACGATCGACCGACCGTAAGAGGC	6.4	6.5	11.8	12.9	14.9	15.9	11.6	15.2	10.2	13.3	9	12.1	7.8	12.9	12.9	14.6	11.5	14.5	6.1	9.7
Ll-siR237	ACTTACTCTGAATATCACACTAGG	16.6	16.3	28.1	24.7	32.2	28.1	28.7	31.6	24.7	21.4	24.5	22.5	20.4	30.2	29.7	28.9	29.4	24.5	18.6	17.1
Ll-siR238	ATCAGACGTTATAACTCCTCCACT	12.8	14.8	16.6	20.4	16.8	19	17.3	20.6	16.7	13.1	11.1	12	8.7	18.7	16.9	18.6	13.1	15.1	9.6	8.6
Ll-siR239	TGTTGATTTGGTGTATTGGGGACC	3.7	4.4	5.1	5.3	7.5	7.3	5.7	9.4	7.4	5.6	4.8	7	3.9	6.6	7.7	7	5.1	6.9	5.9	4.9
Ll-siR240	TAAGAAGAATAAGCTCAGGAT	0.9	0.7	0.7	0.2	8.8	7.8	7.8	5.6	11.8	23	20.3	14.8	3.8	6.4	8.5	6.6	11.7	11.9	20.7	19
Ll-siR241	AACACGTCTTGAACTAAAACCTTA	12.5	8.3	13.7	12.7	10	8.2	9.6	7.9	7.8	7.1	10.7	7.5	6.1	9.2	11	7.6	10.8	8.4	8.4	6
Ll-siR242	TCGGTCTTTGTTCTGTTATATCAA	8.9	6.9	12.7	10.5	16.2	11.2	16	15.5	16	8.8	15.4	10.7	9	15.9	15	11	17.8	12.7	11	11.5
Ll-siR243	ATCGCATTTCTGGTCCACGACTCC	9.2	8.4	22.9	16.3	21.2	18.6	22.5	21.6	15.7	11.9	9	11.7	12.6	21.8	20.4	17.8	13.5	12.4	5.7	6.6
Ll-siR244	CCCCGATTTTCGGCTGCACGACTC	0.1	0.8	0.8	1.2	1.2	1.8	1.8	1	1.6	1.2	1	1.5	0.7	1.1	0.9	1.1	0.9	1.1	1	0.6
Ll-siR245	TTCTGGAAGCCATGGACCTGCC	24.3	17.1	44.4	30	65.6	54.8	81.8	78.3	59.4	50.4	62.8	54.1	34.4	59.7	70	60.7	72.6	62.4	47.9	45.8
Ll-siR246	GCGACTTGTGAGAAATGGGACA	0	0	0	0	13	9.3	0.3	0	0.1	0	0	0	0	0	0	0	0	0.1	0	0.1
Ll-siR247	GACAGACTGCTGCGCTGAGCGCAC	2.1	1.8	2.6	3.4	9.8	7.6	8.2	9.2	4.9	6.5	7.4	6.4	3.6	8.7	6.7	8.9	8.6	6.4	7	6.6
Ll-siR248	GGTGTGTACAAAGGGCAGGGACGT	8.5	11	13.5	30.7	27.8	27.6	31.8	33.2	22	22	11.8	16.8	11.3	15.7	28.1	27.5	18.1	25.8	6.6	9.6
Ll-siR249	TCTTGACCTTGTAAGACCTCA	514.6	360.9	579.4	522.5	115.1	110.9	199.4	167.3	220.8	152.2	175.6	166.9	61.9	106.7	163.9	139.6	218.8	179.6	158.5	152.6
Ll-siR250	TTGGTGGAGAGACTCATAGCT	0	0	0	0	0	0	0	0	0	0.1	0	0	0	0	0	0	0	0	0	0
Ll-siR251	TGGTGCTGAGGCGAGCGGACGT	2.2	2	3.2	3.2	6.1	8.4	9.7	8.5	8.3	7.6	7.7	7.5	4.5	6.1	8.1	8	6.3	7.8	5.2	4.8
Ll-siR252	TCGGCTTTGTTAGAATTCTAACGC	1.2	2.7	0.8	5.9	11.7	18.2	13.1	18.1	7.9	10.8	5.6	13	6.4	9.4	13	19.1	9.5	20.3	4.9	11.1
Ll-siR253	TTCTGGATTTGACATATGTACC	0.1	0	0	0	0.1	0	0	0	0	0.1	0.1	0.1	0	0	0.1	0	0.1	0	0	0.1
Ll-siR255	AACCGTATTGGACCGCATCAGACC	7.5	9.3	14.1	13	16	14.2	16.2	15.3	9.8	12	9.2	11.5	7.9	13.7	15.6	17.7	11.7	10.3	7	8.4
Ll-siR256	GGGACTTCTTCACTCACACTTGGA	13.8	11.2	17.1	18.5	26.8	25	28.2	30.2	23.1	16.8	17.7	20.8	14.8	20.5	31.2	24.8	26.8	26.3	15.4	13.7
Ll-siR257	AAAACTCATAGAACTCAAAAAATG	8	8.4	12.6	16.3	14.2	14.6	12	17.4	10.2	11.8	11.6	13.7	7	10.6	10.4	16.5	9.5	9.9	9.3	9.3
Ll-siR258	TTCAGGATTTGGTTGAGGAAGACC	12.1	9	14.5	12.1	18.8	17.1	23.2	20.1	16.9	13	20.6	15.6	10.4	19.1	21.3	17.1	21.7	15.3	18.9	13.2
Ll-siR259	ACCGATCTAGATACGCCCTGAT	2.6	2	4.8	4.4	16.2	10.5	13.7	11.3	9.8	7.7	8.5	6	6.3	12.6	13.1	9.1	10.1	9.6	8.8	6.8
Ll-siR260	CCGATCTAAACACTTAATGAACAT	13.6	11.8	16	16.1	14.9	12.5	13.8	14.2	13.8	10.4	15.4	13.4	7	13.8	13.9	11.3	14.3	14	10.2	10.4
Ll-siR261	AACCGATCTAGATACGCCCTGA	3.2	2.4	6.6	5.9	14.2	14	15	14.6	12.6	13.6	9.4	7.3	6.2	12.1	12.6	13.2	10.4	12.1	7.7	7.4
Ll-siR262	GTTGCTATTCGTTTGGGACAGGGT	6.2	4.8	5.9	7.7	8.6	8.6	8.5	9.7	7.7	8.1	6.1	10.3	3.8	6.4	10.8	12.6	9.6	11.8	6.8	8.8
Ll-siR263	CAAACTTGTGGATGAAACTCA	0	0	0	0	0	0	0	0	0	0	0	0	0	0	0	0	0	0.1	0	0
Ll-siR264	AAGCATGTACCACTTGAACCAACA	4.8	4.2	8	5.1	7.1	6.5	9.3	5.9	4.5	5.7	6.6	4.9	4.3	9.1	8.6	7.4	8	5.6	3.9	4.5
Ll-siR265	ATCTAACGGACCAAATAGGTGATT	7.6	5.2	10.4	7.7	8.9	6.7	8	7.1	6.6	5.8	8	6.3	5.4	9.4	8.4	6.8	7.8	5.5	9.1	6.7
Ll-siR266	ATCGCACTGGAGGCAATCATGTCT	4.7	3.6	5.6	5.3	4.7	6.1	5.5	5.3	5.4	4.2	4.9	3.4	2.7	5.5	3.8	4.6	5.1	4.9	3.7	3.2
Ll-siR267	AAATTATGAAGACTCTACGCGTGT	19.3	16.7	29.7	22.9	25.4	24	24.6	25.3	18.3	19.7	21.1	18.7	14.9	24.2	27.5	21.4	23.3	19	14.3	16.6
Ll-siR268	AGTGCTTTGAATCTCTTTTCTT	1.8	1.4	6.1	5.1	12.7	12.9	14.1	15	12.5	13.8	12.6	12.5	6.3	10.6	12.8	13.4	9.7	11.7	9.9	9.7
Ll-siR269	TTAAAAATGGCTCTAGTTTACTGG	7.2	7.3	8.5	9.7	6.4	5.9	7.5	7.2	5.3	5.1	5.9	5.6	3.8	5.6	7.4	5.7	6.2	6.3	4.1	3.9
Ll-siR270	AGAGTCTGTTTCTACGATTAGAAC	6.4	3.7	9.6	8.1	9	6.5	7.8	7.5	6.1	8.4	9.7	8.2	5.4	11.4	8.1	6.1	10.4	8.4	7.8	6.4
Ll-siR271	TACTGGAGGATTCTCGCTTGGGCG	3.3	2.2	5.1	5.1	8.5	8.5	9.5	8.7	6.4	8.9	12.4	10.5	4.4	6.5	7.3	6.1	8.9	8.2	8.6	9.2
Ll-siR272	CAGGCGGAGTCTCAGAAATTTG	2.9	3.1	5.8	7.5	9.1	12.7	11.3	15.6	10.1	10.1	10.4	14	5.1	7.9	10.4	13.9	9.8	10.6	7.6	8.5
Ll-siR273	ACTCTGTATCGATCCTGGATGC	2.7	1.5	4	2.5	9.9	8.8	11	10.7	8.6	8.2	8.1	8.1	5.2	9.5	9.5	7.5	12	6.5	9.1	6.9
Ll-siR274	AACGATCGCTTCCGCTGCACCAAC	59.2	64.2	144.2	151.7	194.8	171.6	177.7	183.6	119.5	81.4	75.9	88.8	98.9	200	191.2	155.8	117.3	133.9	45.2	56.3
Ll-siR275	ATCAGGTCGCTCTCGTTAAGACGT	3.1	3.3	3.9	4.8	3.5	2.3	3.3	2	4	2.2	3.7	2.5	2	2.8	3	2.7	3.6	3.1	3.2	2.7
Ll-siR276	AACACGACTTCTAAACTTTACAGG	9.1	9.4	16.8	14.2	11.9	12.6	12	15.8	10	8.1	10.7	10	7.3	14.1	14.2	9.6	11.2	9.2	7.6	7.1
Ll-siR277	ATGGTTTGAATTAGTGGTAGATTC	16.5	18.2	24.6	23.4	16.9	18.1	19.4	20.3	14.6	19.4	16.4	18.1	8.7	15.2	17.7	19.7	16.1	17	13.2	18
Ll-siR278	TTGTGTTGCAAGAGTACTGGACGT	3.7	3.7	5.8	5.3	6.4	11.2	7.1	9.4	6.5	5.8	7.2	7.8	4.5	6.7	8.6	8.1	6.7	8.8	4.5	7.3
Ll-siR279	ACTGTAAGAACCGATCTCGAATAC	20.7	17.2	23.6	21.5	21.6	20.9	21.8	23.4	18.4	14.5	17.1	18.2	12.4	25.2	23.3	21.4	22.3	19.2	17.2	17.4
Ll-siR280	AATTGCGGTGTGATACTGAATC	19.3	15.4	31.1	21.1	24.5	23.4	25.8	25.2	19.5	17.2	20.1	19.3	14.6	25	24	21.4	27.6	23.1	18	17.6
Ll-siR281	AGGATCTGTTCTATAGGCTCGTAC	16.2	14.4	9.3	6.7	11.7	10.1	21.8	21.7	18.2	13.1	21	17	4.7	7.9	19.5	15.8	24.2	33.2	27.7	17.3
Ll-siR282	CTTTCAGAACTCGTGCATGGCAGC	2.3	3.3	3.2	3.3	3.5	4	3.1	4.9	4.7	3.2	2.3	3.2	1.2	3	4.3	4.8	3.3	3.9	2.6	3.3
Ll-siR283	ATATAGACTCCCACTGAACTAAGG	4.7	5.9	9	8.4	15.6	12.1	14.7	15.2	11.2	11.3	12	11.2	9.1	16	13.3	11.8	12.4	9.8	9.3	8.8
Ll-siR284	GTTGCTATTCGTTTAGGACAGAGT	4.7	6	6.2	8.1	6.3	8.3	5	6.6	5.9	8.7	5.5	5.8	3	3.9	6.3	9	6	6.6	4.9	8
Ll-siR285	AGACAACTTCCGAACGTATTGGGC	2.3	2	3.2	3.4	4.8	3.7	4	4.5	3	3.2	3.6	3.8	2.1	3.8	4.1	3.7	4.3	3.4	2.9	2.5
Ll-siR286	CGGGTCGGGCTGGAGATTTTAGCC	2	1.6	4	4.2	3.1	4.2	2.6	2.3	3.1	2.1	2.4	2.8	1.8	3.7	4.1	2.7	1.7	3.4	1.3	1.8
Ll-siR287	CGTACTGCTAGCATGACCTCGC	10.3	7.5	13	10.7	35.3	29.3	40.5	37.3	34.1	24.1	32.8	30.8	21.1	31.6	39.5	28.4	40.4	31.6	26.7	26.9
Ll-siR288	ATGAGAACTGTTCTCACTTGAGTC	13.3	9.3	17.1	17.7	22.2	18.1	21.1	15.2	13.2	14.4	17.5	12.9	10.2	16.4	18.5	16.8	14.1	15.9	13.6	11.9
Ll-siR289	AAGATGAGAGAAGCTGGACCCGCT	3.9	4.7	5.9	3.9	4.2	6.8	4.1	5.2	5	4.4	4.3	3.1	2.8	2.8	7.1	6.4	4.5	5.6	3.7	3.8
Ll-siR290	TAAATGGATTTAAGGAGATAACTT	2.7	3.3	3	2.9	2.2	3.3	3.8	4.5	3.7	2.5	3.9	4.3	1.2	2.4	2.8	3.9	3.3	3.6	2.9	3.4
Ll-siR291	CTTGAAGACTAAAGTTTACTCA	0	0	0.1	0	50.6	44.7	0.1	0	0	0	0	0	0	0.1	0.1	0	0.1	0.1	0.1	0.2
Ll-siR292	TACAATTGACGGCGCCGACTTCAC	4.7	4.9	9.1	11.4	20.2	17.4	21.1	16.6	11.9	8.1	8.5	7.2	9.3	16.3	19.4	15.6	8.8	12.3	3.9	4.7
Ll-siR293	GAAGGGACAGACTATTTATATGAT	5.7	6.4	7.5	9.7	8.6	12.6	12.1	14	10.8	10.2	9.1	10.1	6.7	9.8	12	13.4	9.3	12.1	7.6	9.5
Ll-siR294	TTTGAGATGTATTTTTCGGGGCGT	7.6	8.2	10.8	14.5	18.3	19.1	18.5	26.3	16.7	16.1	12.6	16	8.9	14.6	19.2	19.2	12.1	18.9	8.7	11.1
Ll-siR295	TGGCTGTTGATCTTGTTTTGAC	6.6	3.9	9.4	9.5	19.9	22.3	26.3	24.5	19.2	13.6	18.8	18.1	11.4	22.1	23.6	20.8	23	18.4	17.2	16.3
Ll-siR296	ACGCGACACTTGTTGGAAAGGACA	6.2	5.7	6.1	9.3	5.5	7.7	7.8	8.1	6.1	4.6	5.1	5.2	3.4	7.2	8	5.6	6.3	6.7	4.5	3.6
Ll-siR297	TGCCGGTATTGGTGTTTCACTG	2.2	3.1	7.2	8.3	22.7	23.3	23.8	32.6	18.3	20.8	19.8	23.3	12.4	18.3	23.1	24.5	20.4	20.2	13.4	15.8
Ll-siR298	CGGATTTTGAAGGAACAATTCA	3.3	2.4	9	6.6	23.6	22.1	27.5	22.7	23.3	20.3	28.5	19.5	11.6	19.3	20.1	19.4	28.6	17.8	22.3	17.9
Ll-siR299	ACGATTTATGTAGATGGTTCAT	11.9	9	18.7	17.5	35.2	29.7	40.4	38.1	31.8	27.7	33.8	28	17.5	33	45.1	31.1	45.3	33.8	26	28.9
Ll-siR300	GGTTCGGGTTAGGGTCTTTGCTCT	1.8	1.4	2.8	2.3	2.9	3.4	3.1	2.9	3.2	3	1.9	3.2	1.9	2.8	4	3.6	3.1	4.2	1.4	1.8
Ll-siR301	TACCCAAGGGGCTGGTCTTCGC	8.7	8.7	11.2	20.1	49.5	52.9	67.7	61.6	49.5	37.6	34.3	41.3	25.7	46.1	60.2	54.9	52.3	53.3	30.5	28.6
Ll-siR302	AAGGTACATAGAGATCTCGAGGTG	5.7	4.2	7.1	7.3	9.2	9.8	8.1	10.7	6.5	7.6	6.7	10.5	5.8	9.1	8.3	10.6	7.6	8.2	5.5	7
Ll-siR303	GGGGATAGAGGGACTTGAACC	33.9	25.2	29.3	23.8	28.7	20.8	46.5	33.3	54.5	45.1	67.2	56.4	13.5	25.2	43.4	28.7	95.8	49.7	59.9	54.8
Ll-siR304	GTGTCTAGTTTGCGCTGTGAGAACT	2.5	2.1	5.4	3.9	4.7	3.9	4.8	2.6	3.5	3.3	4.5	3.2	2.5	4.1	5	2.9	4.5	3.1	3.3	2.8
Ll-siR305	AATCGATACTTGTTGACATGGACA	25.3	21.3	36.9	31.4	19.9	18.6	20.5	16.9	17.3	14.4	20	16.3	10.7	21.5	20	16.2	20.4	15.2	18.7	15.3
Ll-siR306	CCCGTCTGATTGCAATGAAAGCAC	3.6	2.7	6.1	6.5	7.1	5.7	6.7	6.5	5.3	4	5.4	4.4	4.1	5.1	6.4	5.4	7	4.6	3	3.4
Ll-siR307	ACCACTGTCGGGGCCGAATTCCAC	2.4	2.8	4.5	7.3	10.7	11.8	12.9	13.8	10.1	6.8	9.6	8.7	5.5	9.4	13.4	12.8	8.2	9.9	5.3	6
Ll-siR308	TTGACCTTGTAAGACCTCACA	213.8	193.1	246	298.3	69.1	76.9	114.3	127.1	123.7	110.2	99.5	109.4	39.4	72	103.9	107.1	126	128.2	89.2	105.9
Ll-siR309	AAGCGATCGTTGCGCAGCATTGGC	4	2.6	4.4	4.9	4.2	5	4	5.2	2.4	3.2	3.1	3.3	2.2	4.3	3.9	4.7	3.7	3.8	2.4	2.8
Ll-siR310	GCCGACAGTGTAAAAAACTTTACA	0.7	0.3	1.4	1.8	2.3	1.6	2.5	1.6	1.1	1	1.6	1.1	1.3	2	1.5	1.1	0.9	1	1.7	0.9
Ll-siR311	ATTTTCGGAGACAGTCGGTTTTGG	3.8	3.7	10.4	8.8	14	13.5	15.9	14.1	12.3	20.9	17	16.5	7.9	13.6	14.1	15	11.3	13	11.8	16.1
Ll-siR312	TGGGACCCGATCTTACGTCAAC	3.4	4.5	9.5	10.1	24.5	23.2	24.8	22.6	18.7	18.3	16.6	19	9.9	17.9	19.2	24.2	17.7	19.8	13	15.7
Ll-siR313	ACAGAGATCTGGACTGTTTTATCC	5.5	4.9	8.7	6.8	7.3	5	6.2	6.5	6.3	6.4	7	5	4.6	7.3	6.1	5.7	8.2	4.9	5.1	4.2
Ll-siR314	AACGATTGCTTCCGCTGCACCAAC	3	3.4	7.3	4.6	7.7	6.5	8.2	5.7	5.1	3.2	3.9	3.2	4.2	8.1	7.9	5.1	5.5	5.4	3.7	2.7
Ll-siR315	AGTCCGGATGTAATAAAAAGTAAC	0.5	0.9	1.3	1.6	1	1.5	1.9	2.2	0.8	1	0.5	1.2	0.5	1.4	1.3	2.1	1.7	0.8	1.1	0.5
Ll-siR316	GTTCGGGCTAGCCCATATCGGGTT	3.5	1.4	5.1	4.1	6.4	3	7.8	4.3	4.7	4	5.3	3.6	3.2	5.7	6.3	3.1	4.9	3.8	3.9	3.5
Ll-siR317	AACCGCATCGGGCCGCATCAGACC	19.5	16.9	42.6	38	47.2	40.5	43.9	47.5	33.5	23.6	22.2	24.1	24.1	47.1	47.8	44.5	32.1	33	15.1	17.5
Ll-siR318	ATTGTCTCTGCTGCTATTAGTTCT	3.2	4.2	6.7	6.6	7.9	7.8	6.8	10.4	7.3	8.9	5.9	7.3	3.7	5.5	5.7	9.2	4.7	9.2	5.1	6

## Sheet: Table S8
Table S8. Differentially expressed phased siRNA from all comparisons with padj < 0.05, and description of their targets identified through degradome and psRNATarget analyses.
ID	siRNA sequence	log2FC	p-value	padj	Target description (psRNAtarget/degradome)
Flowers from upper and lower parts of receme
UF1 vis LF1
ND
UF2 vis LF2
ND
UF3 vis LF3
ND
UF4 vis LF4
Ll-siR224	CACGGAATGAACCTTACTGCA	0.703376	5.73443e-06	0.00179488	Phototropin-2
Ll-siR100	CGACGTAGTTCCGCCTTGGACT	0.612328	0.000285892	0.0399786	not annotated transripts
Ll-siR146	TGACTCTGGTAACTCGTTCACC	-0.555409	0.000383182	0.0399786	Retrovirus-related Pol polyprotein from transposon TNT 1-94
Lower flowers development
LF2 vis LF1
Ll-siR281	AGGATCTGTTCTATAGGCTCGTAC	0.757301	5.95246e-06	0.000377981	not annotated transripts
Ll-siR308	TTGACCTTGTAAGACCTCACA	0.546815	0.000384005	0.0162562	Auxin response factor 4
Ll-siR249	TCTTGACCTTGTAAGACCTCA	0.533886	0.000311827	0.0158408	Auxin response factor 3 and ARF2
LF3 vis LF2
Ll-siR224	CACGGAATGAACCTTACTGCA	1.32038	1.29646e-13	4.08385e-11	Phototropin-2
Ll-siR240	TAAGAAGAATAAGCTCAGGAT	0.947745	4.39966e-06	0.000692947	TAS3
Ll-siR208	AGTGATACAAACTATGAGACA	0.691144	0.000389434	0.0306679	Probable aspartyl protease At4g16563
LF4 vis LF3
ND
Upper flowers development
UF2 vis UF1
Ll-siR281	AGGATCTGTTCTATAGGCTCGTAC	0.820362	1.35515e-07	2.58833e-05	not annotated transripts
Ll-siR206	TGTTGCCTTCTGTATGACTAT	0.65849	0.000196957	0.0188094	Protein MEI2-like 4
Ll-siR184	AGGTTACATGTGTGAGAAAAGAGT	0.577326	0.00138572	0.0439978	not annotated transripts
Ll-siR262	GTTGCTATTCGTTTGGGACAGGGT	0.535682	0.00170538	0.0439978	Ethylene-responsive transcription factor ERF003
Ll-siR15	CGACATCCGCTTTGAGCCCAGA	0.52101	0.000520318	0.0331269	Ribonuclease HI
Ll-siR308	TTGACCTTGTAAGACCTCACA	0.453661	0.000755344	0.0352399	Auxin response factor 4
Ll-siR249	TCTTGACCTTGTAAGACCTCA	0.394164	0.000922511	0.0352399	Auxin response factor 3 and ARF2
Ll-siR191	ATTCGTCCATCCAACTCGTTG	0.372249	0.00184284	0.0439978	Aspartic proteinase-like protein 2
UF3 vis UF2
Ll-siR224	CACGGAATGAACCTTACTGCA	0.783261	1.55075e-06	0.000172134	Phototropin-2
UF4 vis UF3
Ll-siR240	TAAGAAGAATAAGCTCAGGAT	0.901026	2.86713e-08	8.94545e-06	TAS3
Ll-siR224	CACGGAATGAACCTTACTGCA	0.768811	7.4265e-05	0.00579267	Phototropin-2
Ll-siR274	AACGATCGCTTCCGCTGCACCAAC	-0.704899	2.32334e-05	0.00241627	not annotated transripts
Ll-siR146	TGACTCTGGTAACTCGTTCACC	-0.719963	0.000189168	0.0118041	Retrovirus-related Pol polyprotein from transposon TNT 1-94
Flower pedicels
FPAB vis FPNAB
Ll-siR173	TGATGACGTGACGACTGAGGA	6.00109	3.25933e-177	1.01365e-174	Probable disease resistance protein At5g66900
Ll-siR4	TACTAGCGATCTCGATGTGGG	4.36816	1.51008e-83	2.34817e-81	MADS-box protein EJ2
Ll-siR13	CGATTTCCAACGTCGTACTGG	4.3212	2.11739e-80	2.19503e-78	not annotated transripts
Ll-siR281	AGGATCTGTTCTATAGGCTCGTAC	1.31628	5.45588e-12	3.39356e-10	not annotated transripts
Ll-siR94	ACTGAGGACTCGTACTAAGATACA	0.815234	0.000541647	0.0120323	not annotated transripts
Ll-siR5	CCCGGATCTGCAGTCACTAATTGC	0.70825	0.000179805	0.00508357	not annotated transripts
Ll-siR303	GGGGATAGAGGGACTTGAACC	0.705661	7.1985e-05	0.00223873	not annotated transripts
Ll-siR317	AACCGCATCGGGCCGCATCAGACC	-0.421235	0.00228253	0.0354933	not annotated transripts
Ll-siR274	AACGATCGCTTCCGCTGCACCAAC	-0.499021	0.00183821	0.0300887	not annotated transripts
Ll-siR191	ATTCGTCCATCCAACTCGTTG	-0.524429	2.8044e-07	1.24596e-05	Aspartic proteinase-like protein 2
Ll-siR30	CAAGACTCAGACAACTTGGATG	-0.652595	0.000375619	0.00898596	not annotated transripts
Ll-siR51	TAAACCGACGTTAGAATTCTAA	-0.698734	0.0015411	0.0266269	not annotated transripts
Ll-siR124	TGACGAACCACCGACTCACAAA	-0.728656	0.000942583	0.0172437	not annotated transripts
Ll-siR73	TACCGACGGTTCATCAAAGACT	-0.744415	0.000225239	0.00583743	not annotated transripts
Ll-siR268	AGTGCTTTGAATCTCTTTTCTT	-0.778316	0.000605328	0.0125505	not annotated transripts
Ll-siR122	ATTTCTGTACATGTACTTGGGC	-0.795518	0.000660303	0.0128346	not annotated transripts
Ll-siR23	CCGTCATCGACATAACTGAAGA	-0.889916	5.84016e-05	0.0020181	Uncharacterized protein At5g65660
Ll-siR208	AGTGATACAAACTATGAGACA	-1.05061	6.69903e-07	2.60425e-05	Probable aspartyl protease At4g16563

## Sheet: Table S9
Table S9. Comparison of the presence of miRNAs identified in Lupinus luteus.
LF1 vs UF1						LF2 vs UF2						LF3 vs UF3						LF4 vs UF4						comparison common miRNAs from "LF1UF1", "LF2UF2", "LF3UF3" and "LF4UF4"										FPAB vs FPNAB						comparison of FPAB, FPNAB and miRNAs common in all flower samples
20 elements included exclusively in "LF1":		12 elements included exclusively in "UF1":		165 common elements in "LF1" and "UF1":		15 elements included exclusively in "LF2":		17 elements included exclusively in "UF2":		181 common elements in "LF2" and "UF2":		30 elements included exclusively in "LF3":		14 elements included exclusively in "UF3":		182 common elements in "LF3" and "UF3":		12 elements included exclusively in "LF4":		20 elements included exclusively in "UF4":		176 common elements in "LF4" and "UF4":		0 elements included exclusively in "LF1UF1":		6 elements included exclusively in "LF2UF2":		6 elements included exclusively in "LF3UF3":		3 elements included exclusively in "LF4UF4":		155 common elements in "LF1UF1", "LF2UF2", "LF3UF3" and "LF4UF4":		23 elements included exclusively in "FPAB":		17 elements included exclusively in "FPNAB":		169 common elements in "FPAB" and "FPNAB":		20 elements included exclusively in "FPAB":		14 elements included exclusively in "FPNAB":		3 elements included exclusively in "COMMON FLOWERS":		3 common elements in "FPAB" and "COMMON FLOWERS":		23 common elements in "FPAB" and "FPNAB":
ID	miRBase annotation	ID	miRBase annotation	ID	miRBase annotation	ID	miRBase annotation	ID	miRBase annotation	ID	miRBase annotation	ID	miRBase annotation	ID	miRBase annotation	ID	miRBase annotation	ID	miRBase annotation	ID	miRBase annotation	ID	miRBase annotation	ID	miRBase annotation	ID	miRBase annotation	ID	miRBase annotation	ID	miRBase annotation	ID	miRBase annotation	ID	miRBase annotation	ID	miRBase annotation	ID	miRBase annotation	ID	miRBase annotation	ID	miRBase annotation	ID	miRBase annotation	ID	miRBase annotation	ID	miRBase annotation
Ll-miR37	gma-miR171o-5p	Ll-miR85	ptc-miR6478	Ll-miR4	gma-miR1511	Ll-miR28	csi-miR172a-3p	Ll-miR123	stu-miR156f-5p	Ll-miR4	gma-miR1511	Ll-miR69	osa-miR159c	Ll-miR58	mtr-miR395h	Ll-miR4	gma-miR1511	Ll-miR104	ath-miR845a	Ll-miR2	rgl-miR5139	Ll-miR4	gma-miR1511	0	0	Ll-miR175	ath-miR165a-5p	Ll-miR251	ata-miR5168-3p	Ll-miR58	mtr-miR395h	Ll-miR4	gma-miR1511	Ll-miR2	rgl-miR5139	Ll-miR57	gma-miR395i	Ll-miR4	gma-miR1511	Ll-miR2	rgl-miR5139	Ll-miR69	osa-miR159c	Ll-miR121	aly-miR395b-3p	Ll-miR43	gma-miR390e	Ll-miR27	stu-miR172c-3p
Ll-miR151	gma-miR160a-3p	Ll-miR224	aly-miR393a-5p	Ll-miR5	gma-miR396d	Ll-miR58	mtr-miR395h	Ll-miR172	zma-miR166i-5p	Ll-miR5	gma-miR396d	Ll-miR92	osa-miR1861b	Ll-miR66	bdi-miR397b-5p	Ll-miR5	gma-miR396d	Ll-miR116	aly-miR395i	Ll-miR27	stu-miR172c-3p	Ll-miR5	gma-miR396d			Ll-miR196	zma-miR396g-3p	Ll-miR289	gma-miR395d	Ll-miR282	ata-miR167f-5p	Ll-miR5	gma-miR396d	Ll-miR8	gma-miR390b-5p	Ll-miR69	osa-miR159c	Ll-miR5	gma-miR396d	Ll-miR8	gma-miR390b-5p	Ll-miR134	ptc-miR159d	Ll-miR279	lus-miR167a	Ll-miR333	aly-miR160a-5p	Ll-miR33	mtr-miR319a-5p
Ll-miR175	ath-miR165a-5p	Ll-miR227	gma-miR396h	Ll-miR9	aly-miR390a-5p	Ll-miR89	sly-miR168a-3p	Ll-miR197	cca-miR396a-3p	Ll-miR9	aly-miR390a-5p	Ll-miR93	osa-miR1861n	Ll-miR73	sly-miR164b-3p	Ll-miR9	aly-miR390a-5p	Ll-miR124	ama-miR156	Ll-miR89	sly-miR168a-3p	Ll-miR9	aly-miR390a-5p			Ll-miR268	mtr-miR166d	Ll-miR416	smo-miR171a	Ll-miR322	ata-miR399a-3p	Ll-miR9	aly-miR390a-5p	Ll-miR43	gma-miR390e	Ll-miR134	ptc-miR159d	Ll-miR9	aly-miR390a-5p	Ll-miR76	gma-miR169k	Ll-miR143	ppt-miR390c-5p	Ll-miRn31		Ll-miR409	gma-miR171m	Ll-miR37	gma-miR171o-5p
Ll-miR194	osa-miR395c	Ll-miR266	cme-miR166i	Ll-miR27	stu-miR172c-3p	Ll-miR116	aly-miR395i	Ll-miR224	aly-miR393a-5p	Ll-miR27	stu-miR172c-3p	Ll-miR122	aly-miR395c-3p	Ll-miR91	aly-miR156g-5p	Ll-miR27	stu-miR172c-3p	Ll-miR144	gma-miR159e-5p	Ll-miR181	aly-miR166b-5p	Ll-miR29	aly-miR172c-3p			Ll-miR306	vvi-miR156e	Ll-miR429	osa-miR319a			Ll-miR29	aly-miR172c-3p	Ll-miR76	gma-miR169k	Ll-miR143	ppt-miR390c-5p	Ll-miR27	stu-miR172c-3p	Ll-miR91	aly-miR156g-5p	Ll-miR150	gma-miR172h-5p					Ll-miR66	bdi-miR397b-5p
Ll-miR196	zma-miR396g-3p	Ll-miR304	mtr-miR156j	Ll-miR29	aly-miR172c-3p	Ll-miR124	ama-miR156	Ll-miR236	ppt-miR166j	Ll-miR29	aly-miR172c-3p	Ll-miR127	bdi-miR408-3p	Ll-miR116	aly-miR395i	Ll-miR29	aly-miR172c-3p	Ll-miR161	ahy-miR156b-3p	Ll-miR192	mtr-miR172c-5p	Ll-miR30	aly-miR172a-3p			Ll-miR362	lus-miR398d	Ll-miR430	bdi-miR319b-3p			Ll-miR30	aly-miR172a-3p	Ll-miR91	aly-miR156g-5p	Ll-miR150	gma-miR172h-5p	Ll-miR29	aly-miR172c-3p	Ll-miR124	ama-miR156	Ll-miR196	zma-miR396g-3p					Ll-miR85	ptc-miR6478
Ll-miR197	cca-miR396a-3p	Ll-miR322	ata-miR399a-3p	Ll-miR30	aly-miR172a-3p	Ll-miR125	mdm-miR156p	Ll-miR248	bra-miR168b-5p	Ll-miR30	aly-miR172a-3p	Ll-miR138	osa-miR2275d	Ll-miR168	stu-miR156d-3p	Ll-miR30	aly-miR172a-3p	Ll-miR162	aly-miR157b-3p	Ll-miR224	aly-miR393a-5p	Ll-miR37	gma-miR171o-5p			Ll-miR383	gma-miR396e	Ll-miR434	ptc-miR319i			Ll-miR39	ahy-miR167-3p	Ll-miR124	ama-miR156	Ll-miR170	ata-miR166c-5p	Ll-miR30	aly-miR172a-3p	Ll-miR144	gma-miR159e-5p	Ll-miR197	cca-miR396a-3p					Ll-miR89	sly-miR168a-3p
Ll-miR217	aly-miR170-5p	Ll-miR332	bdi-miR160f	Ll-miR39	ahy-miR167-3p	Ll-miR151	gma-miR160a-3p	Ll-miR274	ath-miR161.1	Ll-miR37	gma-miR171o-5p	Ll-miR162	aly-miR157b-3p	Ll-miR181	aly-miR166b-5p	Ll-miR37	gma-miR171o-5p	Ll-miR268	mtr-miR166d	Ll-miR225	ghr-miR393	Ll-miR39	ahy-miR167-3p									Ll-miR43	gma-miR390e	Ll-miR144	gma-miR159e-5p	Ll-miR196	zma-miR396g-3p	Ll-miR33	mtr-miR319a-5p	Ll-miR216	stu-miR398a-3p	Ll-miR250	ptc-miR166p					Ll-miR125	mdm-miR156p
Ll-miR241	bna-miR162a	Ll-miR349	ata-miR164a-5p	Ll-miR43	gma-miR390e	Ll-miR166	aly-miR157c-3p	Ll-miR312	sly-miR156e-5p	Ll-miR39	ahy-miR167-3p	Ll-miR229	ata-miR396a-5p	Ll-miR223	bdi-miR393a	Ll-miR39	ahy-miR167-3p	Ll-miR383	gma-miR396e	Ll-miR227	gma-miR396h	Ll-miR43	gma-miR390e									Ll-miR44	mtr-miR4414a-5p	Ll-miR216	stu-miR398a-3p	Ll-miR197	cca-miR396a-3p	Ll-miR37	gma-miR171o-5p	Ll-miR227	gma-miR396h	Ll-miR304	mtr-miR156j					Ll-miR151	gma-miR160a-3p
Ll-miR244	bna-miR168b	Ll-miR385	smo-miR396	Ll-miR44	mtr-miR4414a-5p	Ll-miR217	aly-miR170-5p	Ll-miR318	cca-miR408	Ll-miR43	gma-miR390e	Ll-miR233	pde-miR396	Ll-miR224	aly-miR393a-5p	Ll-miR43	gma-miR390e	Ll-miR385	smo-miR396	Ll-miR231	aly-miR158a-3p	Ll-miR44	mtr-miR4414a-5p									Ll-miR53	gma-miR393c-3p	Ll-miR227	gma-miR396h	Ll-miR250	ptc-miR166p	Ll-miR39	ahy-miR167-3p	Ll-miR251	ata-miR5168-3p	Ll-miR306	vvi-miR156e					Ll-miR161	ahy-miR156b-3p
Ll-miR268	mtr-miR166d	Ll-miR404	cme-miR156e	Ll-miR53	gma-miR393c-3p	Ll-miR251	ata-miR5168-3p	Ll-miR326	cme-miR399d	Ll-miR44	mtr-miR4414a-5p	Ll-miR244	bna-miR168b	Ll-miR304	mtr-miR156j	Ll-miR44	mtr-miR4414a-5p	Ll-miR449	sof-miR159e	Ll-miR259	crt-miR166a	Ll-miR53	gma-miR393c-3p									Ll-miR57	gma-miR395i	Ll-miR251	ata-miR5168-3p	Ll-miR304	mtr-miR156j	Ll-miR44	mtr-miR4414a-5p	Ll-miR266	cme-miR166i	Ll-miR383	gma-miR396e					Ll-miR162	aly-miR157b-3p
Ll-miR324	aqc-miR399	Ll-miR420	gma-miR319c	Ll-miR57	gma-miR395i	Ll-miR287	bdi-miR395p-3p	Ll-miR334	mes-miR160c	Ll-miR53	gma-miR393c-3p	Ll-miR268	mtr-miR166d	Ll-miR322	ata-miR399a-3p	Ll-miR53	gma-miR393c-3p	Ll-miRn4		Ll-miR287	bdi-miR395p-3p	Ll-miR57	gma-miR395i									Ll-miR60	ahy-miR408-3p	Ll-miR266	cme-miR166i	Ll-miR306	vvi-miR156e	Ll-miR53	gma-miR393c-3p	Ll-miR268	mtr-miR166d	Ll-miR404	cme-miR156e					Ll-miR168	stu-miR156d-3p
Ll-miR383	gma-miR396e	Ll-miR434	ptc-miR319i	Ll-miR60	ahy-miR408-3p	Ll-miR296	sbi-miR156e	Ll-miR349	ata-miR164a-5p	Ll-miR57	gma-miR395i	Ll-miR282	ata-miR167f-5p	Ll-miR326	cme-miR399d	Ll-miR57	gma-miR395i	Ll-miRn25		Ll-miR289	gma-miR395d	Ll-miR58	mtr-miR395h									Ll-miR82	aly-miR168a-3p	Ll-miR268	mtr-miR166d	Ll-miR383	gma-miR396e	Ll-miR60	ahy-miR408-3p	Ll-miR282	ata-miR167f-5p	Ll-miR405	ptc-miR156l					Ll-miR175	ath-miR165a-5p
Ll-miR405	ptc-miR156l			Ll-miR82	aly-miR168a-3p	Ll-miR305	aly-miR157d-5p	Ll-miR411	sly-miR171e	Ll-miR60	ahy-miR408-3p	Ll-miR302	cca-miR156b	Ll-miR334	mes-miR160c	Ll-miR60	ahy-miR408-3p			Ll-miR304	mtr-miR156j	Ll-miR60	ahy-miR408-3p									Ll-miR94	gma-miR171k-5p	Ll-miR282	ata-miR167f-5p	Ll-miR404	cme-miR156e	Ll-miR66	bdi-miR397b-5p	Ll-miR314	aqc-miR171a	Ll-miR449	sof-miR159e					Ll-miR181	aly-miR166b-5p
Ll-miR412	gma-miR171n			Ll-miR89	sly-miR168a-3p	Ll-miR322	ata-miR399a-3p	Ll-miR416	smo-miR171a	Ll-miR82	aly-miR168a-3p	Ll-miR306	vvi-miR156e	Ll-miR362	lus-miR398d	Ll-miR82	aly-miR168a-3p			Ll-miR305	aly-miR157d-5p	Ll-miR82	aly-miR168a-3p									Ll-miR99	gma-miR390a-3p	Ll-miR314	aqc-miR171a	Ll-miR405	ptc-miR156l	Ll-miR82	aly-miR168a-3p	Ll-miR318	cca-miR408	Ll-miRn4						Ll-miR248	bra-miR168b-5p
Ll-miR416	smo-miR171a			Ll-miR94	gma-miR171k-5p	Ll-miR348	aly-miR164c-5p	Ll-miR429	osa-miR319a	Ll-miR85	ptc-miR6478	Ll-miR311	osa-miR5794			Ll-miR85	ptc-miR6478			Ll-miR326	cme-miR399d	Ll-miR85	ptc-miR6478									Ll-miR100	aly-miR390a-3p	Ll-miR318	cca-miR408	Ll-miR449	sof-miR159e	Ll-miR85	ptc-miR6478	Ll-miR361	ahy-miR398							Ll-miR296	sbi-miR156e
Ll-miR417	cln-miR162			Ll-miR99	gma-miR390a-3p			Ll-miR434	ptc-miR319i	Ll-miR94	gma-miR171k-5p	Ll-miR314	aqc-miR171a			Ll-miR89	sly-miR168a-3p			Ll-miR349	ata-miR164a-5p	Ll-miR94	gma-miR171k-5p									Ll-miR102	bra-miR390-3p	Ll-miR333	aly-miR160a-5p	Ll-miRn4		Ll-miR89	sly-miR168a-3p	Ll-miR362	lus-miR398d							Ll-miR305	aly-miR157d-5p
Ll-miR442	aly-miR858-5p			Ll-miR100	aly-miR390a-3p			Ll-miRn25		Ll-miR99	gma-miR390a-3p	Ll-miR320	bdi-miR444c			Ll-miR94	gma-miR171k-5p			Ll-miR397	cme-miR395b	Ll-miR99	gma-miR390a-3p									Ll-miR103	gma-miR166m	Ll-miR361	ahy-miR398	Ll-miRn3		Ll-miR94	gma-miR171k-5p	Ll-miR365	ata-miR398f-3p							Ll-miR324	aqc-miR399
Ll-miRn4				Ll-miR102	bra-miR390-3p					Ll-miR100	aly-miR390a-3p	Ll-miR340	ata-miR528-5p			Ll-miR99	gma-miR390a-3p			Ll-miR430	bdi-miR319b-3p	Ll-miR100	aly-miR390a-3p									Ll-miR108	ppe-miR398b	Ll-miR362	lus-miR398d			Ll-miR99	gma-miR390a-3p	Ll-miR385	smo-miR396							Ll-miR332	bdi-miR160f
Ll-miRn25				Ll-miR103	gma-miR166m					Ll-miR102	bra-miR390-3p	Ll-miR347	bra-miR164e-5p			Ll-miR100	aly-miR390a-3p			Ll-miR434	ptc-miR319i	Ll-miR102	bra-miR390-3p									Ll-miR109	ppt-miR894	Ll-miR365	ata-miR398f-3p			Ll-miR100	aly-miR390a-3p	Ll-miR420	gma-miR319c							Ll-miR348	aly-miR164c-5p
Ll-miRn26				Ll-miR108	ppe-miR398b					Ll-miR103	gma-miR166m	Ll-miR349	ata-miR164a-5p			Ll-miR102	bra-miR390-3p			Ll-miR442	aly-miR858-5p	Ll-miR103	gma-miR166m									Ll-miR110	ptc-miR396e-3p	Ll-miR385	smo-miR396			Ll-miR102	bra-miR390-3p	Ll-miR430	bdi-miR319b-3p							Ll-miR349	ata-miR164a-5p
				Ll-miR109	ppt-miR894					Ll-miR108	ppe-miR398b	Ll-miR368	osa-miR444b.1			Ll-miR103	gma-miR166m					Ll-miR108	ppe-miR398b									Ll-miR114	bdi-miR166e-3p	Ll-miR409	gma-miR171m			Ll-miR103	gma-miR166m									Ll-miR408	gma-miR171k-3p
				Ll-miR110	ptc-miR396e-3p					Ll-miR109	ppt-miR894	Ll-miR383	gma-miR396e			Ll-miR108	ppe-miR398b					Ll-miR109	ppt-miR894									Ll-miR115	ppe-miR858	Ll-miR420	gma-miR319c			Ll-miR108	ppe-miR398b									Ll-miR417	cln-miR162
				Ll-miR114	bdi-miR166e-3p					Ll-miR110	ptc-miR396e-3p	Ll-miR385	smo-miR396			Ll-miR109	ppt-miR894					Ll-miR110	ptc-miR396e-3p									Ll-miR118	aly-miR395d-3p	Ll-miR430	bdi-miR319b-3p			Ll-miR109	ppt-miR894									Ll-miR434	ptc-miR319i
				Ll-miR115	ppe-miR858					Ll-miR114	bdi-miR166e-3p	Ll-miR394	osa-miR5144-5p			Ll-miR110	ptc-miR396e-3p					Ll-miR114	bdi-miR166e-3p									Ll-miR121	aly-miR395b-3p					Ll-miR110	ptc-miR396e-3p
				Ll-miR118	aly-miR395d-3p					Ll-miR115	ppe-miR858	Ll-miR412	gma-miR171n			Ll-miR114	bdi-miR166e-3p					Ll-miR115	ppe-miR858									Ll-miR129	ppt-miR319a					Ll-miR114	bdi-miR166e-3p
				Ll-miR121	aly-miR395b-3p					Ll-miR118	aly-miR395d-3p	Ll-miR418	osa-miR5791			Ll-miR115	ppe-miR858					Ll-miR118	aly-miR395d-3p									Ll-miR130	ppt-miR319c					Ll-miR115	ppe-miR858
				Ll-miR129	ppt-miR319a					Ll-miR119	sly-miR395a	Ll-miR432	osa-miR5490			Ll-miR118	aly-miR395d-3p					Ll-miR119	sly-miR395a									Ll-miR131	mes-miR319h					Ll-miR118	aly-miR395d-3p
				Ll-miR130	ppt-miR319c					Ll-miR121	aly-miR395b-3p	Ll-miR442	aly-miR858-5p			Ll-miR119	sly-miR395a					Ll-miR121	aly-miR395b-3p									Ll-miR132	cpa-miR159b					Ll-miR125	mdm-miR156p
				Ll-miR131	mes-miR319h					Ll-miR129	ppt-miR319a	Ll-miR449	sof-miR159e			Ll-miR121	aly-miR395b-3p					Ll-miR129	ppt-miR319a									Ll-miR135	bdi-miR159a-3p					Ll-miR129	ppt-miR319a
				Ll-miR132	cpa-miR159b					Ll-miR130	ppt-miR319c	Ll-miRn25				Ll-miR129	ppt-miR319a					Ll-miR130	ppt-miR319c									Ll-miR136	osa-miR159f					Ll-miR130	ppt-miR319c
				Ll-miR135	bdi-miR159a-3p					Ll-miR131	mes-miR319h					Ll-miR130	ppt-miR319c					Ll-miR131	mes-miR319h									Ll-miR155	gma-miR396b-3p					Ll-miR131	mes-miR319h
				Ll-miR136	osa-miR159f					Ll-miR132	cpa-miR159b					Ll-miR131	mes-miR319h					Ll-miR132	cpa-miR159b									Ll-miR167	aly-miR157d-3p					Ll-miR132	cpa-miR159b
				Ll-miR155	gma-miR396b-3p					Ll-miR135	bdi-miR159a-3p					Ll-miR132	cpa-miR159b					Ll-miR135	bdi-miR159a-3p									Ll-miR170	ata-miR166c-5p					Ll-miR135	bdi-miR159a-3p
				Ll-miR161	ahy-miR156b-3p					Ll-miR136	osa-miR159f					Ll-miR135	bdi-miR159a-3p					Ll-miR136	osa-miR159f									Ll-miR174	mtr-miR166e-5p					Ll-miR136	osa-miR159f
				Ll-miR162	aly-miR157b-3p					Ll-miR155	gma-miR396b-3p					Ll-miR136	osa-miR159f					Ll-miR151	gma-miR160a-3p									Ll-miR176	aly-miR166e-5p					Ll-miR151	gma-miR160a-3p
				Ll-miR167	aly-miR157d-3p					Ll-miR161	ahy-miR156b-3p					Ll-miR151	gma-miR160a-3p					Ll-miR155	gma-miR396b-3p									Ll-miR177	aly-miR166a-5p					Ll-miR155	gma-miR396b-3p
				Ll-miR168	stu-miR156d-3p					Ll-miR162	aly-miR157b-3p					Ll-miR155	gma-miR396b-3p					Ll-miR167	aly-miR157d-3p									Ll-miR178	ata-miR166d-5p					Ll-miR161	ahy-miR156b-3p
				Ll-miR170	ata-miR166c-5p					Ll-miR167	aly-miR157d-3p					Ll-miR161	ahy-miR156b-3p					Ll-miR168	stu-miR156d-3p									Ll-miR179	aly-miR166g-5p					Ll-miR162	aly-miR157b-3p
				Ll-miR174	mtr-miR166e-5p					Ll-miR168	stu-miR156d-3p					Ll-miR167	aly-miR157d-3p					Ll-miR170	ata-miR166c-5p									Ll-miR180	cpa-miR166e					Ll-miR167	aly-miR157d-3p
				Ll-miR176	aly-miR166e-5p					Ll-miR170	ata-miR166c-5p					Ll-miR170	ata-miR166c-5p					Ll-miR174	mtr-miR166e-5p									Ll-miR193	gma-miR6300					Ll-miR168	stu-miR156d-3p
				Ll-miR177	aly-miR166a-5p					Ll-miR174	mtr-miR166e-5p					Ll-miR174	mtr-miR166e-5p					Ll-miR176	aly-miR166e-5p									Ll-miR198	osa-miR396a-3p					Ll-miR174	mtr-miR166e-5p
				Ll-miR178	ata-miR166d-5p					Ll-miR175	ath-miR165a-5p					Ll-miR176	aly-miR166e-5p					Ll-miR177	aly-miR166a-5p									Ll-miR199	ata-miR396e-3p					Ll-miR175	ath-miR165a-5p
				Ll-miR179	aly-miR166g-5p					Ll-miR176	aly-miR166e-5p					Ll-miR177	aly-miR166a-5p					Ll-miR178	ata-miR166d-5p									Ll-miR200	aly-miR396a-3p					Ll-miR176	aly-miR166e-5p
				Ll-miR180	cpa-miR166e					Ll-miR177	aly-miR166a-5p					Ll-miR178	ata-miR166d-5p					Ll-miR179	aly-miR166g-5p									Ll-miR206	vvi-miR2111-5p					Ll-miR177	aly-miR166a-5p
				Ll-miR193	gma-miR6300					Ll-miR178	ata-miR166d-5p					Ll-miR179	aly-miR166g-5p					Ll-miR180	cpa-miR166e									Ll-miR237	osa-miR166e-3p					Ll-miR178	ata-miR166d-5p
				Ll-miR198	osa-miR396a-3p					Ll-miR179	aly-miR166g-5p					Ll-miR180	cpa-miR166e					Ll-miR193	gma-miR6300									Ll-miR238	gma-miR162a					Ll-miR179	aly-miR166g-5p
				Ll-miR199	ata-miR396e-3p					Ll-miR180	cpa-miR166e					Ll-miR193	gma-miR6300					Ll-miR198	osa-miR396a-3p									Ll-miR239	aau-miR162					Ll-miR180	cpa-miR166e
				Ll-miR200	aly-miR396a-3p					Ll-miR193	gma-miR6300					Ll-miR198	osa-miR396a-3p					Ll-miR199	ata-miR396e-3p									Ll-miR240	bdi-miR162					Ll-miR181	aly-miR166b-5p
				Ll-miR206	vvi-miR2111-5p					Ll-miR196	zma-miR396g-3p					Ll-miR199	ata-miR396e-3p					Ll-miR200	aly-miR396a-3p									Ll-miR242	osa-miR162b					Ll-miR193	gma-miR6300
				Ll-miR223	bdi-miR393a					Ll-miR198	osa-miR396a-3p					Ll-miR200	aly-miR396a-3p					Ll-miR206	vvi-miR2111-5p									Ll-miR245	gma-miR168b					Ll-miR198	osa-miR396a-3p
				Ll-miR225	ghr-miR393					Ll-miR199	ata-miR396e-3p					Ll-miR206	vvi-miR2111-5p					Ll-miR217	aly-miR170-5p									Ll-miR246	cme-miR168					Ll-miR199	ata-miR396e-3p
				Ll-miR237	osa-miR166e-3p					Ll-miR200	aly-miR396a-3p					Ll-miR217	aly-miR170-5p					Ll-miR223	bdi-miR393a									Ll-miR247	aly-miR168a-5p					Ll-miR200	aly-miR396a-3p
				Ll-miR238	gma-miR162a					Ll-miR206	vvi-miR2111-5p					Ll-miR225	ghr-miR393					Ll-miR236	ppt-miR166j									Ll-miR252	aly-miR165a-3p					Ll-miR206	vvi-miR2111-5p
				Ll-miR239	aau-miR162					Ll-miR223	bdi-miR393a					Ll-miR227	gma-miR396h					Ll-miR237	osa-miR166e-3p									Ll-miR253	ath-miR165a-3p					Ll-miR237	osa-miR166e-3p
				Ll-miR240	bdi-miR162					Ll-miR225	ghr-miR393					Ll-miR236	ppt-miR166j					Ll-miR238	gma-miR162a									Ll-miR254	hbr-miR166a					Ll-miR238	gma-miR162a
				Ll-miR242	osa-miR162b					Ll-miR227	gma-miR396h					Ll-miR237	osa-miR166e-3p					Ll-miR239	aau-miR162									Ll-miR255	cme-miR166g					Ll-miR239	aau-miR162
				Ll-miR245	gma-miR168b					Ll-miR237	osa-miR166e-3p					Ll-miR238	gma-miR162a					Ll-miR240	bdi-miR162									Ll-miR256	aly-miR166a-3p					Ll-miR240	bdi-miR162
				Ll-miR246	cme-miR168					Ll-miR238	gma-miR162a					Ll-miR239	aau-miR162					Ll-miR242	osa-miR162b									Ll-miR257	csi-miR166a					Ll-miR242	osa-miR162b
				Ll-miR247	aly-miR168a-5p					Ll-miR239	aau-miR162					Ll-miR240	bdi-miR162					Ll-miR245	gma-miR168b									Ll-miR258	cpa-miR166d					Ll-miR245	gma-miR168b
				Ll-miR248	bra-miR168b-5p					Ll-miR240	bdi-miR162					Ll-miR242	osa-miR162b					Ll-miR246	cme-miR168									Ll-miR260	csi-miR166d					Ll-miR246	cme-miR168
				Ll-miR252	aly-miR165a-3p					Ll-miR242	osa-miR162b					Ll-miR245	gma-miR168b					Ll-miR247	aly-miR168a-5p									Ll-miR261	crt-miR166b					Ll-miR247	aly-miR168a-5p
				Ll-miR253	ath-miR165a-3p					Ll-miR245	gma-miR168b					Ll-miR246	cme-miR168					Ll-miR248	bra-miR168b-5p									Ll-miR262	aqc-miR166c					Ll-miR248	bra-miR168b-5p
				Ll-miR254	hbr-miR166a					Ll-miR246	cme-miR168					Ll-miR247	aly-miR168a-5p					Ll-miR250	ptc-miR166p									Ll-miR263	mtr-miR166b					Ll-miR252	aly-miR165a-3p
				Ll-miR255	cme-miR166g					Ll-miR247	aly-miR168a-5p					Ll-miR250	ptc-miR166p					Ll-miR252	aly-miR165a-3p									Ll-miR264	aqc-miR166a					Ll-miR253	ath-miR165a-3p
				Ll-miR256	aly-miR166a-3p					Ll-miR250	ptc-miR166p					Ll-miR251	ata-miR5168-3p					Ll-miR253	ath-miR165a-3p									Ll-miR265	ata-miR166c-3p					Ll-miR254	hbr-miR166a
				Ll-miR257	csi-miR166a					Ll-miR252	aly-miR165a-3p					Ll-miR252	aly-miR165a-3p					Ll-miR254	hbr-miR166a									Ll-miR271	gma-miR166u					Ll-miR255	cme-miR166g
				Ll-miR258	cpa-miR166d					Ll-miR253	ath-miR165a-3p					Ll-miR253	ath-miR165a-3p					Ll-miR255	cme-miR166g									Ll-miR272	atr-miR166b					Ll-miR256	aly-miR166a-3p
				Ll-miR260	csi-miR166d					Ll-miR254	hbr-miR166a					Ll-miR254	hbr-miR166a					Ll-miR256	aly-miR166a-3p									Ll-miR273	cme-miR858					Ll-miR257	csi-miR166a
				Ll-miR261	crt-miR166b					Ll-miR255	cme-miR166g					Ll-miR255	cme-miR166g					Ll-miR257	csi-miR166a									Ll-miR276	bna-miR167d					Ll-miR258	cpa-miR166d
				Ll-miR262	aqc-miR166c					Ll-miR256	aly-miR166a-3p					Ll-miR256	aly-miR166a-3p					Ll-miR258	cpa-miR166d									Ll-miR277	aly-miR167a-5p					Ll-miR260	csi-miR166d
				Ll-miR263	mtr-miR166b					Ll-miR257	csi-miR166a					Ll-miR257	csi-miR166a					Ll-miR260	csi-miR166d									Ll-miR279	lus-miR167a					Ll-miR261	crt-miR166b
				Ll-miR264	aqc-miR166a					Ll-miR258	cpa-miR166d					Ll-miR258	cpa-miR166d					Ll-miR261	crt-miR166b									Ll-miR280	atr-miR167					Ll-miR262	aqc-miR166c
				Ll-miR265	ata-miR166c-3p					Ll-miR260	csi-miR166d					Ll-miR260	csi-miR166d					Ll-miR262	aqc-miR166c									Ll-miR281	ata-miR167b-5p					Ll-miR263	mtr-miR166b
				Ll-miR271	gma-miR166u					Ll-miR261	crt-miR166b					Ll-miR261	crt-miR166b					Ll-miR263	mtr-miR166b									Ll-miR283	aly-miR167d-5p					Ll-miR264	aqc-miR166a
				Ll-miR272	atr-miR166b					Ll-miR262	aqc-miR166c					Ll-miR262	aqc-miR166c					Ll-miR264	aqc-miR166a									Ll-miR284	ahy-miR167-5p					Ll-miR265	ata-miR166c-3p
				Ll-miR273	cme-miR858					Ll-miR263	mtr-miR166b					Ll-miR263	mtr-miR166b					Ll-miR265	ata-miR166c-3p									Ll-miR285	mdm-miR167h					Ll-miR271	gma-miR166u
				Ll-miR276	bna-miR167d					Ll-miR264	aqc-miR166a					Ll-miR264	aqc-miR166a					Ll-miR266	cme-miR166i									Ll-miR288	ata-miR395a-3p					Ll-miR272	atr-miR166b
				Ll-miR277	aly-miR167a-5p					Ll-miR265	ata-miR166c-3p					Ll-miR265	ata-miR166c-3p					Ll-miR271	gma-miR166u									Ll-miR299	aly-miR156a-5p					Ll-miR273	cme-miR858
				Ll-miR279	lus-miR167a					Ll-miR266	cme-miR166i					Ll-miR266	cme-miR166i					Ll-miR272	atr-miR166b									Ll-miR300	bna-miR156a					Ll-miR276	bna-miR167d
				Ll-miR280	atr-miR167					Ll-miR268	mtr-miR166d					Ll-miR271	gma-miR166u					Ll-miR273	cme-miR858									Ll-miR301	gma-miR156q					Ll-miR277	aly-miR167a-5p
				Ll-miR281	ata-miR167b-5p					Ll-miR271	gma-miR166u					Ll-miR272	atr-miR166b					Ll-miR276	bna-miR167d									Ll-miR317	gma-miR408d					Ll-miR280	atr-miR167
				Ll-miR283	aly-miR167d-5p					Ll-miR272	atr-miR166b					Ll-miR273	cme-miR858					Ll-miR277	aly-miR167a-5p									Ll-miR325	aly-miR399b-3p					Ll-miR281	ata-miR167b-5p
				Ll-miR284	ahy-miR167-5p					Ll-miR273	cme-miR858					Ll-miR276	bna-miR167d					Ll-miR279	lus-miR167a									Ll-miR329	ahy-miR160-5p					Ll-miR283	aly-miR167d-5p
				Ll-miR285	mdm-miR167h					Ll-miR276	bna-miR167d					Ll-miR277	aly-miR167a-5p					Ll-miR280	atr-miR167									Ll-miR333	aly-miR160a-5p					Ll-miR284	ahy-miR167-5p
				Ll-miR288	ata-miR395a-3p					Ll-miR277	aly-miR167a-5p					Ll-miR279	lus-miR167a					Ll-miR281	ata-miR167b-5p									Ll-miR341	gma-miR319q					Ll-miR285	mdm-miR167h
				Ll-miR299	aly-miR156a-5p					Ll-miR279	lus-miR167a					Ll-miR280	atr-miR167					Ll-miR282	ata-miR167f-5p									Ll-miR345	gma-miR164b					Ll-miR288	ata-miR395a-3p
				Ll-miR300	bna-miR156a					Ll-miR280	atr-miR167					Ll-miR281	ata-miR167b-5p					Ll-miR283	aly-miR167d-5p									Ll-miR346	aly-miR164a-5p					Ll-miR296	sbi-miR156e
				Ll-miR301	gma-miR156q					Ll-miR281	ata-miR167b-5p					Ll-miR283	aly-miR167d-5p					Ll-miR284	ahy-miR167-5p									Ll-miR364	aly-miR398a-3p					Ll-miR299	aly-miR156a-5p
				Ll-miR305	aly-miR157d-5p					Ll-miR283	aly-miR167d-5p					Ll-miR284	ahy-miR167-5p					Ll-miR285	mdm-miR167h									Ll-miR366	aqc-miR398b					Ll-miR300	bna-miR156a
				Ll-miR314	aqc-miR171a					Ll-miR284	ahy-miR167-5p					Ll-miR285	mdm-miR167h					Ll-miR288	ata-miR395a-3p									Ll-miR376	gma-miR396a-3p					Ll-miR301	gma-miR156q
				Ll-miR317	gma-miR408d					Ll-miR285	mdm-miR167h					Ll-miR288	ata-miR395a-3p					Ll-miR299	aly-miR156a-5p									Ll-miR379	ppe-miR396a					Ll-miR305	aly-miR157d-5p
				Ll-miR325	aly-miR399b-3p					Ll-miR288	ata-miR395a-3p					Ll-miR289	gma-miR395d					Ll-miR300	bna-miR156a									Ll-miR380	vvi-miR396b					Ll-miR317	gma-miR408d
				Ll-miR329	ahy-miR160-5p					Ll-miR299	aly-miR156a-5p					Ll-miR299	aly-miR156a-5p					Ll-miR301	gma-miR156q									Ll-miR381	pab-miR396a					Ll-miR324	aqc-miR399
				Ll-miR333	aly-miR160a-5p					Ll-miR300	bna-miR156a					Ll-miR300	bna-miR156a					Ll-miR314	aqc-miR171a									Ll-miR382	aau-miR396					Ll-miR325	aly-miR399b-3p
				Ll-miR341	gma-miR319q					Ll-miR301	gma-miR156q					Ll-miR301	gma-miR156q					Ll-miR317	gma-miR408d									Ll-miR384	aly-miR396b-5p					Ll-miR329	ahy-miR160-5p
				Ll-miR345	gma-miR164b					Ll-miR306	vvi-miR156e					Ll-miR305	aly-miR157d-5p					Ll-miR322	ata-miR399a-3p									Ll-miR386	cme-miR396e					Ll-miR332	bdi-miR160f
				Ll-miR346	aly-miR164a-5p					Ll-miR314	aqc-miR171a					Ll-miR317	gma-miR408d					Ll-miR324	aqc-miR399									Ll-miR387	pab-miR396b					Ll-miR341	gma-miR319q
				Ll-miR364	aly-miR398a-3p					Ll-miR317	gma-miR408d					Ll-miR324	aqc-miR399					Ll-miR325	aly-miR399b-3p									Ll-miR399	ahy-miR156c					Ll-miR345	gma-miR164b
				Ll-miR366	aqc-miR398b					Ll-miR324	aqc-miR399					Ll-miR325	aly-miR399b-3p					Ll-miR329	ahy-miR160-5p									Ll-miR401	gma-miR156k					Ll-miR346	aly-miR164a-5p
				Ll-miR376	gma-miR396a-3p					Ll-miR325	aly-miR399b-3p					Ll-miR329	ahy-miR160-5p					Ll-miR332	bdi-miR160f									Ll-miR402	hbr-miR156					Ll-miR348	aly-miR164c-5p
				Ll-miR379	ppe-miR396a					Ll-miR329	ahy-miR160-5p					Ll-miR332	bdi-miR160f					Ll-miR333	aly-miR160a-5p									Ll-miR403	ahy-miR156b-5p					Ll-miR349	ata-miR164a-5p
				Ll-miR380	vvi-miR396b					Ll-miR332	bdi-miR160f					Ll-miR333	aly-miR160a-5p					Ll-miR341	gma-miR319q									Ll-miR409	gma-miR171m					Ll-miR364	aly-miR398a-3p
				Ll-miR381	pab-miR396a					Ll-miR333	aly-miR160a-5p					Ll-miR341	gma-miR319q					Ll-miR345	gma-miR164b									Ll-miR413	zma-miR171b-3p					Ll-miR366	aqc-miR398b
				Ll-miR382	aau-miR396					Ll-miR341	gma-miR319q					Ll-miR345	gma-miR164b					Ll-miR346	aly-miR164a-5p									Ll-miR414	atr-miR171b					Ll-miR376	gma-miR396a-3p
				Ll-miR384	aly-miR396b-5p					Ll-miR345	gma-miR164b					Ll-miR346	aly-miR164a-5p					Ll-miR348	aly-miR164c-5p									Ll-miR415	aly-miR171b-3p					Ll-miR379	ppe-miR396a
				Ll-miR386	cme-miR396e					Ll-miR346	aly-miR164a-5p					Ll-miR348	aly-miR164c-5p					Ll-miR364	aly-miR398a-3p									Ll-miR419	mes-miR166i					Ll-miR380	vvi-miR396b
				Ll-miR387	pab-miR396b					Ll-miR362	lus-miR398d					Ll-miR364	aly-miR398a-3p					Ll-miR366	aqc-miR398b									Ll-miR421	pta-miR319					Ll-miR381	pab-miR396a
				Ll-miR399	ahy-miR156c					Ll-miR364	aly-miR398a-3p					Ll-miR366	aqc-miR398b					Ll-miR376	gma-miR396a-3p									Ll-miR422	atr-miR319a					Ll-miR382	aau-miR396
				Ll-miR401	gma-miR156k					Ll-miR366	aqc-miR398b					Ll-miR376	gma-miR396a-3p					Ll-miR379	ppe-miR396a									Ll-miR423	mtr-miR319c-3p					Ll-miR384	aly-miR396b-5p
				Ll-miR402	hbr-miR156					Ll-miR376	gma-miR396a-3p					Ll-miR379	ppe-miR396a					Ll-miR380	vvi-miR396b									Ll-miR424	aau-miR319					Ll-miR386	cme-miR396e
				Ll-miR403	ahy-miR156b-5p					Ll-miR379	ppe-miR396a					Ll-miR380	vvi-miR396b					Ll-miR381	pab-miR396a									Ll-miR425	cme-miR319c					Ll-miR387	pab-miR396b
				Ll-miR409	gma-miR171m					Ll-miR380	vvi-miR396b					Ll-miR381	pab-miR396a					Ll-miR382	aau-miR396									Ll-miR426	aly-miR319c-3p					Ll-miR399	ahy-miR156c
				Ll-miR413	zma-miR171b-3p					Ll-miR381	pab-miR396a					Ll-miR382	aau-miR396					Ll-miR384	aly-miR396b-5p									Ll-miR427	gma-miR319g					Ll-miR401	gma-miR156k
				Ll-miR414	atr-miR171b					Ll-miR382	aau-miR396					Ll-miR384	aly-miR396b-5p					Ll-miR386	cme-miR396e									Ll-miR428	gma-miR319f					Ll-miR402	hbr-miR156
				Ll-miR415	aly-miR171b-3p					Ll-miR383	gma-miR396e					Ll-miR386	cme-miR396e					Ll-miR387	pab-miR396b									Ll-miR431	pta-miR159a					Ll-miR403	ahy-miR156b-5p
				Ll-miR419	mes-miR166i					Ll-miR384	aly-miR396b-5p					Ll-miR387	pab-miR396b					Ll-miR399	ahy-miR156c									Ll-miR433	ahy-miR394					Ll-miR408	gma-miR171k-3p
				Ll-miR421	pta-miR319					Ll-miR386	cme-miR396e					Ll-miR397	cme-miR395b					Ll-miR401	gma-miR156k									Ll-miR438	stu-miR398b-3p					Ll-miR413	zma-miR171b-3p
				Ll-miR422	atr-miR319a					Ll-miR387	pab-miR396b					Ll-miR399	ahy-miR156c					Ll-miR402	hbr-miR156									Ll-miR445	atr-miR319b					Ll-miR414	atr-miR171b
				Ll-miR423	mtr-miR319c-3p					Ll-miR397	cme-miR395b					Ll-miR401	gma-miR156k					Ll-miR403	ahy-miR156b-5p									Ll-miR446	aqc-miR159					Ll-miR415	aly-miR171b-3p
				Ll-miR424	aau-miR319					Ll-miR399	ahy-miR156c					Ll-miR402	hbr-miR156					Ll-miR408	gma-miR171k-3p									Ll-miR450	aly-miR159c-3p					Ll-miR417	cln-miR162
				Ll-miR425	cme-miR319c					Ll-miR401	gma-miR156k					Ll-miR403	ahy-miR156b-5p					Ll-miR409	gma-miR171m									Ll-miR451	ahy-miR159					Ll-miR419	mes-miR166i
				Ll-miR426	aly-miR319c-3p					Ll-miR402	hbr-miR156					Ll-miR408	gma-miR171k-3p					Ll-miR412	gma-miR171n									Ll-miR452	lus-miR159b					Ll-miR421	pta-miR319
				Ll-miR427	gma-miR319g					Ll-miR403	ahy-miR156b-5p					Ll-miR409	gma-miR171m					Ll-miR413	zma-miR171b-3p									Ll-miR453	bdi-miR159b-3p.1					Ll-miR422	atr-miR319a
				Ll-miR428	gma-miR319f					Ll-miR408	gma-miR171k-3p					Ll-miR413	zma-miR171b-3p					Ll-miR414	atr-miR171b									Ll-miR454	aly-miR159b-3p					Ll-miR423	mtr-miR319c-3p
				Ll-miR431	pta-miR159a					Ll-miR409	gma-miR171m					Ll-miR414	atr-miR171b					Ll-miR415	aly-miR171b-3p									Ll-miR455	pde-miR159					Ll-miR424	aau-miR319
				Ll-miR433	ahy-miR394					Ll-miR412	gma-miR171n					Ll-miR415	aly-miR171b-3p					Ll-miR417	cln-miR162									Ll-miR456	gma-miR319p					Ll-miR425	cme-miR319c
				Ll-miR438	stu-miR398b-3p					Ll-miR413	zma-miR171b-3p					Ll-miR416	smo-miR171a					Ll-miR419	mes-miR166i									Ll-miRn23						Ll-miR426	aly-miR319c-3p
				Ll-miR445	atr-miR319b					Ll-miR414	atr-miR171b					Ll-miR417	cln-miR162					Ll-miR421	pta-miR319									Ll-miRn32						Ll-miR427	gma-miR319g
				Ll-miR446	aqc-miR159					Ll-miR415	aly-miR171b-3p					Ll-miR419	mes-miR166i					Ll-miR422	atr-miR319a									Ll-miRn18						Ll-miR428	gma-miR319f
				Ll-miR450	aly-miR159c-3p					Ll-miR417	cln-miR162					Ll-miR421	pta-miR319					Ll-miR423	mtr-miR319c-3p									Ll-miRn7						Ll-miR431	pta-miR159a
				Ll-miR451	ahy-miR159					Ll-miR419	mes-miR166i					Ll-miR422	atr-miR319a					Ll-miR424	aau-miR319									Ll-miRn12						Ll-miR433	ahy-miR394
				Ll-miR452	lus-miR159b					Ll-miR421	pta-miR319					Ll-miR423	mtr-miR319c-3p					Ll-miR425	cme-miR319c									Ll-miRn16						Ll-miR434	ptc-miR319i
				Ll-miR453	bdi-miR159b-3p.1					Ll-miR422	atr-miR319a					Ll-miR424	aau-miR319					Ll-miR426	aly-miR319c-3p									Ll-miRn10						Ll-miR438	stu-miR398b-3p
				Ll-miR454	aly-miR159b-3p					Ll-miR423	mtr-miR319c-3p					Ll-miR425	cme-miR319c					Ll-miR427	gma-miR319g									Ll-miRn27						Ll-miR445	atr-miR319b
				Ll-miR455	pde-miR159					Ll-miR424	aau-miR319					Ll-miR426	aly-miR319c-3p					Ll-miR428	gma-miR319f									Ll-miRn24						Ll-miR446	aqc-miR159
				Ll-miR456	gma-miR319p					Ll-miR425	cme-miR319c					Ll-miR427	gma-miR319g					Ll-miR431	pta-miR159a									Ll-miRn14						Ll-miR450	aly-miR159c-3p
				Ll-miRn23						Ll-miR426	aly-miR319c-3p					Ll-miR428	gma-miR319f					Ll-miR433	ahy-miR394									Ll-miRn31						Ll-miR451	ahy-miR159
				Ll-miRn32						Ll-miR427	gma-miR319g					Ll-miR429	osa-miR319a					Ll-miR438	stu-miR398b-3p									Ll-miRn11						Ll-miR452	lus-miR159b
				Ll-miRn18						Ll-miR428	gma-miR319f					Ll-miR430	bdi-miR319b-3p					Ll-miR445	atr-miR319b									Ll-miRn28						Ll-miR453	bdi-miR159b-3p.1
				Ll-miRn7						Ll-miR431	pta-miR159a					Ll-miR431	pta-miR159a					Ll-miR446	aqc-miR159									Ll-miRn20						Ll-miR454	aly-miR159b-3p
				Ll-miRn12						Ll-miR433	ahy-miR394					Ll-miR433	ahy-miR394					Ll-miR450	aly-miR159c-3p									Ll-miRn22						Ll-miR455	pde-miR159
				Ll-miRn16						Ll-miR438	stu-miR398b-3p					Ll-miR434	ptc-miR319i					Ll-miR451	ahy-miR159									Ll-miRn2						Ll-miR456	gma-miR319p
				Ll-miRn10						Ll-miR445	atr-miR319b					Ll-miR438	stu-miR398b-3p					Ll-miR452	lus-miR159b									Ll-miRn19						Ll-miRn23
				Ll-miRn27						Ll-miR446	aqc-miR159					Ll-miR445	atr-miR319b					Ll-miR453	bdi-miR159b-3p.1									Ll-miRn9						Ll-miRn32
				Ll-miRn24						Ll-miR450	aly-miR159c-3p					Ll-miR446	aqc-miR159					Ll-miR454	aly-miR159b-3p									Ll-miRn3						Ll-miRn18
				Ll-miRn14						Ll-miR451	ahy-miR159					Ll-miR450	aly-miR159c-3p					Ll-miR455	pde-miR159									Ll-miRn8						Ll-miRn7
				Ll-miRn31						Ll-miR452	lus-miR159b					Ll-miR451	ahy-miR159					Ll-miR456	gma-miR319p									Ll-miRn21						Ll-miRn12
				Ll-miRn11						Ll-miR453	bdi-miR159b-3p.1					Ll-miR452	lus-miR159b					Ll-miRn23										Ll-miRn6						Ll-miRn16
				Ll-miRn28						Ll-miR454	aly-miR159b-3p					Ll-miR453	bdi-miR159b-3p.1					Ll-miRn32										Ll-miRn5						Ll-miRn10
				Ll-miRn20						Ll-miR455	pde-miR159					Ll-miR454	aly-miR159b-3p					Ll-miRn18										Ll-miRn29						Ll-miRn27
				Ll-miRn22						Ll-miR456	gma-miR319p					Ll-miR455	pde-miR159					Ll-miRn7										Ll-miRn17						Ll-miRn24
				Ll-miRn2						Ll-miRn23						Ll-miR456	gma-miR319p					Ll-miRn12										Ll-miRn15						Ll-miRn14
				Ll-miRn19						Ll-miRn32						Ll-miRn23						Ll-miRn16										Ll-miRn30						Ll-miRn11
				Ll-miRn9						Ll-miRn18						Ll-miRn32						Ll-miRn10										Ll-miRn1						Ll-miRn28
				Ll-miRn3						Ll-miRn7						Ll-miRn18						Ll-miRn27										Ll-miRn13						Ll-miRn20
				Ll-miRn8						Ll-miRn12						Ll-miRn7						Ll-miRn24																Ll-miRn22
				Ll-miRn21						Ll-miRn16						Ll-miRn12						Ll-miRn14																Ll-miRn2
				Ll-miRn6						Ll-miRn10						Ll-miRn16						Ll-miRn31																Ll-miRn19
				Ll-miRn5						Ll-miRn27						Ll-miRn10						Ll-miRn11																Ll-miRn9
				Ll-miRn29						Ll-miRn24						Ll-miRn27						Ll-miRn28																Ll-miRn8
				Ll-miRn17						Ll-miRn14						Ll-miRn24						Ll-miRn20																Ll-miRn21
				Ll-miRn15						Ll-miRn31						Ll-miRn14						Ll-miRn22																Ll-miRn6
				Ll-miRn30						Ll-miRn4						Ll-miRn31						Ll-miRn2																Ll-miRn5
				Ll-miRn1						Ll-miRn11						Ll-miRn4						Ll-miRn19																Ll-miRn29
				Ll-miRn13						Ll-miRn28						Ll-miRn11						Ll-miRn9																Ll-miRn17
										Ll-miRn20						Ll-miRn28						Ll-miRn3																Ll-miRn15
										Ll-miRn22						Ll-miRn20						Ll-miRn8																Ll-miRn30
										Ll-miRn2						Ll-miRn22						Ll-miRn21																Ll-miRn1
										Ll-miRn19						Ll-miRn2						Ll-miRn6																Ll-miRn13
										Ll-miRn9						Ll-miRn19						Ll-miRn5
										Ll-miRn3						Ll-miRn9						Ll-miRn29
										Ll-miRn8						Ll-miRn3						Ll-miRn17
										Ll-miRn21						Ll-miRn8						Ll-miRn15
										Ll-miRn6						Ll-miRn21						Ll-miRn30
										Ll-miRn5						Ll-miRn6						Ll-miRn1
										Ll-miRn29						Ll-miRn5						Ll-miRn13
										Ll-miRn17						Ll-miRn29
										Ll-miRn15						Ll-miRn17
										Ll-miRn30						Ll-miRn15
										Ll-miRn1						Ll-miRn30
										Ll-miRn13						Ll-miRn1
																Ll-miRn13
[truncated: 24 more columns]
