# Supplementary material for: Integrated Analysis of Small RNA, Transcriptome and Degradome Sequencing Provides New Insights into Floral Development and Abscission in Yellow Lupine (Lupinus luteus L.)
Source: Int J Mol Sci. 2019 Oct 16;20(20):5122. doi: 10.3390/ijms20205122 (PMC6854478; doi:10.3390/ijms20205122)
Supplement: Supplementary file 1 [file ijms-20-05122-s001.zip › ijms-594387-SI/additional file 2.xlsx]

## Sheet: Table S10
Table S10. List of stem-loop reverse transcription (SL-RT) and qRT-PCR primer sequences for miRNA and siRNA expression analysis.
	primer	sequence (5’-3’)	UPL probe
Universal	reverse	CCAGTGCAGGGTCCGAGGTA
Ll-miR115	stem-loop RT	GTCATCACCAGTGCAGGGTCCGAGGTATTCGCACTGGTGATGACCAAGGT	9
	forward	CACGCACTCGTTGTCTGTTCGAC
Ll-miR281	stem-loop RT	GTCATCACCAGTGCAGGGTCCGAGGTATTCGCACTGGTGATGACTCAGAT	9
	forward	CACGCATGAAGCTGCCAGCATGA
Ll-miR130	stem-loop RT	GTCATCACCAGTGCAGGGTCCGAGGTATTCGCACTGGTGATGACGGGAGC	9
	forward	CACGCACTTGGACTGAAGGGAGC
Ll-siR254	stem-loop RT	GTCATCACCAGTGCAGGGTCCGAGGTATTCGCACTGGTGATGACTGCACG	9
	forward	CACGCATGGAGAAGCAGGGCACG
Ll-miR9	stem-loop RT	GTCATCACCAGTGCAGGGTCCGAGGTATTCGCACTGGTGATGACGGCGCT	9
	forward	CACGCAAAGCTCAGGAGGGATAGC
Ll-miR155	stem-loop RT	GTCATCACCAGTGCAGGGTCCGAGGTATTCGCACTGGTGATGACTCTCCC	9
	forward	CACGCAGCTCAAGAAAGCTGTGG
Ll-miRn1	stem-loop RT	GTCATCACCAGTGCAGGGTCCGAGGTATTCGCACTGGTGATGACTAGGCA	9
	forward	CACACATTGCCAATTCCACCCATG
Ll-siR249	stem-loop RT	GTCATCACCAGTGCAGGGTCCGAGGTATTCGCACTGGTGATGACTGAGGT	9
	forward	CACGCATCTTGACCTTGTAAGACCTCA
βACT	forward	TGGACGTACTACAGGTATTGTGC	9
	reverse	ATGGGCACTGTATGGCTCAC

## Sheet: Table S11
Table S11. Statistics of degradome sequencing data. (a) Length and quality of reads. (b) Quantity of target genes identified for miRNAs and siRNAs in the particular categories.
A
Sample	Length	Total_Reads	Total_Bases	Q20(%)	Q30(%)
UF3-LF3	47	19353278	1819208132	99.13	97.19
Table Format:
1, Sample_Name: Sample name
2, Length: Length of raw reads
3, Q20 (%): The proportion of nucleotides with quality value larger than 20
4, Q30 (%): The proportion of nucleotides with quality value larger than 30
5, Total Reads: The total number of raw reads
6, Total Bases: The total nucleotides number of raw reads
B
	miRNAs including novel		siRNA
Nr of targets	all	p < 0,05	all	p < 0,05
Category:
0	512	353	48	33
1	254	54	64	18
2	3127	65	813	11
3	1051	17	273	1
4	9133	47	2242	8
Total	14077	538	3440	89

## Sheet: Table S12
Table S12. List and annotation of targets of known and novel miRNAs identified through degradome sequencing with p-value < 0.5.
ID miRNA	ID Target	Annotation	Tstart	Tstop	Tslice	MFEperfect	MFEsite	MFEratio	AllenScore	Aligned sequence	Category	P-value
Ll-miR10	TRINITY_DN51819_c2_g2_i2	FT-interacting protein 1	575	594	585	-42.3	-34.3	0.810875	5	GACGCUA-CCCUCUUGAGCGA&AAGCUCAGGAGGGAUAGCGUC	2	0.0047963
Ll-miR102	TRINITY_DN58500_c1_g1_i6	2-methylacyl-CoA dehydrogenase, mitochondrial	2227	2249	2238	-39.4	-28.1	0.713198	6	UGUAGCUCGGGACUGUGACAGCG&CGCUGUC-CA-UCCUGAGUUUCA	0	0.0424815
Ll-miR103	TRINITY_DN57806_c1_g1_i7	Homeobox-leucine zipper protein ATHB-15	1266	1285	1276	-42.2	-37.6	0.890995	2	CUGGAAUGAAGCCUGGUCCG&CGGACCAGGCUUCAUUCCCC	4	0.0322094
Ll-miR106	TRINITY_DN55854_c1_g3_i5	Sulfite reductase [ferredoxin], chloroplastic	1020	1040	1032	-41.6	-28.2	0.677885	8	CUCAGUUCUUGCCA-AGGAAGU&CGGUCUUGUGGCAAGAACUGAG	0	0.0233809
Ll-miR110	TRINITY_DN50832_c0_g1_i3	Nucleolar complex protein 2 homolog	2167	2190	2177	-36.7	-25.9	0.705722	10.5	CCUGCCGCAGCAUCUUUUCUUGAG&CUCAAGAAA----GCUGUGGGAGA	0	0.0284551
Ll-miR114	TRINITY_DN57806_c1_g1_i12	Homeobox-leucine zipper protein ATHB-15	1267	1287	1278	-43.4	-38.3	0.882488	3	UGGAAUGAAGCCUGGUCCGGA&CUCGGACCAGGCUUCAUUCCC	4	0.0322094
Ll-miR115	TRINITY_DN53741_c4_g8_i1	Transcription repressor MYB5	354	374	365	-37.7	-31.2	0.827586	3.5	CCGGGUCGAACAGACAAUGAA&CUCGUUGUCUGUUCGACCUUG	0	0.000650942
Ll-miR116	TRINITY_DN55190_c0_g1_i10	ATP sulfurylase 1, chloroplastic	515	535	526	-37	-35.2	0.951351	2	GAGUUCCUCCAAACGCUUCAU&CUGAAGUGUUUGGAGGAACUC	4	0.0322094
Ll-miR116	TRINITY_DN55190_c0_g1_i17	ATP sulfurylase 1, chloroplastic	710	730	721	-37	-35.2	0.951351	2	GAGUUCCUCCAAACGCUUCAU&CUGAAGUGUUUGGAGGAACUC	4	0.0162365
Ll-miR116	TRINITY_DN55190_c0_g1_i7	ATP sulfurylase 1, chloroplastic	515	535	526	-37	-35.2	0.951351	2	GAGUUCCUCCAAACGCUUCAU&CUGAAGUGUUUGGAGGAACUC	4	0.0479229
Ll-miR118	TRINITY_DN55190_c0_g1_i4	ATP sulfurylase 1, chloroplastic	695	715	706	-39.1	-34.3	0.877238	2.5	GAGUUCCUCCAAACGCUUCAU&CUGAAGUGUUUGGGGGAACUC	4	0.0162365
Ll-miR118	TRINITY_DN55190_c0_g1_i9	ATP sulfurylase 1, chloroplastic	695	715	706	-39.1	-34.3	0.877238	2.5	GAGUUCCUCCAAACGCUUCAU&CUGAAGUGUUUGGGGGAACUC	4	0.0322094
Ll-miR119	TRINITY_DN55190_c0_g1_i11	ATP sulfurylase 1, chloroplastic	514	535	526	-42.4	-34.6	0.816038	3.5	UGAGUUCCUCCAAACGCUUCAU&CUGAAGUGUUUGGGGGAACUCC	2	0.0047963
Ll-miR121	TRINITY_DN57256_c1_g1_i3	Mitogen-activated protein kinase 9	579	602	593	-41.5	-31.2	0.751807	6	GAGUACCAUCCCCAGAUGCUUCAG&CUGAAGUGUUUGGGG--GG-ACUC	1	0.0159956
Ll-miR123	TRINITY_DN52968_c3_g1_i3	Squamosa promoter-binding protein 1	884	903	894	-37.1	-31.8	0.857143	2	UGCUCUCUCUCUUCUGUCAA&CUGACAGAAGAGAGUGAGCA	1	0.0056495
Ll-miR124	TRINITY_DN55569_c0_g3_i3	Squamosa promoter-binding-like protein 13B	1844	1864	1855	-39.8	-34.2	0.859296	2	GUGCUCUCUCUCUUCUGUCAU&CUGACAGAAGAGAGUGAGCAC	0	0.0015182
Ll-miR124	TRINITY_DN55832_c0_g6_i1	Squamosa promoter-binding-like protein 12	485	505	496	-39.8	-34.2	0.859296	2	GUGCUCUCUCUCUUCUGUCAA&CUGACAGAAGAGAGUGAGCAC	0	0.0017349
Ll-miR124	TRINITY_DN55832_c0_g8_i2		764	784	775	-39.8	-34.2	0.859296	2	GUGCUCUCUCUCUUCUGUCAA&CUGACAGAAGAGAGUGAGCAC	0	0.00238472
Ll-miR126	TRINITY_DN53453_c1_g1_i3		1781	1801	1792	-36.3	-35.3	0.972452	1.5	GUGCUCUCUAUCUUCUGUCAA&CUGACAGAAGAUAGAGAGCAU	0	0.000217028
Ll-miR126	TRINITY_DN53453_c1_g1_i5		2272	2292	2283	-36.3	-35.3	0.972452	1.5	GUGCUCUCUAUCUUCUGUCAA&CUGACAGAAGAUAGAGAGCAU	0	0.000434008
Ll-miR127	TRINITY_DN58402_c2_g1_i1		69	90	81	-46.1	-39.5	0.856833	2.5	GCUAUGGGAAGAGGCAGUGCAA&CUGCACUGCCUCUUCCC-UGGC	1	0.00130657
Ll-miR130	TRINITY_DN58270_c1_g1_i18	Transcription factor MYB33	1260	1280	1271	-44.1	-33.5	0.759637	4	UGGAGCUCCCUUCACUCCAAU&CUUGGACUGAAGGGAGCUCCC	2	0.0237525
Ll-miR137	TRINITY_DN59232_c1_g1_i3	Paired amphipathic helix protein Sin3-like 4	1315	1334	1325	-30.4	-26.3	0.865132	4.5	GAGGUUGGUGAUUGUACAAG&CUUGUAUGAUCACUAACCAU	2	0.0284349
Ll-miR144	TRINITY_DN55105_c1_g1_i5	Exocyst complex component EXO70A1	1385	1404	1395	-34.6	-29	0.83815	5	AUAUGGAUUUCGAGGAGCUU&GAGCUCCUUGAAGUCCAAUU	1	0.00911024
Ll-miR144	TRINITY_DN55199_c1_g1_i2	RCC1 and BTB domain-containing protein 2	1562	1581	1572	-34.6	-31	0.895954	6	UGAAGGACUUCAGGGGGCUC&GAGCUCCUUGAAGUCCAAUU	4	0.0479229
Ll-miR145	TRINITY_DN58794_c1_g1_i8	Ubiquitin carboxyl-terminal hydrolase MINDY-1	3411	3430	3421	-37.1	-27.8	0.749326	4	CCAGU-AACUUCAAGGAGUUC&GAGCUCCUUGAAGUUCAAUGG	1	0.0334218
Ll-miR154	TRINITY_DN54154_c0_g2_i1	Lysine-specific demethylase JMJ25	419	439	430	-37.4	-31.2	0.834225	4	GCUCCCAUAGUUUUCUUGAGU&GCUCAAGAAAGCUGUGGGAAA	4	0.0479229
Ll-miR155	TRINITY_DN54154_c0_g2_i5	Lysine-specific demethylase JMJ25	1544	1564	1555	-40.1	-34.5	0.860349	3	GCUCCCAUAGUUUUCUUGAGU&GCUCAAGAAAGCUGUGGGAGA	4	0.0322094
Ll-miR16	TRINITY_DN56975_c2_g3_i7	Translocase of chloroplast 132, chloroplastic	3060	3080	3071	-39	-26.76	0.686154	5	GCCAGAUUUGUCUUUGCCUGC&ACAGGCAAAGACAAUGACGGC	1	0.0342639
Ll-miR161	TRINITY_DN54088_c3_g2_i2	Membrin-11	470	493	481	-37.9	-33.04	0.871768	8	GAUGACAGAAGCUAAAGAGAGAGC&GCUCUCU---AAGCUUCUGUCAUC	2	0.0047963
Ll-miR166	TRINITY_DN55730_c3_g1_i5	GTP-binding protein OBGC, chloroplastic	1002	1023	1013	-38.1	-31.6	0.829396	6.5	GGUGGCAGAGGUGGUAGAGGGA&GCUCUCUAU-ACUUCUGUCACC	4	0.0322094
Ll-miR167	TRINITY_DN54088_c3_g2_i1	Membrin-11	470	493	481	-38.1	-33.12	0.869291	10	GAUGACAGAAGCUAAAGAGAGAGC&GCUCUCU---AUGCUUCUGUCAUC	3	0.00278746
Ll-miR168	TRINITY_DN54368_c0_g1_i1	Cysteine desulfurase, mitochondrial	1106	1128	1119	-39.7	-30.3	0.763224	5	UGGUGAAUGGGAGCAUGGAGAGG&GCUCUCUAUGCUUCUGU-CAUCA	3	0.0423433
Ll-miR171	TRINITY_DN57799_c1_g1_i7	Floral homeotic protein APETALA 2	2600	2620	2611	-37.5	-39.3	1	1	CUGCAGCAUCAUCAGGAUUCC&GGAAUCUUGAUGAUGCUGCAG	0	0.000434008
Ll-miR172	TRINITY_DN53662_c3_g1_i1	PRA1 family protein B5	299	319	310	-42.8	-28	0.654206	11	CCACGCGCCGG-CGACGGAUCC&GGA-AUGUCGUCUGGCGCGAGA	0	0.0460081
Ll-miR174	TRINITY_DN55181_c0_g2_i4	Nucleolar GTP-binding protein 1	1671	1692	1682	-43.2	-34.6	0.800926	6	CCGAGAGCCGGCCAACUGUUCC&GGAAU-GUUGGCUGGCUCGAGG	4	0.0322094
Ll-miR183	TRINITY_DN52550_c0_g1_i2	Putative clathrin assembly protein At2g25430	1406	1427	1418	-43.1	-31.6	0.733179	7	GAUCGAUGAGCUCGUUGCGUUC&GGAGGCAGCG-GUUCAUCGAUC	2	0.0237525
Ll-miR183	TRINITY_DN52550_c0_g1_i5	Putative clathrin assembly protein At2g25430	1406	1427	1418	-43.1	-31.6	0.733179	7	GAUCGAUGAGCUCGUUGCGUUC&GGAGGCAGCG-GUUCAUCGAUC	2	0.0190476
Ll-miR191	TRINITY_DN53054_c0_g1_i1		1001	1020	1011	-32.3	-30.2	0.934985	3	GAGAAUCUUGAUGAUGCUGC&GUAGCAUCAUCAAGAUUCAC	3	0.0166086
Ll-miR191	TRINITY_DN53054_c0_g1_i2		1001	1020	1011	-32.3	-30.2	0.934985	3	GAGAAUCUUGAUGAUGCUGC&GUAGCAUCAUCAAGAUUCAC	4	0.0479229
Ll-miR207	TRINITY_DN55319_c6_g2_i1	F-box/kelch-repeat protein At3g27150	765	785	776	-34.4	-32.6	0.947674	3	UUUACCUCAGGAUGCAGAUUA&UAAUCUGCAUCCUGAGGUUUA	0	0.000867828
Ll-miR207	TRINITY_DN55319_c6_g2_i2	F-box/kelch-repeat protein At3g27150	730	750	741	-34.4	-32.6	0.947674	3	UUUACCUCAGGAUGCAGAUUA&UAAUCUGCAUCCUGAGGUUUA	0	0.000434008
Ll-miR207	TRINITY_DN55319_c6_g2_i3	F-box/kelch-repeat protein At3g27150	480	500	491	-34.4	-32.6	0.947674	3	UUUACCUCAGGAUGCAGAUUA&UAAUCUGCAUCCUGAGGUUUA	0	0.000650942
Ll-miR207	TRINITY_DN8030_c0_g1_i1	F-box/kelch-repeat protein At3g27150	213	233	224	-34.4	-34.3	0.997093	1.5	AGAACCUCAGGAUGCAGAUUA&UAAUCUGCAUCCUGAGGUUUA	4	0.0162365
Ll-miR215	TRINITY_DN54841_c2_g2_i1		117	141	131	-45.4	-30.3	0.667401	10.5	CUUCGGGUUGCAUCUCGAUGCCGAA&UAUGG-AUGGAGGUGUAACCCGAUG	0	0.0240166
Ll-miR215	TRINITY_DN57924_c0_g4_i1		5	29	19	-45.4	-31.2	0.687225	10.5	CUUCGGGUUGCACCUUGAUGCCGGA&UAUGG-AUGGAGGUGUAACCCGAUG	0	0.0157199
Ll-miR215	TRINITY_DN57924_c0_g4_i2	SUN domain-containing protein 5	5	29	19	-45.4	-31.2	0.687225	10.5	CUUCGGGUUGCACCUUGAUGCCGGA&UAUGG-AUGGAGGUGUAACCCGAUG	0	0.0163606
Ll-miR222	TRINITY_DN53401_c3_g3_i7	Laccase-2	1670	1690	1681	-37	-33.9	0.916216	1.5	GAUCAAUGCUGCACUCAAUGA&UCAUUGAGUGCAGCGUUGAUG	4	0.0479229
Ll-miR223	TRINITY_DN58419_c0_g1_i1	Protein TRANSPORT INHIBITOR RESPONSE 1	1054	1073	1064	-37.5	-34	0.906667	1	GA-CAAUGCGAUCCCUUUGGA&UCCAAAGGGAUCGCAUUGAUC	0	0.000650942
Ll-miR223	TRINITY_DN58419_c0_g1_i7	Protein TRANSPORT INHIBITOR RESPONSE 1	1171	1190	1181	-37.5	-34	0.906667	1	GA-CAAUGCGAUCCCUUUGGA&UCCAAAGGGAUCGCAUUGAUC	0	0.000867828
Ll-miR223	TRINITY_DN58419_c0_g1_i9	Protein TRANSPORT INHIBITOR RESPONSE 1	1746	1765	1756	-37.5	-34	0.906667	1	GA-CAAUGCGAUCCCUUUGGA&UCCAAAGGGAUCGCAUUGAUC	0	0.000434008
Ll-miR224	TRINITY_DN58419_c0_g1_i4	Protein TRANSPORT INHIBITOR RESPONSE 1	1626	1648	1639	-40.8	-36.6	0.897059	2	GGAGACAAUGCGAUCCCUUUGGA&UCCAAAGGGAUCGCAUUG-AUCC	0	0.000867828
Ll-miR224	TRINITY_DN58419_c0_g1_i6	Protein TRANSPORT INHIBITOR RESPONSE 1	1743	1765	1756	-40.8	-36.6	0.897059	2	GGAGACAAUGCGAUCCCUUUGGA&UCCAAAGGGAUCGCAUUG-AUCC	0	0.000434008
Ll-miR224	TRINITY_DN58419_c0_g1_i8	Protein TRANSPORT INHIBITOR RESPONSE 1	680	702	693	-40.8	-36.6	0.897059	2	GGAGACAAUGCGAUCCCUUUGGA&UCCAAAGGGAUCGCAUUG-AUCC	0	0.000650942
Ll-miR225	TRINITY_DN49353_c0_g1_i2	Protein AUXIN SIGNALING F-BOX 3	1835	1856	1847	-39.1	-33.6	0.859335	4	GAAACAAUGCGAUCCCUUUGGA&UCCAAAGGGAUCGCAUUGAUCU	0	0.00238472
Ll-miR225	TRINITY_DN58419_c0_g1_i2	Protein TRANSPORT INHIBITOR RESPONSE 1	715	735	726	-39.1	-35.3	0.902813	1	AGA-CAAUGCGAUCCCUUUGGA&UCCAAAGGGAUCGCAUUGAUCU	0	0.000434008
Ll-miR225	TRINITY_DN58419_c0_g1_i3	Protein TRANSPORT INHIBITOR RESPONSE 1	1628	1648	1639	-39.1	-35.3	0.902813	1	AGA-CAAUGCGAUCCCUUUGGA&UCCAAAGGGAUCGCAUUGAUCU	0	0.000650942
Ll-miR225	TRINITY_DN58419_c0_g1_i5	Protein TRANSPORT INHIBITOR RESPONSE 1	1053	1073	1064	-39.1	-35.3	0.902813	1	AGA-CAAUGCGAUCCCUUUGGA&UCCAAAGGGAUCGCAUUGAUCU	0	0.00108467
Ll-miR228	TRINITY_DN54907_c1_g2_i3	Growth-regulating factor 5	798	818	809	-38.9	-41	1	0	CCGUUCAAGAAAGCCUGUGGA&UCCACAGGCUUUCUUGAACGG	0	0.000434008
Ll-miR228	TRINITY_DN54907_c1_g3_i4	Growth-regulating factor 5	1530	1550	1541	-38.9	-41	1	0	CCGUUCAAGAAAGCCUGUGGA&UCCACAGGCUUUCUUGAACGG	0	0.0017349
Ll-miR228	TRINITY_DN58141_c2_g2_i2	Growth-regulating factor 4	320	340	331	-38.9	-41	1	0	CCGUUCAAGAAAGCCUGUGGA&UCCACAGGCUUUCUUGAACGG	1	0.00434861
Ll-miR228	TRINITY_DN58141_c2_g2_i3	Growth-regulating factor 5	395	415	406	-38.9	-41	1	0	CCGUUCAAGAAAGCCUGUGGA&UCCACAGGCUUUCUUGAACGG	0	0.000867828
Ll-miR228	TRINITY_DN58141_c2_g2_i7	Growth-regulating factor 4	320	340	331	-38.9	-41	1	0	CCGUUCAAGAAAGCCUGUGGA&UCCACAGGCUUUCUUGAACGG	0	0.00195155
Ll-miR229	TRINITY_DN54907_c1_g2_i1	Growth-regulating factor 5	903	923	914	-37.4	-34.8	0.930481	1	CCGUUCAAGAAAGCCUGUGGA&UCCACAGGCUUUCUUGAACUG	0	0.00195155
Ll-miR229	TRINITY_DN54907_c1_g2_i2	Growth-regulating factor 5	798	818	809	-37.4	-34.8	0.930481	1	CCGUUCAAGAAAGCCUGUGGA&UCCACAGGCUUUCUUGAACUG	0	0.000867828
Ll-miR229	TRINITY_DN54907_c1_g2_i4	Growth-regulating factor 5	903	923	914	-37.4	-34.8	0.930481	1	CCGUUCAAGAAAGCCUGUGGA&UCCACAGGCUUUCUUGAACUG	0	0.000217028
Ll-miR229	TRINITY_DN54907_c1_g3_i5	Growth-regulating factor 3	1530	1550	1541	-37.4	-34.8	0.930481	1	CCGUUCAAGAAAGCCUGUGGA&UCCACAGGCUUUCUUGAACUG	0	0.00238472
Ll-miR229	TRINITY_DN58141_c2_g1_i1	Growth-regulating factor 5	587	607	598	-37.4	-34.8	0.930481	1	CCGUUCAAGAAAGCCUGUGGA&UCCACAGGCUUUCUUGAACUG	0	0.00108467
Ll-miR229	TRINITY_DN58141_c2_g2_i4	Growth-regulating factor 4	320	340	331	-37.4	-34.8	0.930481	1	CCGUUCAAGAAAGCCUGUGGA&UCCACAGGCUUUCUUGAACUG	0	0.0045477
Ll-miR229	TRINITY_DN58141_c2_g2_i5	Growth-regulating factor 5	395	415	406	-37.4	-34.8	0.930481	1	CCGUUCAAGAAAGCCUGUGGA&UCCACAGGCUUUCUUGAACUG	4	0.0479229
Ll-miR229	TRINITY_DN58141_c2_g2_i8	Growth-regulating factor 5	395	415	406	-37.4	-34.8	0.930481	1	CCGUUCAAGAAAGCCUGUGGA&UCCACAGGCUUUCUUGAACUG	0	0.0017349
Ll-miR229	TRINITY_DN58141_c2_g3_i4	Growth-regulating factor 4	675	695	686	-37.4	-34.8	0.930481	1	CCGUUCAAGAAAGCCUGUGGA&UCCACAGGCUUUCUUGAACUG	0	0.0034668
Ll-miR229	TRINITY_DN58141_c2_g3_i7	Growth-regulating factor 4	467	487	478	-37.4	-34.8	0.930481	1	CCGUUCAAGAAAGCCUGUGGA&UCCACAGGCUUUCUUGAACUG	0	0.00281769
Ll-miR238	TRINITY_DN56270_c0_g2_i2	Endoribonuclease Dicer homolog 1	3891	3911	3901	-34.9	-32.1	0.919771	2	UGGAUGCAGAGGUGUUAUCGA&UCGAUAA-ACCUCUGCAUCCA	2	0.0047963
Ll-miR24	TRINITY_DN57799_c1_g1_i15	Floral homeotic protein APETALA 2	1978	1998	1989	-36.5	-37	1	1	CUGCAGCAUCAUCAGGAUUCU&AGAAUCCUGAUGAUGCUGCAA	0	0.000650942
Ll-miR24	TRINITY_DN57799_c1_g1_i27	Floral homeotic protein APETALA 2	2423	2443	2434	-36.5	-37	1	1	CUGCAGCAUCAUCAGGAUUCU&AGAAUCCUGAUGAUGCUGCAA	0	0.000434008
Ll-miR24	TRINITY_DN57799_c1_g1_i32	Floral homeotic protein APETALA 2	2327	2347	2338	-36.5	-37	1	1	CUGCAGCAUCAUCAGGAUUCU&AGAAUCCUGAUGAUGCUGCAA	0	0.000217028
Ll-miR240	TRINITY_DN56270_c0_g2_i1	Endoribonuclease Dicer homolog 1	3890	3911	3901	-39	-34.9	0.894872	2.5	CUGGAUGCAGAGGUGUUAUCGA&UCGAUAA-ACCUCUGCAUCCGG	2	0.0047963
Ll-miR241	TRINITY_DN56270_c0_g2_i3	Endoribonuclease Dicer homolog 1	3890	3911	3901	-37.3	-31.8	0.852547	4	CUGGAUGCAGAGGUGUUAUCGA&UCGAUAA-ACCUGUGCAUCCAG	2	0.0047963
Ll-miR245	TRINITY_DN51273_c0_g1_i1		679	697	688	-40.8	-34.3	0.840686	4	CCCGAGCUGCACCAAGCAA&UCGCUUGGUGCAGGUCGGG	0	0.000650942
Ll-miR245	TRINITY_DN51273_c0_g1_i2		631	649	640	-40.8	-34.3	0.840686	4	CCCGAGCUGCACCAAGCAA&UCGCUUGGUGCAGGUCGGG	0	0.00130146
Ll-miR245	TRINITY_DN51273_c0_g1_i3		628	646	637	-40.8	-34.3	0.840686	4	CCCGAGCUGCACCAAGCAA&UCGCUUGGUGCAGGUCGGG	2	0.0190476
Ll-miR245	TRINITY_DN51273_c0_g1_i4		203	221	212	-40.8	-34.3	0.840686	4	CCCGAGCUGCACCAAGCAA&UCGCUUGGUGCAGGUCGGG	0	0.000434008
Ll-miR246	TRINITY_DN51273_c0_g3_i1	Protein argonaute 1	596	615	606	-42.7	-34.5	0.807963	5	CCCCGAGCUGCACCAAGCAA&UCGCUUGGUGCAGGUCGGGA	0	0.00130146
Ll-miR246	TRINITY_DN51273_c0_g3_i2	Protein argonaute 1	572	591	582	-42.7	-34.5	0.807963	5	CCCCGAGCUGCACCAAGCAA&UCGCUUGGUGCAGGUCGGGA	0	0.000650942
Ll-miR249	TRINITY_DN52203_c4_g1_i10	F-box protein FBW2	1724	1744	1735	-40.3	-32.5	0.806452	6.5	CGGGAAUGAUGCUUGGGACGA&UCGGACCAGGCAUCAUUCCUU	1	0.0258096
Ll-miR25	TRINITY_DN57799_c1_g1_i11	Floral homeotic protein APETALA 2	2890	2910	2901	-38.2	-39.5	1	1	CUGCAGCAUCAUCAGGAUUCC&AGAAUCCUGAUGAUGCUGCAG	0	0.000434008
Ll-miR25	TRINITY_DN57799_c1_g1_i19	Floral homeotic protein APETALA 2	2375	2395	2386	-38.2	-39.5	1	1	CUGCAGCAUCAUCAGGAUUCC&AGAAUCCUGAUGAUGCUGCAG	0	0.000217028
Ll-miR25	TRINITY_DN57799_c1_g1_i24	Floral homeotic protein APETALA 2	2474	2494	2485	-38.2	-39.5	1	1	CUGCAGCAUCAUCAGGAUUCC&AGAAUCCUGAUGAUGCUGCAG	0	0.00238472
Ll-miR25	TRINITY_DN57799_c1_g1_i26	Floral homeotic protein APETALA 2	2484	2504	2495	-38.2	-39.5	1	1	CUGCAGCAUCAUCAGGAUUCC&AGAAUCCUGAUGAUGCUGCAG	0	0.000650942
Ll-miR25	TRINITY_DN57799_c1_g1_i4	Floral homeotic protein APETALA 2	2526	2546	2537	-38.2	-39.5	1	1	CUGCAGCAUCAUCAGGAUUCC&AGAAUCCUGAUGAUGCUGCAG	0	0.00260123
Ll-miR25	TRINITY_DN57799_c1_g1_i6	Floral homeotic protein APETALA 2	2417	2437	2428	-38.2	-39.5	1	1	CUGCAGCAUCAUCAGGAUUCC&AGAAUCCUGAUGAUGCUGCAG	0	0.00281769
Ll-miR250	TRINITY_DN56392_c0_g1_i7		402	422	414	-42.5	-30.2	0.710588	5	AAGGACUUGGAGCC-GGUUCGA&UCGGACCAGGCUCCA-UUCCUU	0	0.0309823
Ll-miR251	TRINITY_DN56224_c0_g1_i1	Chaperone protein dnaJ 13	502	522	513	-42.4	-30.4	0.716981	6	AAGGGUUGAAGUCUGGUUUGG&UCGGACCAGGCUUCAAUCCCU	1	0.0492973
Ll-miR251	TRINITY_DN56224_c0_g1_i4	Chaperone protein dnaJ 13	502	522	513	-42.4	-30.4	0.716981	6	AAGGGUUGAAGUCUGGUUUGG&UCGGACCAGGCUUCAAUCCCU	1	0.0472234
Ll-miR251	TRINITY_DN58354_c0_g1_i1	Homeobox-leucine zipper protein ATHB-14	811	830	821	-42.4	-36.4	0.858491	2.5	UGGGA-UGAAGCCUGGUCCGG&UCGGACCAGGCUUCAAUCCCU	0	0.000867828
Ll-miR251	TRINITY_DN58354_c0_g1_i2	Homeobox-leucine zipper protein ATHB-14	711	730	721	-42.4	-36.4	0.858491	2.5	UGGGA-UGAAGCCUGGUCCGG&UCGGACCAGGCUUCAAUCCCU	0	0.000434008
Ll-miR252	TRINITY_DN58210_c1_g2_i10	Homeobox-leucine zipper protein REVOLUTA	1332	1351	1342	-43.2	-40.5	0.9375	1.5	UGGGAUGAAGCCUGGUCCGG&UCGGACCAGGCUUCAUCCCC	0	0.000650942
Ll-miR252	TRINITY_DN58354_c0_g1_i16	Homeobox-leucine zipper protein ATHB-14	996	1015	1006	-43.2	-40.5	0.9375	1.5	UGGGAUGAAGCCUGGUCCGG&UCGGACCAGGCUUCAUCCCC	0	0.00130146
Ll-miR252	TRINITY_DN58354_c0_g1_i24	Homeobox-leucine zipper protein ATHB-14	811	830	821	-43.2	-40.5	0.9375	1.5	UGGGAUGAAGCCUGGUCCGG&UCGGACCAGGCUUCAUCCCC	1	0.00174172
Ll-miR252	TRINITY_DN58354_c0_g1_i26	Homeobox-leucine zipper protein HOX32	811	830	821	-43.2	-40.5	0.9375	1.5	UGGGAUGAAGCCUGGUCCGG&UCGGACCAGGCUUCAUCCCC	0	0.000434008
Ll-miR252	TRINITY_DN58354_c0_g1_i28	Homeobox-leucine zipper protein ATHB-14	811	830	821	-43.2	-40.5	0.9375	1.5	UGGGAUGAAGCCUGGUCCGG&UCGGACCAGGCUUCAUCCCC	0	0.000217028
Ll-miR253	TRINITY_DN55038_c0_g1_i4	Homeobox-leucine zipper protein ATHB-15	8	28	19	-46.5	-40.5	0.870968	2.5	CUGGGAUGAAGCCUGGUCCGG&UCGGACCAGGCUUCAUCCCCC	4	0.0322094
Ll-miR253	TRINITY_DN57277_c0_g3_i2	Protein INVOLVED IN DE NOVO 2	633	652	643	-46.5	-34.1	0.733333	6	GGGGGA-GAAGUCUGGUCUUU&UCGGACCAGGCUUCAUCCCCC	1	0.0207015
Ll-miR253	TRINITY_DN58210_c1_g2_i7	Homeobox-leucine zipper protein REVOLUTA	1072	1092	1083	-46.5	-40.5	0.870968	2.5	CUGGGAUGAAGCCUGGUCCGG&UCGGACCAGGCUUCAUCCCCC	0	0.000867828
Ll-miR253	TRINITY_DN58354_c0_g1_i12	Homeobox-leucine zipper protein HOX32	710	730	721	-46.5	-40.5	0.870968	2.5	UUGGGAUGAAGCCUGGUCCGG&UCGGACCAGGCUUCAUCCCCC	0	0.0015182
Ll-miR253	TRINITY_DN58354_c0_g1_i18	Homeobox-leucine zipper protein ATHB-14	710	730	721	-46.5	-40.5	0.870968	2.5	UUGGGAUGAAGCCUGGUCCGG&UCGGACCAGGCUUCAUCCCCC	0	0.00108467
Ll-miR253	TRINITY_DN58354_c0_g1_i19	Homeobox-leucine zipper protein HOX32	810	830	821	-46.5	-40.5	0.870968	2.5	UUGGGAUGAAGCCUGGUCCGG&UCGGACCAGGCUUCAUCCCCC	0	0.00130146
Ll-miR253	TRINITY_DN58354_c0_g1_i20	Homeobox-leucine zipper protein ATHB-14	851	871	862	-46.5	-40.5	0.870968	2.5	UUGGGAUGAAGCCUGGUCCGG&UCGGACCAGGCUUCAUCCCCC	0	0.000650942
Ll-miR253	TRINITY_DN58354_c0_g1_i5	Homeobox-leucine zipper protein HOX32	810	830	821	-46.5	-40.5	0.870968	2.5	UUGGGAUGAAGCCUGGUCCGG&UCGGACCAGGCUUCAUCCCCC	0	0.00216816
Ll-miR253	TRINITY_DN58354_c0_g1_i6	Homeobox-leucine zipper protein HOX32	710	730	721	-46.5	-40.5	0.870968	2.5	UUGGGAUGAAGCCUGGUCCGG&UCGGACCAGGCUUCAUCCCCC	0	0.000217028
Ll-miR256	TRINITY_DN56061_c1_g2_i6		682	702	693	-44.1	-32.2	0.730159	7	GGGGAAUGAAGCAUGGUCAUC&UCGGACCAGGCUUCAUUCCCC	1	0.036366
Ll-miR256	TRINITY_DN57806_c1_g1_i11	Homeobox-leucine zipper protein ATHB-15	1266	1286	1277	-44.1	-38.1	0.863946	2.5	CUGGAAUGAAGCCUGGUCCGG&UCGGACCAGGCUUCAUUCCCC	0	0.000217028
Ll-miR256	TRINITY_DN57806_c1_g1_i2	Homeobox-leucine zipper protein ATHB-15	1266	1286	1277	-44.1	-38.1	0.863946	2.5	CUGGAAUGAAGCCUGGUCCGG&UCGGACCAGGCUUCAUUCCCC	0	0.000650942
Ll-miR256	TRINITY_DN58354_c0_g1_i14	Homeobox-leucine zipper protein HOX32	851	871	862	-44.1	-37.6	0.852608	3	UUGGGAUGAAGCCUGGUCCGG&UCGGACCAGGCUUCAUUCCCC	0	0.00238472
Ll-miR257	TRINITY_DN57806_c1_g1_i7	Homeobox-leucine zipper protein ATHB-15	1265	1286	1277	-47.4	-38.1	0.803797	3.5	CCUGGAAUGAAGCCUGGUCCGG&UCGGACCAGGCUUCAUUCCCCC	0	0.000217028
Ll-miR26	TRINITY_DN57799_c1_g1_i1	Floral homeotic protein APETALA 2	2051	2071	2062	-36.7	-36.8	1	1	CUGCAGCAUCAUCAGGAUUCU&AGAAUCCUGAUGAUGCUGCAU	2	0.0047963
Ll-miR26	TRINITY_DN57799_c1_g1_i23	Floral homeotic protein APETALA 2	2497	2517	2508	-36.7	-36.8	1	1	CUGCAGCAUCAUCAGGAUUCU&AGAAUCCUGAUGAUGCUGCAU	0	0.000650942
Ll-miR26	TRINITY_DN57799_c1_g1_i33	Floral homeotic protein APETALA 2	2070	2090	2081	-36.7	-36.8	1	1	CUGCAGCAUCAUCAGGAUUCU&AGAAUCCUGAUGAUGCUGCAU	0	0.000434008
Ll-miR260	TRINITY_DN58354_c0_g1_i27	Homeobox-leucine zipper protein ATHB-14	810	830	821	-42.4	-37.6	0.886792	3	UUGGGAUGAAGCCUGGUCCGG&UCGGACCAGGCUUCAUUCCCU	0	0.00238472
Ll-miR260	TRINITY_DN58354_c0_g1_i8	Homeobox-leucine zipper protein HOX32	810	830	821	-42.4	-37.6	0.886792	3	UUGGGAUGAAGCCUGGUCCGG&UCGGACCAGGCUUCAUUCCCU	0	0.00260123
Ll-miR261	TRINITY_DN50429_c0_g1_i2	Protein terminal ear1 homolog	457	478	469	-43.4	-34.1	0.785714	7	AAGGGAAUGAAGCGUGGUCAUC&UCGGACCAGGCUUCAUUCCCUU	0	0.0140093
Ll-miR262	TRINITY_DN57806_c1_g1_i9	Homeobox-leucine zipper protein ATHB-15	1267	1286	1277	-39.1	-37.8	0.966752	1.5	UGGAAUGAAGCCUGGUCCGG&UCGGACCAGGCUUCAUUCCU	0	0.000217028
Ll-miR262	TRINITY_DN58354_c0_g1_i15	Homeobox-leucine zipper protein ATHB-14	811	830	821	-39.1	-37.3	0.953964	2	UGGGAUGAAGCCUGGUCCGG&UCGGACCAGGCUUCAUUCCU	0	0.00238472
Ll-miR263	TRINITY_DN58354_c0_g1_i10	Homeobox-leucine zipper protein ATHB-14	710	730	721	-40.4	-37.3	0.923267	3	UUGGGAUGAAGCCUGGUCCGG&UCGGACCAGGCUUCAUUCCUA	1	0.00521606
Ll-miR264	TRINITY_DN57806_c1_g1_i3	Homeobox-leucine zipper protein ATHB-15	1266	1286	1277	-42	-37.8	0.9	2.5	CUGGAAUGAAGCCUGGUCCGG&UCGGACCAGGCUUCAUUCCUC	0	0.000217028
Ll-miR264	TRINITY_DN58354_c0_g1_i3	Homeobox-leucine zipper protein HOX32	810	830	821	-42	-37.3	0.888095	3	UUGGGAUGAAGCCUGGUCCGG&UCGGACCAGGCUUCAUUCCUC	0	0.00238472
Ll-miR265	TRINITY_DN57806_c1_g1_i4	Homeobox-leucine zipper protein ATHB-15	1266	1286	1277	-40.1	-37.8	0.942643	2.5	CUGGAAUGAAGCCUGGUCCGG&UCGGACCAGGCUUCAUUCCUU	0	0.000217028
Ll-miR265	TRINITY_DN58354_c0_g1_i7	Homeobox-leucine zipper protein ATHB-9	851	871	862	-40.1	-37.3	0.930175	3	UUGGGAUGAAGCCUGGUCCGG&UCGGACCAGGCUUCAUUCCUU	1	0.00478243
Ll-miR266	TRINITY_DN57806_c1_g1_i12	Homeobox-leucine zipper protein ATHB-15	1267	1286	1277	-38.7	-36.2	0.935401	2	UGGAAUGAAGCCUGGUCCGG&UCGGACCAGGCUUCAUUCUC	0	0.000650942
Ll-miR266	TRINITY_DN57806_c1_g1_i6	Homeobox-leucine zipper protein ATHB-15	1267	1286	1277	-38.7	-36.2	0.935401	2	UGGAAUGAAGCCUGGUCCGG&UCGGACCAGGCUUCAUUCUC	0	0.000217028
Ll-miR267	TRINITY_DN52752_c2_g7_i1	Pentatricopeptide repeat-containing protein At2g17670	1015	1035	1026	-40	-31.4	0.785	7	AAGGAGUGGAGCCUGAUCGUA&UCGGAUCAGGCUUCAUUCCUC	0	0.0152925
Ll-miR267	TRINITY_DN54268_c1_g1_i10	Pentatricopeptide repeat-containing protein At5g21222	1253	1273	1264	-40	-33.8	0.845	3	AUGGAAUGAAGCCUGAUUCGA&UCGGAUCAGGCUUCAUUCCUC	0	0.0120813
Ll-miR267	TRINITY_DN54268_c1_g1_i12	Pentatricopeptide repeat-containing protein At5g21222	891	911	902	-40	-33.8	0.845	3	AUGGAAUGAAGCCUGAUUCGA&UCGGAUCAGGCUUCAUUCCUC	0	0.0122957
Ll-miR267	TRINITY_DN54268_c1_g1_i2	Pentatricopeptide repeat-containing protein At5g21222	1589	1609	1600	-40	-33.8	0.845	3	AUGGAAUGAAGCCUGAUUCGA&UCGGAUCAGGCUUCAUUCCUC	0	0.0125101
Ll-miR267	TRINITY_DN54268_c1_g1_i4	Pentatricopeptide repeat-containing protein At5g21222	891	911	902	-40	-33.8	0.845	3	AUGGAAUGAAGCCUGAUUCGA&UCGGAUCAGGCUUCAUUCCUC	0	0.0116523
Ll-miR267	TRINITY_DN54268_c1_g1_i5	Pentatricopeptide repeat-containing protein At5g21222	1328	1348	1339	-40	-33.8	0.845	3	AUGGAAUGAAGCCUGAUUCGA&UCGGAUCAGGCUUCAUUCCUC	0	0.0110086
Ll-miR267	TRINITY_DN54268_c1_g1_i6	Pentatricopeptide repeat-containing protein At5g21222	555	575	566	-40	-33.8	0.845	3	AUGGAAUGAAGCCUGAUUCGA&UCGGAUCAGGCUUCAUUCCUC	0	0.0112232
Ll-miR267	TRINITY_DN54268_c1_g1_i7	Pentatricopeptide repeat-containing protein At5g21222	1589	1609	1600	-40	-33.8	0.845	3	AUGGAAUGAAGCCUGAUUCGA&UCGGAUCAGGCUUCAUUCCUC	0	0.0114378
Ll-miR267	TRINITY_DN54268_c1_g1_i8	Pentatricopeptide repeat-containing protein At5g21222	630	650	641	-40	-33.8	0.845	3	AUGGAAUGAAGCCUGAUUCGA&UCGGAUCAGGCUUCAUUCCUC	1	0.0236845
Ll-miR267	TRINITY_DN54268_c1_g1_i9	Pentatricopeptide repeat-containing protein At5g21222	555	575	566	-40	-33.8	0.845	3	AUGGAAUGAAGCCUGAUUCGA&UCGGAUCAGGCUUCAUUCCUC	0	0.0107939
Ll-miR267	TRINITY_DN57806_c1_g3_i1	Homeobox-leucine zipper protein ATHB-8	872	892	883	-40	-35.2	0.88	3.5	CUGGAAUGAAGCCUGGUCCGG&UCGGAUCAGGCUUCAUUCCUC	0	0.000217028
Ll-miR268	TRINITY_DN55038_c0_g1_i8	Homeobox-leucine zipper protein ATHB-15	8	28	19	-48.6	-39.9	0.820988	3.5	CUGGGAUGAAGCCUGGUCCGG&UCGGGCCAGGCUUCAUCCCCC	0	0.00108467
Ll-miR268	TRINITY_DN58210_c1_g2_i12	Homeobox-leucine zipper protein REVOLUTA	1072	1092	1083	-48.6	-39.9	0.820988	3.5	CUGGGAUGAAGCCUGGUCCGG&UCGGGCCAGGCUUCAUCCCCC	0	0.00130146
Ll-miR268	TRINITY_DN58210_c1_g2_i9	Homeobox-leucine zipper protein REVOLUTA	1072	1092	1083	-48.6	-39.9	0.820988	3.5	CUGGGAUGAAGCCUGGUCCGG&UCGGGCCAGGCUUCAUCCCCC	0	0.0017349
Ll-miR268	TRINITY_DN58354_c0_g1_i13	Homeobox-leucine zipper protein ATHB-14	851	871	862	-48.6	-39.9	0.820988	3.5	UUGGGAUGAAGCCUGGUCCGG&UCGGGCCAGGCUUCAUCCCCC	0	0.000867828
Ll-miR268	TRINITY_DN58354_c0_g1_i22	Homeobox-leucine zipper protein HOX32	710	730	721	-48.6	-39.9	0.820988	3.5	UUGGGAUGAAGCCUGGUCCGG&UCGGGCCAGGCUUCAUCCCCC	0	0.00195155
Ll-miR268	TRINITY_DN58354_c0_g1_i25	Homeobox-leucine zipper protein ATHB-14	851	871	862	-48.6	-39.9	0.820988	3.5	UUGGGAUGAAGCCUGGUCCGG&UCGGGCCAGGCUUCAUCCCCC	0	0.000434008
Ll-miR268	TRINITY_DN58354_c0_g1_i4	Homeobox-leucine zipper protein ATHB-14	810	830	821	-48.6	-39.9	0.820988	3.5	UUGGGAUGAAGCCUGGUCCGG&UCGGGCCAGGCUUCAUCCCCC	0	0.0015182
Ll-miR268	TRINITY_DN58354_c0_g1_i9	Homeobox-leucine zipper protein ATHB-14	810	830	821	-48.6	-39.9	0.820988	3.5	UUGGGAUGAAGCCUGGUCCGG&UCGGGCCAGGCUUCAUCCCCC	0	0.000217028
Ll-miR27	TRINITY_DN53410_c0_g1_i21	AP2-like ethylene-responsive transcription factor TOE2	2357	2375	2366	-31.6	-33.1	1	1	GCAGCAUCAUCAGGAUUCU&AGAAUCUUGAUGAUGCUGC	0	0.00433162
Ll-miR27	TRINITY_DN53410_c0_g1_i3		2468	2486	2477	-31.6	-33.1	1	1	GCAGCAUCAUCAGGAUUCU&AGAAUCUUGAUGAUGCUGC	0	0.0017349
Ll-miR27	TRINITY_DN53410_c0_g1_i34	Floral homeotic protein APETALA 2	2290	2308	2299	-31.6	-33.1	1	1	GCAGCAUCAUCAGGAUUCU&AGAAUCUUGAUGAUGCUGC	0	0.00411548
Ll-miR27	TRINITY_DN53410_c0_g1_i37	AP2-like ethylene-responsive transcription factor TOE2	1273	1291	1282	-31.6	-33.1	1	1	GCAGCAUCAUCAGGAUUCU&AGAAUCUUGAUGAUGCUGC	0	0.0030341
Ll-miR27	TRINITY_DN53410_c0_g1_i8	AP2-like ethylene-responsive transcription factor TOE2	1595	1613	1604	-31.6	-33.1	1	1	GCAGCAUCAUCAGGAUUCU&AGAAUCUUGAUGAUGCUGC	0	0.00281769
Ll-miR27	TRINITY_DN53549_c2_g4_i1	UDP-glucose flavonoid 3-O-glucosyltransferase 7	496	514	505	-31.6	-26.1	0.825949	3	GCAGCAUCAUCAACAUUCA&AGAAUCUUGAUGAUGCUGC	0	0.0161471
Ll-miR27	TRINITY_DN53549_c2_g4_i2	UDP-glucose flavonoid 3-O-glucosyltransferase 7	496	514	505	-31.6	-26.1	0.825949	3	GCAGCAUCAUCAACAUUCA&AGAAUCUUGAUGAUGCUGC	0	0.0157199
Ll-miR27	TRINITY_DN57799_c1_g1_i2	Floral homeotic protein APETALA 2	2783	2801	2792	-31.6	-31.9	1	2	GCAGCAUCAUCAGGAUUCC&AGAAUCUUGAUGAUGCUGC	0	0.000217028
Ll-miR273	TRINITY_DN52580_c0_g2_i9		143	165	154	-37.1	-26.5	0.714286	8.5	AAGGUCGAGCCGGCAAUAAGAGA&UCUC--GUUGUCUGUUCGACCUU	0	0.0408174
Ll-miR273	TRINITY_DN52979_c0_g1_i3		205	225	216	-37.1	-29.7	0.800539	3	CUGGUAGAACAGACAACGAGA&UCUCGUUGUCUGUUCGACCUU	0	0.00238472
Ll-miR273	TRINITY_DN53638_c4_g3_i1	Transcription factor MYB78	905	925	916	-37.1	-30.5	0.822102	3.5	CGGGAAGAACAGACAACGAGA&UCUCGUUGUCUGUUCGACCUU	0	0.000867828
Ll-miR273	TRINITY_DN53638_c4_g3_i2	Transcription factor MYB78	1432	1452	1443	-37.1	-30.5	0.822102	3.5	CGGGAAGAACAGACAACGAGA&UCUCGUUGUCUGUUCGACCUU	0	0.00130146
Ll-miR273	TRINITY_DN53638_c4_g3_i3	Transcription factor MYB2	505	525	516	-37.1	-30.5	0.822102	3.5	CGGGAAGAACAGACAACGAGA&UCUCGUUGUCUGUUCGACCUU	0	0.00108467
Ll-miR273	TRINITY_DN53638_c4_g3_i4		1032	1052	1043	-37.1	-30.5	0.822102	3.5	CGGGAAGAACAGACAACGAGA&UCUCGUUGUCUGUUCGACCUU	0	0.0015182
Ll-miR273	TRINITY_DN55305_c2_g1_i1	Transcription factor MYB12	312	332	323	-37.1	-31.3	0.843666	2.5	CGGGUAGAACAGACAACGAGA&UCUCGUUGUCUGUUCGACCUU	4	0.0162365
Ll-miR277	TRINITY_DN59213_c2_g2_i22	Auxin response factor 8	3337	3357	3348	-38.9	-31.3	0.804627	4	UAGAUCAGGCUGGCAGCUUAU&UGAAGCUGCCAGCAUGAUCUA	2	0.0377324
Ll-miR277	TRINITY_DN59213_c2_g2_i24	Auxin response factor 8	3577	3597	3588	-38.9	-31.3	0.804627	4	UAGAUCAGGCUGGCAGCUUAU&UGAAGCUGCCAGCAUGAUCUA	0	0.0015182
Ll-miR277	TRINITY_DN59213_c2_g2_i26	Auxin response factor 8	3489	3509	3500	-38.9	-31.3	0.804627	4	UAGAUCAGGCUGGCAGCUUAU&UGAAGCUGCCAGCAUGAUCUA	0	0.00281769
Ll-miR277	TRINITY_DN59213_c2_g2_i28	Auxin response factor 8	3495	3515	3506	-38.9	-31.3	0.804627	4	UAGAUCAGGCUGGCAGCUUAU&UGAAGCUGCCAGCAUGAUCUA	0	0.00130146
Ll-miR277	TRINITY_DN59213_c2_g2_i29	Auxin response factor 8	3513	3533	3524	-38.9	-31.3	0.804627	4	UAGAUCAGGCUGGCAGCUUAU&UGAAGCUGCCAGCAUGAUCUA	0	0.000867828
Ll-miR278	TRINITY_DN59213_c2_g2_i17	Auxin response factor 8	3576	3597	3588	-39.8	-32.2	0.809045	4	UUAGAUCAGGCUGGCAGCUUAU&UGAAGCUGCCAGCAUGAUCUAA	0	0.000434008
Ll-miR278	TRINITY_DN59213_c2_g2_i18	Auxin response factor 8	3570	3591	3582	-39.8	-32.2	0.809045	4	UUAGAUCAGGCUGGCAGCUUAU&UGAAGCUGCCAGCAUGAUCUAA	2	0.01432
Ll-miR278	TRINITY_DN59213_c2_g2_i19	Auxin response factor 8	3594	3615	3606	-39.8	-32.2	0.809045	4	UUAGAUCAGGCUGGCAGCUUAU&UGAAGCUGCCAGCAUGAUCUAA	0	0.00108467
Ll-miR278	TRINITY_DN59213_c2_g2_i25	Auxin response factor 8	3512	3533	3524	-39.8	-32.2	0.809045	4	UUAGAUCAGGCUGGCAGCUUAU&UGAAGCUGCCAGCAUGAUCUAA	0	0.00216816
Ll-miR278	TRINITY_DN59213_c2_g2_i3	Auxin response factor 8	3506	3527	3518	-39.8	-32.2	0.809045	4	UUAGAUCAGGCUGGCAGCUUAU&UGAAGCUGCCAGCAUGAUCUAA	0	0.000217028
Ll-miR278	TRINITY_DN59213_c2_g2_i4	Auxin response factor 8	3494	3515	3506	-39.8	-32.2	0.809045	4	UUAGAUCAGGCUGGCAGCUUAU&UGAAGCUGCCAGCAUGAUCUAA	0	0.00260123
Ll-miR278	TRINITY_DN59213_c2_g2_i6	Auxin response factor 8	3418	3439	3430	-39.8	-32.2	0.809045	4	UUAGAUCAGGCUGGCAGCUUAU&UGAAGCUGCCAGCAUGAUCUAA	0	0.0017349
Ll-miR279	TRINITY_DN57891_c1_g1_i1	Auxin response factor 6	3248	3268	3259	-40.5	-33.1	0.817284	4	GAGAUCAGGCUGGCAGCUUGU&UGAAGCUGCCAGCAUGAUCUC	0	0.000434008
Ll-miR279	TRINITY_DN57891_c1_g1_i12	Auxin response factor 6	3611	3631	3622	-40.5	-33.1	0.817284	4	GAGAUCAGGCUGGCAGCUUGU&UGAAGCUGCCAGCAUGAUCUC	0	0.000867828
Ll-miR279	TRINITY_DN57891_c1_g1_i14	Auxin response factor 6	3440	3460	3451	-40.5	-33.1	0.817284	4	GAGAUCAGGCUGGCAGCUUGU&UGAAGCUGCCAGCAUGAUCUC	2	0.0237525
Ll-miR279	TRINITY_DN57891_c1_g1_i16	Auxin response factor 6	3581	3601	3592	-40.5	-33.1	0.817284	4	GAGAUCAGGCUGGCAGCUUGU&UGAAGCUGCCAGCAUGAUCUC	0	0.000650942
Ll-miR279	TRINITY_DN57891_c1_g1_i6	Auxin response factor 6	3248	3268	3259	-40.5	-33.1	0.817284	4	GAGAUCAGGCUGGCAGCUUGU&UGAAGCUGCCAGCAUGAUCUC	0	0.000217028
Ll-miR28	TRINITY_DN57799_c1_g1_i30	Floral homeotic protein APETALA 2	2623	2642	2633	-33.2	-34.1	1	1	UGCAGCAUCAUCAGGAUUCU&AGAAUCUUGAUGAUGCUGCA	0	0.000217028
Ll-miR284	TRINITY_DN57891_c1_g1_i10	Auxin response factor 6	3440	3460	3451	-38.6	-31.4	0.813472	4.5	GAGAUCAGGCUGGCAGCUUGU&UGAAGCUGCCAGCAUGAUCUU	1	0.00261144
Ll-miR284	TRINITY_DN57891_c1_g1_i11	Auxin response factor 6	3601	3621	3612	-38.6	-31.4	0.813472	4.5	GAGAUCAGGCUGGCAGCUUGU&UGAAGCUGCCAGCAUGAUCUU	0	0.000867828
Ll-miR284	TRINITY_DN57891_c1_g1_i4	Auxin response factor 6	3538	3558	3549	-38.6	-31.4	0.813472	4.5	GAGAUCAGGCUGGCAGCUUGU&UGAAGCUGCCAGCAUGAUCUU	0	0.000650942
Ll-miR284	TRINITY_DN57891_c1_g1_i9	Auxin response factor 6	3347	3367	3358	-38.6	-31.4	0.813472	4.5	GAGAUCAGGCUGGCAGCUUGU&UGAAGCUGCCAGCAUGAUCUU	0	0.0015182
Ll-miR285	TRINITY_DN52647_c1_g1_i1	Auxin response factor 6	1467	1488	1479	-39.8	-32.5	0.816583	4	UAAGAUCAGGCUGGCAGCUUGU&UGAAGCUGCCAGCAUGAUCUUA	2	0.0047963
Ll-miR285	TRINITY_DN52647_c1_g1_i2	Auxin response factor 6	1387	1408	1399	-39.8	-32.5	0.816583	4	UAAGAUCAGGCUGGCAGCUUGU&UGAAGCUGCCAGCAUGAUCUUA	2	0.00956959
Ll-miR285	TRINITY_DN57891_c1_g1_i7	Auxin response factor 6	3580	3601	3592	-39.8	-32.3	0.811558	4.5	UGAGAUCAGGCUGGCAGCUUGU&UGAAGCUGCCAGCAUGAUCUUA	0	0.000867828
Ll-miR287	TRINITY_DN55190_c0_g1_i10	ATP sulfurylase 1, chloroplastic	515	534	525	-34.4	-35.2	1	1	GAGUUCCUCCAAACGCUUCA&UGAAGUGUUUGGAGGAACUC	2	0.0047963
Ll-miR287	TRINITY_DN55190_c0_g1_i17	ATP sulfurylase 1, chloroplastic	710	729	720	-34.4	-35.2	1	1	GAGUUCCUCCAAACGCUUCA&UGAAGUGUUUGGAGGAACUC	0	0.000867828
Ll-miR287	TRINITY_DN55190_c0_g1_i9	ATP sulfurylase 1, chloroplastic	695	714	705	-34.4	-35.2	1	1	GAGUUCCUCCAAACGCUUCA&UGAAGUGUUUGGAGGAACUC	0	0.00130146
Ll-miR288	TRINITY_DN55190_c0_g1_i11	ATP sulfurylase 1, chloroplastic	515	534	525	-36.5	-34.3	0.939726	1.5	GAGUUCCUCCAAACGCUUCA&UGAAGUGUUUGGGGGAACUC	2	0.00956959
Ll-miR288	TRINITY_DN55190_c0_g1_i4	ATP sulfurylase 1, chloroplastic	695	714	705	-36.5	-34.3	0.939726	1.5	GAGUUCCUCCAAACGCUUCA&UGAAGUGUUUGGGGGAACUC	0	0.000650942
Ll-miR288	TRINITY_DN55190_c0_g1_i7	ATP sulfurylase 1, chloroplastic	515	534	525	-36.5	-34.3	0.939726	1.5	GAGUUCCUCCAAACGCUUCA&UGAAGUGUUUGGGGGAACUC	0	0.000217028
Ll-miR289	TRINITY_DN45211_c0_g1_i2	Sulfate transporter 2,1	205	225	216	-35.5	-33.6	0.946479	1	GAAGUUCUCCCAAACACUUCA&UGAAGUGUUUGGGGGAACUUU	4	0.0322094
Ll-miR289	TRINITY_DN55190_c0_g1_i14	ATP sulfurylase 1, chloroplastic	514	534	525	-35.5	-32.6	0.91831	3	UGAGUUCCUCCAAACGCUUCA&UGAAGUGUUUGGGGGAACUUU	4	0.0479229
Ll-miR289	TRINITY_DN55190_c0_g1_i3	ATP sulfurylase 1, chloroplastic	694	714	705	-35.5	-32.6	0.91831	3	UGAGUUCCUCCAAACGCUUCA&UGAAGUGUUUGGGGGAACUUU	0	0.000867828
Ll-miR29	TRINITY_DN57799_c1_g1_i28	Floral homeotic protein APETALA 2	2480	2500	2491	-35.8	-36.8	1	2	CUGCAGCAUCAUCAGGAUUCC&AGAAUCUUGAUGAUGCUGCAG	0	0.000434008
Ll-miR29	TRINITY_DN57799_c1_g1_i5	Floral homeotic protein APETALA 2	1944	1964	1955	-35.8	-37.6	1	1	CUGCAGCAUCAUCAGGAUUCU&AGAAUCUUGAUGAUGCUGCAG	0	0.000650942
Ll-miR29	TRINITY_DN57799_c1_g1_i8	Floral homeotic protein APETALA 2	2587	2607	2598	-35.8	-36.8	1	2	CUGCAGCAUCAUCAGGAUUCC&AGAAUCUUGAUGAUGCUGCAG	0	0.000217028
Ll-miR292	TRINITY_DN55832_c0_g2_i3	Squamosa promoter-binding-like protein 12	1240	1259	1250	-34.9	-31	0.888252	2	GUGCUCUCUCUCUUCUGUCA&UGACAGAAGAGAAUGAGCAC	0	0.0017349
Ll-miR292	TRINITY_DN55832_c0_g8_i2		764	783	774	-34.9	-31	0.888252	2	GUGCUCUCUCUCUUCUGUCA&UGACAGAAGAGAAUGAGCAC	2	0.0330948
Ll-miR293	TRINITY_DN55832_c0_g2_i6	Squamosa promoter-binding-like protein 12	1240	1259	1250	-37.4	-38.6	1	0	GUGCUCUCUCUCUUCUGUCA&UGACAGAAGAGAGAGAGCAC	4	0.0479229
Ll-miR293	TRINITY_DN55832_c0_g6_i1	Squamosa promoter-binding-like protein 12	485	504	495	-37.4	-38.6	1	0	GUGCUCUCUCUCUUCUGUCA&UGACAGAAGAGAGAGAGCAC	4	0.0162365
Ll-miR295	TRINITY_DN52968_c3_g1_i7	Squamosa promoter-binding protein 2	898	917	908	-35.8	-37.3	1	0	AUGCUCUCUCUCUUCUGUCA&UGACAGAAGAGAGAGAGCAU	2	0.0284349
Ll-miR295	TRINITY_DN55569_c0_g2_i5		2628	2647	2638	-35.8	-37.2	1	0.5	GUGCUCUCUCUCUUCUGUCA&UGACAGAAGAGAGAGAGCAU	4	0.0162365
Ll-miR297	TRINITY_DN55832_c0_g7_i1		554	572	563	-36.8	-35.3	0.959239	0.5	UGCUCUCUCUCUUCUGUCA&UGACAGAAGAGAGGGAGCA	2	0.01432
Ll-miR297	TRINITY_DN55832_c0_g8_i1		1204	1222	1213	-36.8	-35.3	0.959239	0.5	UGCUCUCUCUCUUCUGUCA&UGACAGAAGAGAGGGAGCA	1	0.00174172
Ll-miR3	TRINITY_DN55259_c2_g2_i10	Imidazoleglycerol-phosphate dehydratase	84	104	95	-34.8	-29.3	0.841954	4.5	UGGAGCUAUAUGCAUGUCUUC&AAAGAUGUGCAUGUAGUUCCG	4	0.0479229
Ll-miR30	TRINITY_DN57799_c1_g1_i22	Floral homeotic protein APETALA 2	2177	2197	2188	-34.3	-34.1	0.994169	2	CUGCAGCAUCAUCAGGAUUCU&AGAAUCUUGAUGAUGCUGCAU	1	0.000871238
Ll-miR30	TRINITY_DN57799_c1_g1_i9	Floral homeotic protein APETALA 2	2436	2456	2447	-34.3	-34.1	0.994169	2	CUGCAGCAUCAUCAGGAUUCU&AGAAUCUUGAUGAUGCUGCAU	0	0.000217028
Ll-miR302	TRINITY_DN55832_c0_g5_i2	Squamosa promoter-binding-like protein 2	333	353	344	-36.9	-33.9	0.918699	1	UAUGCUCUCUCUCUUCUGUCA&UGACAGAAGAGAGUGAGCAUA	1	0.00217667
Ll-miR303	TRINITY_DN55832_c0_g7_i4		1155	1174	1165	-35.2	-32.2	0.914773	1.5	GUGCUCUCUCUCUUCUGUCA&UGACAGAAGAGAGUGAGUAC	2	0.0284349
Ll-miR304	TRINITY_DN55569_c0_g3_i3	Squamosa promoter-binding-like protein 13B	1844	1863	1854	-39.3	-33.3	0.847328	2	GUGCUCUCUCUCUUCUGUCA&UGACAGAAGAGGGUGAGCAC	2	0.0330948
Ll-miR305	TRINITY_DN53453_c1_g1_i3		1781	1800	1791	-35.3	-36.7	1	0	GUGCUCUCUAUCUUCUGUCA&UGACAGAAGAUAGAGAGCAC	2	0.0047963
Ll-miR311	TRINITY_DN58264_c1_g4_i3	Uncharacterized WD repeat-containing protein C2A9,03	536	556	547	-36.2	-29.4	0.812155	5.5	UGGACUGCUAGUGGAUCCUCA&UGAGGAAUCACUAGUAGUCGU	1	0.00174172
Ll-miR313	TRINITY_DN52221_c5_g1_i6	Scarecrow-like protein 6	1312	1331	1322	-34.6	-35.6	1	1	AUAUUGGCGCGGCUCAAUCA&UGAUUGAGCCGUGCCAAUAU	2	0.0047963
Ll-miR314	TRINITY_DN52221_c5_g1_i5	Scarecrow-like protein 6	1410	1430	1421	-37.5	-39.1	1	1	GAUAUUGGCGCGGCUCAAUCA&UGAUUGAGCCGUGCCAAUAUC	4	0.0162365
Ll-miR317	TRINITY_DN55971_c1_g1_i3		177	196	187	-43.5	-41.7	0.958621	1	CCCAGGGAAGAGGCAGUGCA&UGCACUGCCUCUUCCCUGGC	0	0.000217028
Ll-miR317	TRINITY_DN58402_c2_g1_i1		69	89	80	-43.5	-39.5	0.908046	1.5	GCUAUGGGAAGAGGCAGUGCA&UGCACUGCCUCUUCCC-UGGC	1	0.00130657
Ll-miR318	TRINITY_DN55971_c1_g1_i2	Basic blue protein	176	196	187	-45.1	-41.7	0.924612	2	UCCCAGGGAAGAGGCAGUGCA&UGCACUGCCUCUUCCCUGGCU	2	0.0047963
Ll-miR318	TRINITY_DN58402_c2_g1_i3	Basic blue protein	68	89	80	-45.1	-40.3	0.89357	2	GGCUAUGGGAAGAGGCAGUGCA&UGCACUGCCUCUUCCC-UGGCU	2	0.01432
Ll-miR321	TRINITY_DN53409_c1_g1_i20	Probable ubiquitin-conjugating enzyme E2 24	979	997	988	-35.4	-33.1	0.935028	1	GGGCAAAUCUCCUUUGGCA&UGCCAAAGGAGAAUUGCCC	4	0.0162365
Ll-miR323	TRINITY_DN53409_c1_g1_i30	Probable ubiquitin-conjugating enzyme E2 24	977	997	988	-44.3	-35	0.790068	2.5	UAGGGCAAAUCUCCUUUGGCA&UGCCAAAGGAGAGCUGCCCUG	4	0.0479229
Ll-miR327	TRINITY_DN53409_c1_g1_i10	Probable ubiquitin-conjugating enzyme E2 24	676	696	687	-39.6	-39.1	0.987374	0.5	UUGGGCAAAUCUCCUUUGGCA&UGCCAAAGGAGAUUUGCCCAG	4	0.0162365
Ll-miR329	TRINITY_DN53543_c0_g1_i1	Auxin response factor 18	1517	1537	1528	-45.2	-37.8	0.836283	3	AAGCAUACAGGGAGCCAGGCA&UGCCUGGCUCCCUGAAUGCCA	0	0.00735258
Ll-miR329	TRINITY_DN53543_c0_g1_i15	Auxin response factor 16	2379	2399	2390	-45.2	-37.8	0.836283	3	AAGCAUACAGGGAGCCAGGCA&UGCCUGGCUCCCUGAAUGCCA	0	0.00627472
Ll-miR329	TRINITY_DN53543_c0_g1_i21	Auxin response factor 18	2078	2098	2089	-45.2	-37.8	0.836283	3	AAGCAUACAGGGAGCCAGGCA&UGCCUGGCUCCCUGAAUGCCA	0	0.006706
Ll-miR329	TRINITY_DN53543_c0_g1_i23	Auxin response factor 18	2078	2098	2089	-45.2	-37.8	0.836283	3	AAGCAUACAGGGAGCCAGGCA&UGCCUGGCUCCCUGAAUGCCA	0	0.0071371
Ll-miR329	TRINITY_DN53543_c0_g1_i6	Auxin response factor 16	2294	2314	2305	-45.2	-37.8	0.836283	3	AAGCAUACAGGGAGCCAGGCA&UGCCUGGCUCCCUGAAUGCCA	0	0.00649038
Ll-miR329	TRINITY_DN53543_c0_g2_i6	Auxin response factor 18	1515	1535	1526	-45.2	-40.7	0.900442	2	AGGCAUACAGGGAGCCAGGCA&UGCCUGGCUCCCUGAAUGCCA	0	0.0045477
Ll-miR329	TRINITY_DN53543_c0_g2_i8	Auxin response factor 18	1615	1635	1626	-45.2	-40.7	0.900442	2	AGGCAUACAGGGAGCCAGGCA&UGCCUGGCUCCCUGAAUGCCA	0	0.00411548
Ll-miR329	TRINITY_DN56991_c0_g1_i2	Auxin response factor 18	751	771	762	-45.2	-41.7	0.922566	1	UGGCAUGCAGGGAGCCAGGCA&UGCCUGGCUCCCUGAAUGCCA	0	0.000434008
Ll-miR329	TRINITY_DN56991_c0_g1_i8	Auxin response factor 18	1766	1786	1777	-45.2	-41.7	0.922566	1	UGGCAUGCAGGGAGCCAGGCA&UGCCUGGCUCCCUGAAUGCCA	0	0.000217028
Ll-miR329	TRINITY_DN56991_c0_g5_i2	Auxin response factor 18	208	228	219	-45.2	-37.8	0.836283	3	AAGCAUACAGGGAGCCAGGCA&UGCCUGGCUCCCUGAAUGCCA	0	0.00692157
Ll-miR329	TRINITY_DN84054_c0_g1_i1	Solute carrier family 25 member 44	1547	1569	1559	-45.2	-36.4	0.80531	4	UGGCAGUUCAGGGAGUCAGUGCA&UGC-CUGGCUCCCUGAA-UGCCA	1	0.0181375
Ll-miR330	TRINITY_DN53543_c0_g2_i2	Auxin response factor 18	1911	1931	1922	-47.4	-40.7	0.85865	2	AGGCAUACAGGGAGCCAGGCA&UGCCUGGCUCCCUGCAUGCCA	0	0.0045477
Ll-miR330	TRINITY_DN54222_c5_g10_i1	Auxin response factor 17	1610	1630	1621	-47.4	-47.9	1	1	GGGCAUGCAGGGAGCCAGGCA&UGCCUGGCUCCCUGCAUGCCA	0	0.0015182
Ll-miR330	TRINITY_DN54222_c5_g10_i4	Auxin response factor 17	1358	1378	1369	-47.4	-47.9	1	1	GGGCAUGCAGGGAGCCAGGCA&UGCCUGGCUCCCUGCAUGCCA	0	0.0017349
Ll-miR330	TRINITY_DN54222_c5_g10_i5	Auxin response factor 17	1610	1630	1621	-47.4	-47.9	1	1	GGGCAUGCAGGGAGCCAGGCA&UGCCUGGCUCCCUGCAUGCCA	4	0.0479229
Ll-miR330	TRINITY_DN58095_c1_g6_i1	Auxin response factor 17	1457	1477	1468	-47.4	-47.4	1	1	AGGCAUGCAGGGAGCCAGGCA&UGCCUGGCUCCCUGCAUGCCA	0	0.00195155
Ll-miR330	TRINITY_DN58095_c1_g6_i2	Auxin response factor 17	1457	1477	1468	-47.4	-47.4	1	1	AGGCAUGCAGGGAGCCAGGCA&UGCCUGGCUCCCUGCAUGCCA	0	0.000217028
Ll-miR331	TRINITY_DN53543_c0_g1_i10	Auxin response factor 18	438	458	449	-47.6	-38	0.798319	4	AAGCAUACAGGGAGCCAGGCA&UGCCUGGCUCCCUGGAUGCCA	0	0.00627472
Ll-miR331	TRINITY_DN53543_c0_g1_i11	Auxin response factor 16	2314	2334	2325	-47.6	-38	0.798319	4	AAGCAUACAGGGAGCCAGGCA&UGCCUGGCUCCCUGGAUGCCA	0	0.00649038
Ll-miR331	TRINITY_DN53543_c0_g1_i8	Auxin response factor 18	1625	1645	1636	-47.6	-38	0.798319	4	AAGCAUACAGGGAGCCAGGCA&UGCCUGGCUCCCUGGAUGCCA	0	0.006706
Ll-miR331	TRINITY_DN56991_c0_g1_i15	Auxin response factor 18	751	771	762	-47.6	-44.3	0.930672	1	UGGCAUGCAGGGAGCCAGGCA&UGCCUGGCUCCCUGGAUGCCA	0	0.000217028
Ll-miR332	TRINITY_DN53543_c0_g1_i14	Auxin response factor 18	1623	1642	1633	-43.8	-38.5	0.878995	2	GGCAUACAGGAAGCCAGGCA&UGCCUGGCUCCCUGUAUGCC	0	0.0103644
Ll-miR332	TRINITY_DN53543_c0_g1_i7	Auxin response factor 16	1900	1919	1910	-43.8	-38.5	0.878995	2	GGCAUACAGGAAGCCAGGCA&UGCCUGGCUCCCUGUAUGCC	0	0.00907472
Ll-miR332	TRINITY_DN53543_c0_g2_i3	Auxin response factor 18	1756	1775	1766	-43.8	-45.4	1	0	GGCAUACAGGGAGCCAGGCA&UGCCUGGCUCCCUGUAUGCC	0	0.000217028
Ll-miR332	TRINITY_DN56991_c0_g1_i9	Auxin response factor 16	1698	1717	1708	-43.8	-45.4	1	0	GGCAUACAGGGAGCCAGGCA&UGCCUGGCUCCCUGUAUGCC	0	0.00108467
Ll-miR332	TRINITY_DN58095_c1_g4_i2	Auxin response factor 17	18	37	28	-43.8	-45.7	1	0.5	GGCAUGCAGGGAGCCAGGCA&UGCCUGGCUCCCUGUAUGCC	0	0.00195155
Ll-miR333	TRINITY_DN53543_c0_g1_i13	Auxin response factor 18	1540	1560	1551	-45.4	-42.5	0.936123	2	AAGCAUACAGGGAGCCAGGCA&UGCCUGGCUCCCUGUAUGCCA	0	0.00649038
Ll-miR333	TRINITY_DN53543_c0_g1_i24	Auxin response factor 18	2078	2098	2089	-45.4	-42.5	0.936123	2	AAGCAUACAGGGAGCCAGGCA&UGCCUGGCUCCCUGUAUGCCA	0	0.00627472
Ll-miR333	TRINITY_DN53543_c0_g1_i4	Auxin response factor 16	1879	1899	1890	-45.4	-38.5	0.848018	3	AGGCAUACAGGAAGCCAGGCA&UGCCUGGCUCCCUGUAUGCCA	0	0.00907472
Ll-miR333	TRINITY_DN53543_c0_g2_i1	Auxin response factor 18	1828	1848	1839	-45.4	-45.4	1	1	AGGCAUACAGGGAGCCAGGCA&UGCCUGGCUCCCUGUAUGCCA	0	0.000434008
Ll-miR333	TRINITY_DN53543_c0_g2_i4	Auxin response factor 18	1672	1692	1683	-45.4	-45.4	1	1	AGGCAUACAGGGAGCCAGGCA&UGCCUGGCUCCCUGUAUGCCA	0	0.00325047
Ll-miR333	TRINITY_DN56991_c0_g1_i14	Auxin response factor 18	2452	2472	2463	-45.4	-46.4	1	0.5	UGGCAUGCAGGGAGCCAGGCA&UGCCUGGCUCCCUGUAUGCCA	0	0.000217028
Ll-miR333	TRINITY_DN56991_c0_g1_i3	Auxin response factor 18	2505	2525	2516	-45.4	-46.4	1	0.5	UGGCAUGCAGGGAGCCAGGCA&UGCCUGGCUCCCUGUAUGCCA	0	0.000650942
Ll-miR334	TRINITY_DN53543_c0_g1_i18	Auxin response factor 18	877	897	888	-46.2	-42.5	0.919913	2	AAGCAUACAGGGAGCCAGGCA&UGCCUGGCUCCCUGUAUGCCG	0	0.00627472
Ll-miR334	TRINITY_DN53543_c0_g1_i3	Auxin response factor 16	2436	2456	2447	-46.2	-38.7	0.837662	3	AGGCAUACAGGAAGCCAGGCA&UGCCUGGCUCCCUGUAUGCCG	0	0.0105792
Ll-miR334	TRINITY_DN53543_c0_g1_i9	Auxin response factor 16	2436	2456	2447	-46.2	-38.7	0.837662	3	AGGCAUACAGGAAGCCAGGCA&UGCCUGGCUCCCUGUAUGCCG	0	0.00907472
Ll-miR334	TRINITY_DN56991_c0_g1_i1	Auxin response factor 18	2452	2472	2463	-46.2	-45.7	0.989177	1	UGGCAUGCAGGGAGCCAGGCA&UGCCUGGCUCCCUGUAUGCCG	0	0.000217028
Ll-miR334	TRINITY_DN58095_c1_g4_i1	Auxin response factor 17	17	37	28	-46.2	-45.7	0.989177	1.5	GGGCAUGCAGGGAGCCAGGCA&UGCCUGGCUCCCUGUAUGCCG	0	0.000434008
Ll-miR336	TRINITY_DN58384_c1_g2_i7	Uncharacterized ATP-dependent helicase C29A10,10c	4412	4433	4425	-43	-35.8	0.832558	4	UUUGGCAGAGGGAGCAG-GAGCA&UGCUCACUGCUCUUUCUGUCAGA	4	0.0479229
Ll-miR338	TRINITY_DN58713_c3_g2_i1		223	243	234	-35.5	-29.1	0.819718	4	CCAACAAUUGGCAUUAGAGCU&UGCUCUGAUACCAAUUGUUGG	1	0.045145
Ll-miR341	TRINITY_DN55794_c3_g1_i10	Transcription factor TCP2	2129	2149	2140	-42.7	-31.8	0.744731	4.5	AUAGGGGGACCCUUCAGUCCA&UGGACUGAAGGGAGCUCCUUC	1	0.0279301
Ll-miR343	TRINITY_DN56741_c0_g4_i1		250	270	261	-41.7	-36.8	0.882494	3	AGCACGUGUCCUGUUUCUCCA&UGGAGAAGCAGGACACGUGAG	3	0.00695409
Ll-miR350	TRINITY_DN54954_c4_g1_i3	NAC domain-containing protein 21/22	798	818	809	-42.3	-35.1	0.829787	3.5	AGCAAGUGCCCUGCUUCUCCU&UGGAGAAGCAGGGUACGUGCA	0	0.0017349
Ll-miR350	TRINITY_DN54954_c4_g3_i1	NAC domain-containing protein 21/22	232	252	243	-42.3	-36.5	0.862884	2.5	AGCAAGUGCCCUGCUUCUCCA&UGGAGAAGCAGGGUACGUGCA	0	0.0015182
Ll-miR350	TRINITY_DN54954_c4_g3_i2		217	237	228	-42.3	-36.5	0.862884	2.5	AGCAAGUGCCCUGCUUCUCCA&UGGAGAAGCAGGGUACGUGCA	0	0.00130146
Ll-miR350	TRINITY_DN56677_c2_g11_i1		454	476	467	-42.3	-37.1	0.877069	3.5	AGCUUACGUGCCCUGCUUCUCCA&UGGAGAAGCAGGGUACGU--GCA	0	0.000434008
Ll-miR352	TRINITY_DN57783_c0_g1_i1	Tubulin alpha-4 chain	215	236	227	-39.7	-32.3	0.813602	3	ACCAUCAAGACGAAGCGAACCA&UGGAUCGCUUCGUCU-GAUGGU	2	0.00956959
Ll-miR357	TRINITY_DN57856_c0_g8_i1	TPR repeat-containing thioredoxin TTL1	162	182	173	-34.8	-25.9	0.744253	7.5	ACACUAUGUGGUCGCCAUCCA&UGGGUGGUGAUCAUAUAAGAU	1	0.0292002
Ll-miR357	TRINITY_DN57856_c0_g8_i2	TPR repeat-containing thioredoxin TTL1	162	182	173	-34.8	-25.9	0.744253	7.5	ACACUAUGUGGUCGCCAUCCA&UGGGUGGUGAUCAUAUAAGAU	0	0.0150787
Ll-miR360	TRINITY_DN49840_c1_g1_i1	Copper chaperone for superoxide dismutase, chloroplastic/cytosolic	722	743	734	-45.9	-35	0.762527	3.5	CAGUUGGUGACCUGGGAACACU&UGUGUUCCCAGGUCGCC-CCUG	1	0.00781387
Ll-miR360	TRINITY_DN49840_c1_g1_i10	Copper chaperone for superoxide dismutase, chloroplastic/cytosolic	787	808	799	-45.9	-35	0.762527	3.5	CAGUUGGUGACCUGGGAACACU&UGUGUUCCCAGGUCGCC-CCUG	0	0.00281769
Ll-miR360	TRINITY_DN49840_c1_g1_i11	Copper chaperone for superoxide dismutase, chloroplastic/cytosolic	712	733	724	-45.9	-35	0.762527	3.5	CAGUUGGUGACCUGGGAACACU&UGUGUUCCCAGGUCGCC-CCUG	0	0.00325047
Ll-miR360	TRINITY_DN49840_c1_g1_i2		1290	1311	1302	-45.9	-35	0.762527	3.5	CAGUUGGUGACCUGGGAACACU&UGUGUUCCCAGGUCGCC-CCUG	0	0.00195155
Ll-miR360	TRINITY_DN49840_c1_g1_i3	Copper chaperone for superoxide dismutase, chloroplastic/cytosolic	1184	1205	1196	-45.9	-35	0.762527	3.5	CAGUUGGUGACCUGGGAACACU&UGUGUUCCCAGGUCGCC-CCUG	0	0.0034668
Ll-miR360	TRINITY_DN49840_c1_g1_i4	Copper chaperone for superoxide dismutase, chloroplastic/cytosolic	1131	1152	1143	-45.9	-35	0.762527	3.5	CAGUUGGUGACCUGGGAACACU&UGUGUUCCCAGGUCGCC-CCUG	0	0.0017349
Ll-miR360	TRINITY_DN49840_c1_g1_i5	Copper chaperone for superoxide dismutase, chloroplastic/cytosolic	604	625	616	-45.9	-35	0.762527	3.5	CAGUUGGUGACCUGGGAACACU&UGUGUUCCCAGGUCGCC-CCUG	0	0.00260123
Ll-miR360	TRINITY_DN49840_c1_g1_i6	Copper chaperone for superoxide dismutase, chloroplastic/cytosolic	765	786	777	-45.9	-35	0.762527	3.5	CAGUUGGUGACCUGGGAACACU&UGUGUUCCCAGGUCGCC-CCUG	0	0.00368307
Ll-miR360	TRINITY_DN49840_c1_g1_i7	Copper chaperone for superoxide dismutase, chloroplastic/cytosolic	1215	1236	1227	-45.9	-35	0.762527	3.5	CAGUUGGUGACCUGGGAACACU&UGUGUUCCCAGGUCGCC-CCUG	0	0.00238472
Ll-miR360	TRINITY_DN49840_c1_g1_i8	Copper chaperone for superoxide dismutase, chloroplastic/cytosolic	1141	1162	1153	-45.9	-35	0.762527	3.5	CAGUUGGUGACCUGGGAACACU&UGUGUUCCCAGGUCGCC-CCUG	0	0.00216816
Ll-miR360	TRINITY_DN49840_c1_g1_i9		1634	1655	1646	-45.9	-35	0.762527	3.5	CAGUUGGUGACCUGGGAACACU&UGUGUUCCCAGGUCGCC-CCUG	0	0.0030341
Ll-miR362	TRINITY_DN53401_c3_g1_i3		373	394	383	-42.6	-32	0.751174	7.5	GAGGGGUG-CCUUCGGGAACGCG&UGUGUUCUC--AGGUCACCCCUC	3	0.0383252
Ll-miR362	TRINITY_DN55958_c1_g4_i1	Probable nucleoredoxin 1	1647	1672	1658	-42.6	-34.3	0.805164	12.5	AAGGGGUGGCCUGAGAAGGUGACGCA&UGUGU-----UCUCAGGUCACCCCUC	3	0.00972216
Ll-miR363	TRINITY_DN55958_c1_g4_i3	Probable nucleoredoxin 1	1015	1040	1026	-42.3	-34.1	0.806147	12.5	AAGGGGUGGCCUGAGAAGGUGACGCA&UGUGU-----UCUCAGGUCACCCCUG	2	0.0284349
Ll-miR364	TRINITY_DN55324_c3_g3_i1	Superoxide dismutase [Cu-Zn]	91	111	102	-40.7	-31.2	0.766585	4	AAGGGAGGACCUGAGAUCACA&UGUGUUCUCAGGUCACCCCUU	0	0.0110086
Ll-miR364	TRINITY_DN55324_c3_g3_i5	Superoxide dismutase [Cu-Zn]	91	111	102	-40.7	-31.2	0.766585	4	AAGGGAGGACCUGAGAUCACA&UGUGUUCUCAGGUCACCCCUU	0	0.00950479
Ll-miR364	TRINITY_DN55324_c3_g3_i6		91	111	102	-40.7	-31.2	0.766585	4	AAGGGAGGACCUGAGAUCACA&UGUGUUCUCAGGUCACCCCUU	0	0.0101495
Ll-miR364	TRINITY_DN55324_c3_g3_i8	Superoxide dismutase [Cu-Zn]	91	111	102	-40.7	-31.2	0.766585	4	AAGGGAGGACCUGAGAUCACA&UGUGUUCUCAGGUCACCCCUU	0	0.0103644
Ll-miR364	TRINITY_DN55324_c3_g3_i9		91	111	102	-40.7	-31.2	0.766585	4	AAGGGAGGACCUGAGAUCACA&UGUGUUCUCAGGUCACCCCUU	0	0.0107939
Ll-miR364	TRINITY_DN55958_c1_g4_i4	Probable nucleoredoxin 1	1766	1791	1777	-40.7	-35	0.859951	11.5	AAGGGGUGGCCUGAGAAGGUGACGCA&UGUGU-----UCUCAGGUCACCCCUU	2	0.0330948
Ll-miR368	TRINITY_DN46261_c0_g1_i1	Clathrin interactor 1	207	225	216	-39.7	-28.9	0.72796	6	GGCGGC-GGC-UGGGACGACA&UGUUGUCUCAAGCUUGCUGCC	0	0.0248636
Ll-miR370	TRINITY_DN59270_c1_g9_i1		522	543	534	-29.8	-22.3	0.748322	7	CGAGUAUGCUGGGAGACUCUGA&UUAGAGUUUUCUGG-AUACUUA	0	0.0385246
Ll-miR370	TRINITY_DN59270_c1_g9_i5		429	450	441	-29.8	-22.3	0.748322	7	CGAGUAUGCUGGGAGACUCUGA&UUAGAGUUUUCUGG-AUACUUA	0	0.0370626
Ll-miR370	TRINITY_DN59270_c1_g9_i6		429	450	441	-29.8	-22.3	0.748322	7	CGAGUAUGCUGGGAGACUCUGA&UUAGAGUUUUCUGG-AUACUUA	0	0.0389419
Ll-miR372	TRINITY_DN58706_c1_g3_i6		118	138	129	-33.9	-30.1	0.887906	2.5	CAGGUUUGUGCGUGAAUCUAA&UUAGAUUCACGCACAAACUCG	4	0.0479229
Ll-miR373	TRINITY_DN49770_c0_g2_i1	Protein argonaute 2	3635	3655	3646	-32.1	-27.4	0.853583	1	CAAAUUUGUGCGUGAAUCUAA&UUAGAUUCACGCACAAACUUG	0	0.000867828
Ll-miR373	TRINITY_DN49770_c0_g2_i2	Protein argonaute 2	3581	3601	3592	-32.1	-27.4	0.853583	1	CAAAUUUGUGCGUGAAUCUAA&UUAGAUUCACGCACAAACUUG	0	0.00108467
Ll-miR374	TRINITY_DN52052_c2_g1_i6	Primary amine oxidase	313	333	324	-34	-25.4	0.747059	2	UUGUACAAACCAUAGUUCUAA&UUAGGACUAUGGUUUGGACAA	0	0.027189
Ll-miR374	TRINITY_DN57437_c2_g1_i11	DeSI-like protein At4g17486	1869	1889	1880	-34	-29.5	0.867647	5	CUGUCCAAACCAUAGUUCUUC&UUAGGACUAUGGUUUGGACAA	4	0.0322094
Ll-miR375	TRINITY_DN52561_c2_g2_i2	NDR1/HIN1-like protein 13	604	625	616	-34.5	-29.9	0.866667	4	CGCCGUCGUGUACCUCCUAUAU&UUAUAGGAGGUAUA-GACGGUA	2	0.0047963
Ll-miR376	TRINITY_DN56054_c3_g1_i13	PHD finger protein ALFIN-LIKE 1	753	770	763	-31.9	-24.1	0.755486	5	CUUCCCACAGUUU--UUGAA&UUCAAUAAAGCUGUGGGAAG	1	0.0189929
Ll-miR379	TRINITY_DN53489_c2_g1_i1	Growth-regulating factor 6	982	1003	993	-34.9	-31.2	0.893983	3	UCGUUCAAGAAAGCCUGUGGAA&UUCCACAG-CUUUCUUGAACGU	0	0.00281769
Ll-miR379	TRINITY_DN53489_c2_g1_i5	Growth-regulating factor 1	1019	1040	1030	-34.9	-31.2	0.893983	3	UCGUUCAAGAAAGCCUGUGGAA&UUCCACAG-CUUUCUUGAACGU	0	0.00368307
Ll-miR379	TRINITY_DN53489_c2_g1_i7	Growth-regulating factor 1	1019	1040	1030	-34.9	-31.2	0.893983	3	UCGUUCAAGAAAGCCUGUGGAA&UUCCACAG-CUUUCUUGAACGU	0	0.0017349
Ll-miR379	TRINITY_DN53489_c2_g1_i8	Growth-regulating factor 1	1019	1040	1030	-34.9	-31.2	0.893983	3	UCGUUCAAGAAAGCCUGUGGAA&UUCCACAG-CUUUCUUGAACGU	0	0.00195155
Ll-miR379	TRINITY_DN53489_c2_g3_i1	Growth-regulating factor 7	880	901	891	-34.9	-31.3	0.896848	3	UCGUUCAAGAAAGCCUGUGGAA&UUCCACAG-CUUUCUUGAACGU	0	0.00108467
Ll-miR379	TRINITY_DN53489_c2_g3_i2	Growth-regulating factor 6	1620	1641	1631	-34.9	-31.3	0.896848	3	UCGUUCAAGAAAGCCUGUGGAA&UUCCACAG-CUUUCUUGAACGU	0	0.0015182
Ll-miR379	TRINITY_DN53489_c2_g3_i3	Growth-regulating factor 6	880	901	891	-34.9	-31.3	0.896848	3	UCGUUCAAGAAAGCCUGUGGAA&UUCCACAG-CUUUCUUGAACGU	0	0.000867828
Ll-miR379	TRINITY_DN53489_c2_g3_i4	Growth-regulating factor 6	1620	1641	1631	-34.9	-31.3	0.896848	3	UCGUUCAAGAAAGCCUGUGGAA&UUCCACAG-CUUUCUUGAACGU	0	0.00130146
Ll-miR379	TRINITY_DN54213_c0_g1_i2	Inactive TPR repeat-containing thioredoxin TTL3	2021	2041	2032	-34.9	-26.5	0.759312	4	CAAUUUGAGAAAGCUGUGGAA&UUCCACAGCUUUCUUGAACGU	0	0.0324535
Ll-miR379	TRINITY_DN54907_c0_g2_i3		31	52	42	-34.9	-31.2	0.893983	3	UCGUUCAAGAAAGCGUGUGGAA&UUCCACA-GCUUUCUUGAACGU	0	0.00325047
Ll-miR380	TRINITY_DN53689_c6_g1_i5	Growth-regulating factor 5	516	536	526	-32.4	-28.2	0.87037	3	CGUUCAAGAAAGCUAGUGGAA&UUCCAC-AGCUUUCUUGAACU	0	0.0034668
Ll-miR380	TRINITY_DN56242_c1_g3_i1	Growth-regulating factor 7	915	935	925	-32.4	-28.2	0.87037	3	CGUUCAAGAAAGCCUGUGGAA&UUCCACAG-CUUUCUUGAACU	1	0.00651581
Ll-miR380	TRINITY_DN56242_c1_g3_i5	Growth-regulating factor 7	809	829	819	-32.4	-28.2	0.87037	3	CGUUCAAGAAAGCCUGUGGAA&UUCCACAG-CUUUCUUGAACU	1	0.0086783
Ll-miR380	TRINITY_DN56242_c1_g4_i2	Growth-regulating factor 7	1079	1099	1089	-32.4	-28.2	0.87037	3	CGUUCAAGAAAGCCUGUGGAA&UUCCACAG-CUUUCUUGAACU	1	0.00781387
Ll-miR381	TRINITY_DN52817_c0_g2_i1		305	325	316	-33.7	-33.4	0.991098	2	GAGUUCAAGAAAGCUGUGGGA&UUCCACAGCUUUCUUGAACUA	4	0.0162365
Ll-miR381	TRINITY_DN55663_c2_g1_i6	ERAD-associated E3 ubiquitin-protein ligase component HRD3A	905	925	916	-33.7	-29.4	0.872404	4	UGGUUCUUGAAGGCUGUGGAG&UUCCACAGCUUUCUUGAACUA	2	0.0377324
Ll-miR382	TRINITY_DN54213_c0_g1_i10	Inactive TPR repeat-containing thioredoxin TTL3	2134	2154	2145	-35	-27.2	0.777143	2	CAAUUUGAGAAAGCUGUGGAA&UUCCACAGCUUUCUUGAACUG	0	0.0326635
Ll-miR383	TRINITY_DN53689_c6_g1_i1	Growth-regulating factor 4	647	669	659	-36.7	-29.6	0.80654	3.5	GCCGUUCAAGAAAGCUAGUGGAA&UUCCAC-AGCUUUCUUGAACUGU	0	0.00885962
Ll-miR383	TRINITY_DN53689_c6_g1_i3	Growth-regulating factor 4	553	575	565	-36.7	-29.6	0.80654	3.5	GCCGUUCAAGAAAGCUAGUGGAA&UUCCAC-AGCUUUCUUGAACUGU	0	0.0114378
Ll-miR383	TRINITY_DN66343_c0_g1_i1	Protein DOG1-like 4	459	479	471	-36.7	-29.8	0.811989	5.5	ACGGUUCAAGAAAGC-GUGGCG&UUCCACAGCUUUCUUGAACUGU	0	0.00584324
Ll-miR384	TRINITY_DN53644_c8_g1_i2	Magnesium-protoporphyrin IX monomethyl ester [oxidative] cyclase, chloroplastic	391	411	402	-33.4	-29.2	0.874251	4.5	GAGUUCAAGGAAGCUGCGGAU&UUCCACAGCUUUCUUGAACUU	0	0.00195155
Ll-miR386	TRINITY_DN54907_c1_g3_i1	Growth-regulating factor 1	1532	1553	1543	-36.5	-30.1	0.824658	3	CCGUUCAAGAAAGCCUGUGGAA&UUCCAC-GGCUUUCUUGAACUG	0	0.00238472
Ll-miR386	TRINITY_DN54907_c1_g3_i3	Growth-regulating factor 1	1532	1553	1543	-36.5	-30.1	0.824658	3	CCGUUCAAGAAAGCCUGUGGAA&UUCCAC-GGCUUUCUUGAACUG	0	0.00281769
Ll-miR388	TRINITY_DN53843_c1_g1_i11	Chaperone protein dnaJ A6, chloroplastic	622	643	634	-40.2	-34.8	0.865672	5.5	CAGGAAUGGGAGGCAUGGGGGA&UUCCUGAUGCCUCUCAUUCCUA	2	0.01432
Ll-miR388	TRINITY_DN53843_c1_g1_i17	Chaperone protein dnaJ A6, chloroplastic	1905	1926	1917	-40.2	-34.8	0.865672	5.5	CAGGAAUGGGAGGCAUGGGGGA&UUCCUGAUGCCUCUCAUUCCUA	2	0.00956959
Ll-miR388	TRINITY_DN53843_c1_g1_i6	Chaperone protein dnaJ A6, chloroplastic	1103	1124	1115	-40.2	-34.8	0.865672	5.5	CAGGAAUGGGAGGCAUGGGGGA&UUCCUGAUGCCUCUCAUUCCUA	2	0.0237525
Ll-miR388	TRINITY_DN53843_c1_g1_i7	Chaperone protein dnaJ A6, chloroplastic	1322	1343	1334	-40.2	-34.8	0.865672	5.5	CAGGAAUGGGAGGCAUGGGGGA&UUCCUGAUGCCUCUCAUUCCUA	4	0.0162365
Ll-miR390	TRINITY_DN56917_c6_g1_i3		325	345	336	-36	-31.1	0.863889	2	CAAGGUCUAACAGGCAACGAA&UUCGUUGUCUGUUCGACCUUG	3	0.00695409
Ll-miR392	TRINITY_DN53501_c0_g2_i1	Probable starch synthase 4, chloroplastic/amyloplastic	857	882	868	-35.5	-28.3	0.797183	11.5	GUUCGUGCACUUGAAAAUCUUGAGAA&UUCUCAAGA-----AGGUGCAUGAAC	4	0.0162365
Ll-miR393	TRINITY_DN53570_c1_g2_i5		356	377	368	-31.2	-24	0.769231	5	GAUGCAUCUGAAAGUUCGAGAA&UUCUUGAACUU-CUUAUGCAUC	0	0.0320334
Ll-miR397	TRINITY_DN56825_c2_g1_i3	Low affinity sulfate transporter 3	338	358	349	-37.4	-32	0.855615	1	GAGUUCACCCAAACACUUCAA&UUGAAGUGUUUGGGGGAACUC	1	0.00608275
Ll-miR399	TRINITY_DN55832_c0_g2_i2	Squamosa promoter-binding-like protein 2	1700	1720	1711	-38.3	-39.5	1	0	GUGCUCUCUCUCUUCUGUCAA&UUGACAGAAGAGAGAGAGCAC	0	0.000434008
Ll-miR399	TRINITY_DN55832_c0_g6_i2	Squamosa promoter-binding-like protein 12	632	652	643	-38.3	-39.4	1	0	GUGCUCUCUCUCUUCUGUCAA&UUGACAGAAGAGAGAGAGCAC	0	0.00108467
Ll-miR4	TRINITY_DN54157_c0_g1_i5		1201	1222	1211	-37.1	-27.3	0.735849	7.5	AGUGGUAUCAGAGUCAAUGGUG&AACCA--GGCUCUGAUACCAUG	0	0.0460081
Ll-miR4	TRINITY_DN56071_c1_g1_i1		77	96	87	-37.1	-30.6	0.824798	7	CAUGGUAUCAGAGCCUUAAA&AACCAGGCUCUGAUACCAUG	0	0.00584324
Ll-miR4	TRINITY_DN56071_c1_g1_i2		77	96	87	-37.1	-30.6	0.824798	7	CAUGGUAUCAGAGCCUUAAA&AACCAGGCUCUGAUACCAUG	0	0.00562744
Ll-miR4	TRINITY_DN57050_c4_g1_i1	Molybdate transporter 2	1899	1920	1909	-37.1	-30.8	0.830189	5.5	AGUGGUAUCAGAGCCGAUGGUU&AACCA--GGCUCUGAUACCAUG	0	0.00325047
Ll-miR400	TRINITY_DN55569_c0_g2_i3		2627	2648	2639	-39.9	-40	1	1	UGUGCUCUCUCUCUUCUGUCAU&UUGACAGAAGAGAGAGAGCACA	4	0.0322094
Ll-miR400	TRINITY_DN55569_c0_g2_i4	Squamosa promoter-binding-like protein 6	2797	2818	2809	-39.9	-40	1	1	UGUGCUCUCUCUCUUCUGUCAU&UUGACAGAAGAGAGAGAGCACA	0	0.0017349
Ll-miR400	TRINITY_DN55569_c0_g3_i14	Squamosa promoter-binding-like protein 13B	1361	1382	1373	-39.9	-40	1	1	UGUGCUCUCUCUCUUCUGUCAU&UUGACAGAAGAGAGAGAGCACA	1	0.00130657
Ll-miR400	TRINITY_DN55832_c0_g7_i1		552	573	564	-39.9	-40.1	1	1	CGUGCUCUCUCUCUUCUGUCAA&UUGACAGAAGAGAGAGAGCACA	0	0.000867828
Ll-miR401	TRINITY_DN55832_c0_g2_i4	Squamosa promoter-binding-like protein 2	1700	1720	1711	-38.1	-35.1	0.92126	1	GUGCUCUCUCUCUUCUGUCAA&UUGACAGAAGAGAGUGAGCAC	2	0.0377324
Ll-miR401	TRINITY_DN55832_c0_g2_i6	Squamosa promoter-binding-like protein 12	1240	1260	1251	-38.1	-35.1	0.92126	1	GUGCUCUCUCUCUUCUGUCAA&UUGACAGAAGAGAGUGAGCAC	2	0.0330948
Ll-miR401	TRINITY_DN55832_c0_g7_i3	Squamosa promoter-binding-like protein 12	533	553	544	-38.1	-35.1	0.92126	1	GUGCUCUCUCUCUUCUGUCAA&UUGACAGAAGAGAGUGAGCAC	0	0.000217028
Ll-miR401	TRINITY_DN55832_c0_g7_i4		1155	1175	1166	-38.1	-35.1	0.92126	1	GUGCUCUCUCUCUUCUGUCAA&UUGACAGAAGAGAGUGAGCAC	0	0.00108467
Ll-miR401	TRINITY_DN55832_c0_g8_i1		1203	1223	1214	-38.1	-35	0.918635	1	GUGCUCUCUCUCUUCUGUCAA&UUGACAGAAGAGAGUGAGCAC	1	0.00478243
Ll-miR403	TRINITY_DN53453_c1_g3_i1	Squamosa promoter-binding-like protein 13B	1337	1357	1348	-36.2	-37.5	1	0	GUGCUCUCUAUCUUCUGUCAA&UUGACAGAAGAUAGAGAGCAC	0	0.000217028
Ll-miR404	TRINITY_DN53453_c1_g1_i2	Teosinte glume architecture 1	1389	1409	1400	-38.3	-36.6	0.955614	0.5	GUGCUCUCUAUCUUCUGUCAA&UUGACAGAAGAUAGAGGGCAC	0	0.000434008
Ll-miR404	TRINITY_DN53453_c1_g3_i2		2340	2360	2351	-38.3	-36.6	0.955614	0.5	GUGCUCUCUAUCUUCUGUCAA&UUGACAGAAGAUAGAGGGCAC	4	0.0162365
Ll-miR405	TRINITY_DN53453_c1_g1_i4	Teosinte glume architecture 1	898	918	909	-38.2	-37.2	0.973822	0.5	GUGCUCUCUAUCUUCUGUCAA&UUGACAGAAGAUGGAGAGCAC	0	0.000217028
Ll-miR406	TRINITY_DN52221_c5_g1_i2	Scarecrow-like protein 6	1591	1610	1601	-37.7	-35.5	0.941645	2	GGGAUAUUGGCGCGGCUCAA&UUGAGCCGCGCCAAUAUCAC	0	0.000434008
Ll-miR406	TRINITY_DN52221_c5_g1_i4	Scarecrow-like protein 6	1591	1610	1601	-37.7	-35.5	0.941645	2	GGGAUAUUGGCGCGGCUCAA&UUGAGCCGCGCCAAUAUCAC	0	0.000217028
Ll-miR407	TRINITY_DN56640_c5_g1_i1	Scarecrow-like protein 15	733	753	744	-39.3	-34.9	0.888041	2	UGUGAUAUUGGAGCGGCUCAA&UUGAGCCGCGCCAAUAUCACA	0	0.0017349
Ll-miR410	TRINITY_DN52221_c5_g1_i5	Scarecrow-like protein 6	1407	1427	1418	-39.1	-36.3	0.928389	2.5	AGGGAUAUUGGCGCGGCUCAA&UUGAGCCGCGUCAAUAUCUCC	0	0.000217028
Ll-miR410	TRINITY_DN55142_c1_g1_i2		300	321	311	-39.1	-28	0.716113	6	GGAAUUGUUGACGUGGCAUCAG&UUGA-GCCGCGUCAAUAUCUCC	0	0.0178539
Ll-miR413	TRINITY_DN52221_c5_g6_i1	Scarecrow-like protein 6	1803	1822	1813	-36.2	-33.6	0.928177	3	GGGAUAUUGGCGCGGCUCAA&UUGAGCCGUGCCAAUAUCAC	0	0.000217028
Ll-miR414	TRINITY_DN52221_c5_g1_i3	Scarecrow-like protein 6	1308	1328	1319	-37.8	-33.6	0.888889	4	AGGGAUAUUGGCGCGGCUCAA&UUGAGCCGUGCCAAUAUCACA	0	0.000217028
Ll-miR415	TRINITY_DN52221_c5_g1_i1	Scarecrow-like protein 6	1407	1427	1418	-38.6	-33.6	0.870466	4	AGGGAUAUUGGCGCGGCUCAA&UUGAGCCGUGCCAAUAUCACG	0	0.000434008
Ll-miR416	TRINITY_DN52221_c5_g1_i6	Scarecrow-like protein 6	1308	1328	1319	-37.8	-33.9	0.896825	2	AGGGAUAUUGGCGCGGCUCAA&UUGAGCCGUGCCAAUAUCACU	0	0.000217028
Ll-miR418	TRINITY_DN53964_c4_g2_i3	CMP-sialic acid transporter 1	789	810	801	-40.5	-28.3	0.698765	8.5	CUGGUCUUUUGGUUUCCUGGUU&UUGCAGGAGACUAGA-GACCAG	1	0.030046
Ll-miR419	TRINITY_DN58210_c1_g2_i1	Homeobox-leucine zipper protein REVOLUTA	1300	1320	1311	-42.3	-36.6	0.865248	2.5	CCGGAAUGAAGCCUGGUCCAG&UUGGACCAGGCUUCAUUCCCC	0	0.00108467
Ll-miR419	TRINITY_DN58210_c1_g2_i11	Homeobox-leucine zipper protein REVOLUTA	1300	1320	1311	-42.3	-36.6	0.865248	2.5	CCGGAAUGAAGCCUGGUCCAG&UUGGACCAGGCUUCAUUCCCC	0	0.000217028
Ll-miR419	TRINITY_DN58210_c1_g2_i15	Homeobox-leucine zipper protein REVOLUTA	1297	1317	1308	-42.3	-36.6	0.865248	2.5	CCGGAAUGAAGCCUGGUCCAG&UUGGACCAGGCUUCAUUCCCC	2	0.0284349
Ll-miR419	TRINITY_DN58210_c1_g2_i17	Homeobox-leucine zipper protein REVOLUTA	1297	1317	1308	-42.3	-36.6	0.865248	2.5	CCGGAAUGAAGCCUGGUCCAG&UUGGACCAGGCUUCAUUCCCC	1	0.0039146
Ll-miR419	TRINITY_DN58210_c1_g2_i2	Homeobox-leucine zipper protein REVOLUTA	1300	1320	1311	-42.3	-36.6	0.865248	2.5	CCGGAAUGAAGCCUGGUCCAG&UUGGACCAGGCUUCAUUCCCC	0	0.00260123
Ll-miR419	TRINITY_DN58210_c1_g2_i21	Homeobox-leucine zipper protein REVOLUTA	1300	1320	1311	-42.3	-36.6	0.865248	2.5	CCGGAAUGAAGCCUGGUCCAG&UUGGACCAGGCUUCAUUCCCC	4	0.0479229
Ll-miR419	TRINITY_DN58210_c1_g2_i23	Homeobox-leucine zipper protein REVOLUTA	1300	1320	1311	-42.3	-36.6	0.865248	2.5	CCGGAAUGAAGCCUGGUCCAG&UUGGACCAGGCUUCAUUCCCC	0	0.000434008
Ll-miR419	TRINITY_DN58210_c1_g2_i3	Homeobox-leucine zipper protein REVOLUTA	1297	1317	1308	-42.3	-36.6	0.865248	2.5	CCGGAAUGAAGCCUGGUCCAG&UUGGACCAGGCUUCAUUCCCC	0	0.0015182
Ll-miR419	TRINITY_DN58210_c1_g2_i6	Homeobox-leucine zipper protein REVOLUTA	1300	1320	1311	-42.3	-36.6	0.865248	2.5	CCGGAAUGAAGCCUGGUCCAG&UUGGACCAGGCUUCAUUCCCC	0	0.00216816
Ll-miR428	TRINITY_DN55794_c3_g1_i1	Transcription factor TCP2	1974	1993	1984	-39.6	-32.2	0.813131	2	AGGGGGACCCUUCAGUCCAA&UUGGACUGAAGGGGCCUCUU	1	0.00651581
Ll-miR428	TRINITY_DN55794_c3_g1_i11	Transcription factor TCP2	1974	1993	1984	-39.6	-32.2	0.813131	2	AGGGGGACCCUUCAGUCCAA&UUGGACUGAAGGGGCCUCUU	0	0.00368307
Ll-miR428	TRINITY_DN55794_c3_g1_i5	Transcription factor TCP2	2326	2345	2336	-39.6	-32.2	0.813131	2	AGGGGGACCCUUCAGUCCAA&UUGGACUGAAGGGGCCUCUU	0	0.0030341
Ll-miR428	TRINITY_DN55794_c3_g3_i2	Transcription factor TCP2	1365	1384	1375	-39.6	-32.2	0.813131	2	AGGGGGACCCUUCAGUCCAA&UUGGACUGAAGGGGCCUCUU	0	0.0038993
Ll-miR428	TRINITY_DN55794_c3_g3_i8	Transcription factor TCP2	1761	1780	1771	-39.6	-32.2	0.813131	2	AGGGGGACCCUUCAGUCCAA&UUGGACUGAAGGGGCCUCUU	1	0.00521606
Ll-miR428	TRINITY_DN57487_c3_g1_i1	Transcription factor TCP3	377	397	388	-39.6	-35.7	0.901515	2.5	GAGGGGACCCCUUCAGUCCAG&UUGGACUGAAGGGG-CCUCUU	0	0.000217028
Ll-miR428	TRINITY_DN57487_c3_g1_i2	Transcription factor TCP3	377	397	388	-39.6	-35.7	0.901515	2.5	GAGGGGACCCCUUCAGUCCAG&UUGGACUGAAGGGG-CCUCUU	0	0.0015182
Ll-miR428	TRINITY_DN57487_c3_g2_i1	Transcription factor TCP3	48	68	59	-39.6	-35.7	0.901515	2.5	GAGGGGACCCCUUCAGUCCAG&UUGGACUGAAGGGG-CCUCUU	4	0.0322094
Ll-miR428	TRINITY_DN57487_c3_g2_i4	Transcription factor TCP3	48	68	59	-39.6	-35.7	0.901515	2.5	GAGGGGACCCCUUCAGUCCAG&UUGGACUGAAGGGG-CCUCUU	1	0.00130657
Ll-miR428	TRINITY_DN57487_c3_g2_i5	Transcription factor TCP3	48	68	59	-39.6	-35.7	0.901515	2.5	GAGGGGACCCCUUCAGUCCAG&UUGGACUGAAGGGG-CCUCUU	0	0.00108467
Ll-miR428	TRINITY_DN57487_c3_g2_i6	Transcription factor TCP3	48	68	59	-39.6	-35.7	0.901515	2.5	GAGGGGACCCCUUCAGUCCAG&UUGGACUGAAGGGG-CCUCUU	0	0.0017349
Ll-miR430	TRINITY_DN55794_c3_g1_i10	Transcription factor TCP2	2131	2150	2141	-42.9	-36.2	0.843823	1.5	AGGGGG-ACCCUUCAGUCCAA&UUGGACUGAAGGGUGCUCCCU	1	0.00130657
Ll-miR430	TRINITY_DN55794_c3_g1_i17	Transcription factor TCP2	2131	2150	2141	-42.9	-36.2	0.843823	1.5	AGGGGG-ACCCUUCAGUCCAA&UUGGACUGAAGGGUGCUCCCU	2	0.0330948
Ll-miR430	TRINITY_DN55794_c3_g1_i18	Transcription factor TCP2	2025	2044	2035	-42.9	-36.2	0.843823	1.5	AGGGGG-ACCCUUCAGUCCAA&UUGGACUGAAGGGUGCUCCCU	0	0.000434008
Ll-miR430	TRINITY_DN55794_c3_g1_i8	Transcription factor TCP2	2025	2044	2035	-42.9	-36.2	0.843823	1.5	AGGGGG-ACCCUUCAGUCCAA&UUGGACUGAAGGGUGCUCCCU	2	0.0469409
Ll-miR430	TRINITY_DN55794_c3_g1_i9	Transcription factor TCP2	2086	2105	2096	-42.9	-36.2	0.843823	1.5	AGGGGG-ACCCUUCAGUCCAA&UUGGACUGAAGGGUGCUCCCU	1	0.00174172
Ll-miR430	TRINITY_DN55794_c3_g3_i3	Transcription factor TCP2	1365	1384	1375	-42.9	-36.2	0.843823	1.5	AGGGGG-ACCCUUCAGUCCAA&UUGGACUGAAGGGUGCUCCCU	2	0.0047963
Ll-miR430	TRINITY_DN55794_c3_g3_i4	Transcription factor TCP2	1878	1897	1888	-42.9	-36.2	0.843823	1.5	AGGGGG-ACCCUUCAGUCCAA&UUGGACUGAAGGGUGCUCCCU	0	0.00108467
Ll-miR430	TRINITY_DN55794_c3_g3_i5	Transcription factor TCP2	1878	1897	1888	-42.9	-36.2	0.843823	1.5	AGGGGG-ACCCUUCAGUCCAA&UUGGACUGAAGGGUGCUCCCU	1	0.0039146
Ll-miR432	TRINITY_DN50321_c0_g2_i4	Acid phosphatase 1	84	104	95	-30	-23	0.766667	4	CCGUCAUAAAUAAAAAUCCUC&UUGGAUUUUUAUUUAGGACGG	1	0.0142788
Ll-miR433	TRINITY_DN54573_c3_g2_i1	F-box only protein 6	1102	1121	1112	-39.1	-34.3	0.877238	1	GGAGGUUGACAGAAUGCCAA&UUGGCAUUCUGUCCACCUCC	0	0.00108467
Ll-miR433	TRINITY_DN54573_c3_g2_i2	F-box only protein 6	1829	1848	1839	-39.1	-34.3	0.877238	1	GGAGGUUGACAGAAUGCCAA&UUGGCAUUCUGUCCACCUCC	0	0.0017349
Ll-miR433	TRINITY_DN54573_c3_g2_i3	F-box only protein 6	2204	2223	2214	-39.1	-34.3	0.877238	1	GGAGGUUGACAGAAUGCCAA&UUGGCAUUCUGUCCACCUCC	0	0.00130146
Ll-miR433	TRINITY_DN54573_c3_g2_i4	F-box only protein 6	1872	1891	1882	-39.1	-34.3	0.877238	1	GGAGGUUGACAGAAUGCCAA&UUGGCAUUCUGUCCACCUCC	0	0.000650942
Ll-miR433	TRINITY_DN56164_c3_g5_i3	F-box only protein 6	1628	1647	1638	-39.1	-34.3	0.877238	1	GGAGGUUGACAGAAUGCCAA&UUGGCAUUCUGUCCACCUCC	0	0.0015182
Ll-miR433	TRINITY_DN56164_c3_g5_i5	F-box only protein 6	1640	1659	1650	-39.1	-34.3	0.877238	1	GGAGGUUGACAGAAUGCCAA&UUGGCAUUCUGUCCACCUCC	1	0.000435714
Ll-miR438	TRINITY_DN55958_c1_g4_i1	Probable nucleoredoxin 1	1648	1673	1659	-40.6	-34.1	0.839901	12.5	AGGGGUGGCCUGAGAAGGUGACGCAU&UUGUGU-----UCUCAGGUCACCCCU	2	0.0423477
Ll-miR438	TRINITY_DN55958_c1_g4_i2	Probable nucleoredoxin 1	2079	2104	2090	-40.6	-34.1	0.839901	12.5	AGGGGUGGCCUGAGAAGGUGACGCAU&UUGUGU-----UCUCAGGUCACCCCU	2	0.0377324
Ll-miR438	TRINITY_DN55958_c1_g4_i3	Probable nucleoredoxin 1	1016	1041	1027	-40.6	-34.1	0.839901	12.5	AGGGGUGGCCUGAGAAGGUGACGCAU&UUGUGU-----UCUCAGGUCACCCCU	2	0.0330948
Ll-miR438	TRINITY_DN55958_c1_g4_i4	Probable nucleoredoxin 1	1767	1792	1778	-40.6	-34.1	0.839901	12.5	AGGGGUGGCCUGAGAAGGUGACGCAU&UUGUGU-----UCUCAGGUCACCCCU	2	0.0284349
Ll-miR442	TRINITY_DN53741_c4_g8_i1	Transcription repressor MYB5	355	375	366	-34.4	-32.8	0.953488	2.5	CGGGUCGAACAGACAAUGAAA&UUUCGUUGUCUGUUCGACCUU	3	0.0013947
Ll-miR443	TRINITY_DN53178_c3_g1_i1		702	720	711	-38.9	-31.7	0.81491	3	GAGCAG--CGAGCGCGUCAAA&UUUGACGUGCUCGAUCUGCUC	2	0.00956959
Ll-miR447	TRINITY_DN58270_c1_g1_i1	Transcription factor GAMYB	1258	1278	1269	-40	-38.5	0.9625	1.5	UAGAGCUCCCUUCACUCCAAU&UUUGGAGUGAAGGGAGCUCUG	0	0.000434008
Ll-miR447	TRINITY_DN58270_c1_g1_i12	Transcription factor GAMYB	1428	1448	1439	-40	-38.5	0.9625	1.5	UAGAGCUCCCUUCACUCCAAU&UUUGGAGUGAAGGGAGCUCUG	0	0.00130146
Ll-miR447	TRINITY_DN58270_c1_g1_i15	Transcription factor MYB65	1659	1679	1670	-40	-38.5	0.9625	1.5	UAGAGCUCCCUUCACUCCAAU&UUUGGAGUGAAGGGAGCUCUG	0	0.000217028
Ll-miR447	TRINITY_DN58270_c1_g1_i16	Transcription factor MYB33	1258	1278	1269	-40	-38.5	0.9625	1.5	UAGAGCUCCCUUCACUCCAAU&UUUGGAGUGAAGGGAGCUCUG	0	0.000650942
Ll-miR447	TRINITY_DN58270_c1_g1_i2	Transcription factor GAMYB	1659	1679	1670	-40	-38.5	0.9625	1.5	UAGAGCUCCCUUCACUCCAAU&UUUGGAGUGAAGGGAGCUCUG	0	0.000867828
Ll-miR447	TRINITY_DN58270_c1_g1_i7	Transcription factor GAMYB	1258	1278	1269	-40	-38.5	0.9625	1.5	UAGAGCUCCCUUCACUCCAAU&UUUGGAGUGAAGGGAGCUCUG	0	0.00108467
Ll-miR448	TRINITY_DN50706_c0_g1_i4	Hypersensitive-induced response protein-like protein 2	755	775	766	-30.4	-23.5	0.773026	3.5	AUACCAGAG-AACAGAUUCAAG&UUUGGAUCUGUUAUUUUGGUAU	1	0.0367859
Ll-miR449	TRINITY_DN49459_c0_g1_i3	E3 ubiquitin-protein ligase RNF25	864	883	874	-33.7	-29.7	0.881306	3.5	AAGAGCUCC-UUCAAUCCGAG&UUUGGAUUGAAAGGAGCUCUU	4	0.0479229
Ll-miR449	TRINITY_DN54694_c1_g3_i1	Heat shock protein 83	598	618	609	-33.7	-28.8	0.854599	8	GAGGGCUCCUUUCGAUCUCUU&UUUGGAUUGAAAGGAGCUCUU	3	0.00556715
Ll-miR45	TRINITY_DN53315_c0_g1_i6		281	303	294	-41.8	-31.5	0.753589	5.5	CCCUUAAAACUAAGCCUCUGCCA&AGGCAGUGGCUUGGU--UAAGGG	1	0.0198476
Ll-miR450	TRINITY_DN52179_c1_g2_i1	Transcription factor GAMYB	740	760	751	-38.4	-33.2	0.864583	4	UGGAGCUCCCUUCACUCCAAU&UUUGGAUUGAAGGGAGCUCCU	4	0.0479229
Ll-miR450	TRINITY_DN58270_c1_g1_i11	Transcription factor MYB65	1656	1676	1667	-38.4	-33.2	0.864583	4	UGGAGCUCCCUUCACUCCAAU&UUUGGAUUGAAGGGAGCUCCU	2	0.0190476
Ll-miR450	TRINITY_DN58270_c1_g1_i5	Transcription factor GAMYB	1656	1676	1667	-38.4	-33.2	0.864583	4	UGGAGCUCCCUUCACUCCAAU&UUUGGAUUGAAGGGAGCUCCU	0	0.000434008
Ll-miR451	TRINITY_DN58270_c1_g1_i10	Transcription factor MYB33	1428	1448	1439	-36.4	-32.6	0.895604	3	UAGAGCUCCCUUCACUCCAAU&UUUGGAUUGAAGGGAGCUCUA	0	0.000217028
Ll-miR451	TRINITY_DN58270_c1_g1_i3	Transcription factor GAMYB	1428	1448	1439	-36.4	-32.6	0.895604	3	UAGAGCUCCCUUCACUCCAAU&UUUGGAUUGAAGGGAGCUCUA	0	0.000650942
Ll-miR451	TRINITY_DN58270_c1_g1_i6	Transcription factor GAMYB	1263	1283	1274	-36.4	-32.6	0.895604	3	UAGAGCUCCCUUCACUCCAAU&UUUGGAUUGAAGGGAGCUCUA	0	0.000434008
Ll-miR452	TRINITY_DN52334_c4_g1_i6	Gamma-glutamyl peptidase 5	2989	3010	3000	-38	-30.5	0.802632	7	GAGAGCUCCCUUCAAAAGCAGA&UUUG-GAUUGAAGGGAGCUCUC	0	0.0110086
Ll-miR452	TRINITY_DN52334_c4_g1_i7	Gamma-glutamyl peptidase 5	2989	3010	3000	-38	-30.5	0.802632	7	GAGAGCUCCCUUCAAAAGCAGA&UUUG-GAUUGAAGGGAGCUCUC	0	0.0112232
Ll-miR453	TRINITY_DN49793_c0_g1_i1		314	334	325	-37.7	-32.9	0.872679	2	CAGUGCUCCCUUCAAUCUAAA&UUUGGAUUGAAGGGAGCUCUG	0	0.000867828
Ll-miR453	TRINITY_DN49793_c0_g1_i2		314	334	325	-37.7	-32.9	0.872679	2	CAGUGCUCCCUUCAAUCUAAA&UUUGGAUUGAAGGGAGCUCUG	0	0.000217028
Ll-miR453	TRINITY_DN49793_c0_g1_i4		314	334	325	-37.7	-32.9	0.872679	2	CAGUGCUCCCUUCAAUCUAAA&UUUGGAUUGAAGGGAGCUCUG	0	0.000434008
Ll-miR453	TRINITY_DN49793_c0_g1_i5		314	334	325	-37.7	-32.9	0.872679	2	CAGUGCUCCCUUCAAUCUAAA&UUUGGAUUGAAGGGAGCUCUG	0	0.000650942
Ll-miR455	TRINITY_DN52686_c0_g2_i1		743	763	754	-36	-32.1	0.891667	2	UAGAGCACCCUUCAAGCCAAA&UUUGGUUUGAAGGGAGCUCUA	0	0.0034668
Ll-miR455	TRINITY_DN56876_c4_g1_i1		1345	1365	1356	-36	-32.7	0.908333	1	UAGAGCCCCCUUCAAACCAAA&UUUGGUUUGAAGGGAGCUCUA	0	0.000867828
Ll-miR455	TRINITY_DN56876_c4_g1_i10		1345	1365	1356	-36	-32.7	0.908333	1	UAGAGCCCCCUUCAAACCAAA&UUUGGUUUGAAGGGAGCUCUA	0	0.00260123
Ll-miR455	TRINITY_DN56876_c4_g1_i11		1472	1492	1483	-36	-32.7	0.908333	1	UAGAGCCCCCUUCAAACCAAA&UUUGGUUUGAAGGGAGCUCUA	0	0.00216816
Ll-miR455	TRINITY_DN56876_c4_g1_i12		1345	1365	1356	-36	-32.7	0.908333	1	UAGAGCCCCCUUCAAACCAAA&UUUGGUUUGAAGGGAGCUCUA	0	0.00130146
Ll-miR455	TRINITY_DN56876_c4_g1_i2		1345	1365	1356	-36	-32.7	0.908333	1	UAGAGCCCCCUUCAAACCAAA&UUUGGUUUGAAGGGAGCUCUA	0	0.0017349
Ll-miR455	TRINITY_DN56876_c4_g1_i4		1345	1365	1356	-36	-32.7	0.908333	1	UAGAGCCCCCUUCAAACCAAA&UUUGGUUUGAAGGGAGCUCUA	0	0.0015182
Ll-miR455	TRINITY_DN56876_c4_g1_i6		1345	1365	1356	-36	-32.7	0.908333	1	UAGAGCCCCCUUCAAACCAAA&UUUGGUUUGAAGGGAGCUCUA	0	0.000650942
Ll-miR455	TRINITY_DN56876_c4_g1_i7		1472	1492	1483	-36	-32.7	0.908333	1	UAGAGCCCCCUUCAAACCAAA&UUUGGUUUGAAGGGAGCUCUA	2	0.0423477
Ll-miR455	TRINITY_DN56876_c4_g1_i9		1345	1365	1356	-36	-32.7	0.908333	1	UAGAGCCCCCUUCAAACCAAA&UUUGGUUUGAAGGGAGCUCUA	2	0.0237525
Ll-miR47	TRINITY_DN56931_c0_g1_i2	Pre-mRNA-splicing factor SLU7-A	1607	1626	1618	-40.8	-34.4	0.843137	4	GCUGAGGCUGCAGG-UGAUCU&AGGUCAUCCUGCAGCUUCAGU	2	0.0284349
Ll-miR47	TRINITY_DN56931_c0_g1_i3	Pre-mRNA-splicing factor SLU7-A	1401	1420	1412	-40.8	-34.4	0.843137	4	GCUGAGGCUGCAGG-UGAUCU&AGGUCAUCCUGCAGCUUCAGU	2	0.0237525
Ll-miR47	TRINITY_DN56931_c0_g1_i7	Pre-mRNA-splicing factor SLU7-A	1504	1523	1515	-40.8	-34.4	0.843137	4	GCUGAGGCUGCAGG-UGAUCU&AGGUCAUCCUGCAGCUUCAGU	2	0.0190476
Ll-miR49	TRINITY_DN53302_c7_g2_i2	Peroxisomal and mitochondrial division factor 2	475	495	486	-35.9	-30.9	0.860724	5.5	GGUGAGGCUGCAGCAUGAUUC&AGGUCAUGCUGUAGUUUCAUC	3	0.0013947
Ll-miR52	TRINITY_DN57415_c1_g1_i3	Leucine--tRNA ligase, cytoplasmic	2570	2590	2581	-33.7	-31.2	0.925816	4	UCACCAAAGAGAUCGCAUGGU&AUCAUGCGAUCUCUUUGGAUU	4	0.0162365
Ll-miR52	TRINITY_DN57415_c1_g1_i8	Leucine--tRNA ligase, cytoplasmic	2432	2452	2443	-33.7	-31.2	0.925816	4	UCACCAAAGAGAUCGCAUGGU&AUCAUGCGAUCUCUUUGGAUU	4	0.0322094
Ll-miR53	TRINITY_DN53389_c0_g2_i1		579	599	590	-34.4	-26.8	0.77907	4	AAUCGAAAGGGAAAGCAUGAG&AUCAUGCUAUCCCUUUGGAUU	0	0.0144372
Ll-miR55	TRINITY_DN58419_c0_g1_i4	Protein TRANSPORT INHIBITOR RESPONSE 1	1629	1649	1640	-38.6	-35.2	0.911917	1	GA-CAAUGCGAUCCCUUUGGAU&AUCCAAAGGGAUCGCAUUGAUC	3	0.0124825
Ll-miR55	TRINITY_DN58419_c0_g1_i9	Protein TRANSPORT INHIBITOR RESPONSE 1	1746	1766	1757	-38.6	-35.2	0.911917	1	GA-CAAUGCGAUCCCUUUGGAU&AUCCAAAGGGAUCGCAUUGAUC	3	0.00695409
Ll-miR57	TRINITY_DN55190_c0_g1_i3	ATP sulfurylase 1, chloroplastic	695	715	706	-37.6	-35.6	0.946809	1.5	GAGUUCCUCCAAACGCUUCAU&AUGAAGUGUUUGGGGGAACUC	2	0.0047963
Ll-miR58	TRINITY_DN59069_c5_g3_i4	Myrcene synthase, chloroplastic	546	566	557	-35.7	-27.9	0.781513	6	UGGUUCUCCCAAACGGUUCAA&AUGAAGUGUUUGGGGGAACUU	3	0.0410058
Ll-miR60	TRINITY_DN55971_c1_g1_i2	Basic blue protein	177	197	188	-44.6	-43	0.964126	1	CCCAGGGAAGAGGCAGUGCAU&AUGCACUGCCUCUUCCCUGGC	2	0.0047963
Ll-miR60	TRINITY_DN55971_c1_g1_i3		177	197	188	-44.6	-43	0.964126	1	CCCAGGGAAGAGGCAGUGCAU&AUGCACUGCCUCUUCCCUGGC	2	0.00956959
Ll-miR60	TRINITY_DN58402_c2_g1_i3	Basic blue protein	69	90	81	-44.6	-39.8	0.892377	2.5	GCUAUGGGAAGAGGCAGUGCAA&AUGCACUGCCUCUUCCC-UGGC	0	0.000867828
Ll-miR67	TRINITY_DN58270_c1_g1_i13	Transcription factor GAMYB	1261	1280	1271	-39.3	-34.4	0.875318	2	GGAGCUCCCUUCACUCCAAU&AUUGGACUGAAGGGAGCUCC	0	0.000434008
Ll-miR67	TRINITY_DN58270_c1_g1_i14	Transcription factor MYB65	1657	1676	1667	-39.3	-34.4	0.875318	2	GGAGCUCCCUUCACUCCAAU&AUUGGACUGAAGGGAGCUCC	0	0.000217028
Ll-miR69	TRINITY_DN52179_c1_g1_i1	Transcription factor GAMYB	595	615	606	-38.6	-35.8	0.927461	2	UGGAGCUCCCUUCACUCCAAU&AUUGGAUUGAAGGGAGCUCCA	1	0.00174172
Ll-miR69	TRINITY_DN52179_c1_g2_i2	Transcription factor GAMYB	1129	1149	1140	-38.6	-35.8	0.927461	2	UGGAGCUCCCUUCACUCCAAU&AUUGGAUUGAAGGGAGCUCCA	4	0.0479229
Ll-miR69	TRINITY_DN52179_c1_g2_i9	Transcription factor GAMYB	740	760	751	-38.6	-35.8	0.927461	2	UGGAGCUCCCUUCACUCCAAU&AUUGGAUUGAAGGGAGCUCCA	4	0.0322094
Ll-miR69	TRINITY_DN58270_c1_g1_i17	Transcription factor GAMYB	1656	1676	1667	-38.6	-35.8	0.927461	2	UGGAGCUCCCUUCACUCCAAU&AUUGGAUUGAAGGGAGCUCCA	0	0.0015182
Ll-miR69	TRINITY_DN58270_c1_g1_i4	Transcription factor GAMYB	980	1000	991	-38.6	-35.8	0.927461	2	UGGAGCUCCCUUCACUCCAAU&AUUGGAUUGAAGGGAGCUCCA	0	0.000217028
Ll-miR69	TRINITY_DN58270_c1_g1_i8	Transcription factor MYB33	1755	1775	1766	-38.6	-35.8	0.927461	2	UGGAGCUCCCUUCACUCCAAU&AUUGGAUUGAAGGGAGCUCCA	0	0.00130146
Ll-miR71	TRINITY_DN57829_c0_g2_i24		381	401	392	-33.6	-25.3	0.752976	5.5	UGAAUAUGACCCUUUGGAAAA&AUUUCUAGUGGGUCGUAUUCA	1	0.0228332
Ll-miR72	TRINITY_DN55975_c5_g1_i1	F-box/kelch-repeat protein SKIP25	741	761	752	-36.6	-28.4	0.775956	7	GUUGGAGAAGUGGGACGCGAA&CACGUGUUCUACUACUCCAAC	3	0.0450128
Ll-miR76	TRINITY_DN56163_c1_g1_i1	Nuclear transcription factor Y subunit A-1	1372	1392	1383	-40.5	-28	0.691358	4	CAGGCAAAUCAUUCUUGGCUU&CAGCCAAGAAUGACUUGCCGG	0	0.0309823
Ll-miR76	TRINITY_DN56163_c1_g1_i10	Nuclear transcription factor Y subunit A-1	1268	1288	1279	-40.5	-28	0.691358	4	CAGGCAAAUCAUUCUUGGCUU&CAGCCAAGAAUGACUUGCCGG	0	0.028666
Ll-miR76	TRINITY_DN56163_c1_g1_i11	Nuclear transcription factor Y subunit A-1	1372	1392	1383	-40.5	-28	0.691358	4	CAGGCAAAUCAUUCUUGGCUU&CAGCCAAGAAUGACUUGCCGG	0	0.0276113
Ll-miR76	TRINITY_DN56163_c1_g1_i14	Nuclear transcription factor Y subunit A-9	1212	1232	1223	-40.5	-28	0.691358	4	CAGGCAAAUCAUUCUUGGCUU&CAGCCAAGAAUGACUUGCCGG	0	0.0299301
Ll-miR76	TRINITY_DN56163_c1_g1_i2	Nuclear transcription factor Y subunit A-9	1478	1498	1489	-40.5	-28	0.691358	4	CAGGCAAAUCAUUCUUGGCUU&CAGCCAAGAAUGACUUGCCGG	0	0.0303511
Ll-miR76	TRINITY_DN56163_c1_g1_i6	Nuclear transcription factor Y subunit A-1	1268	1288	1279	-40.5	-28	0.691358	4	CAGGCAAAUCAUUCUUGGCUU&CAGCCAAGAAUGACUUGCCGG	0	0.0280333
Ll-miR76	TRINITY_DN56163_c1_g1_i7	Nuclear transcription factor Y subunit A-9	1002	1022	1013	-40.5	-28	0.691358	4	CAGGCAAAUCAUUCUUGGCUU&CAGCCAAGAAUGACUUGCCGG	0	0.0297195
Ll-miR76	TRINITY_DN56163_c1_g1_i9	Nuclear transcription factor Y subunit A-9	1002	1022	1013	-40.5	-28	0.691358	4	CAGGCAAAUCAUUCUUGGCUU&CAGCCAAGAAUGACUUGCCGG	0	0.0295089
Ll-miR76	TRINITY_DN56163_c1_g4_i10	Nuclear transcription factor Y subunit A-9	3871	3891	3882	-40.5	-30.7	0.758025	3	GCGGCAAAUCAUUCUUGGCUU&CAGCCAAGAAUGACUUGCCGG	0	0.00649038
Ll-miR76	TRINITY_DN56163_c1_g4_i11	Nuclear transcription factor Y subunit A-1	3907	3927	3918	-40.5	-30.7	0.758025	3	GCGGCAAAUCAUUCUUGGCUU&CAGCCAAGAAUGACUUGCCGG	0	0.00584324
Ll-miR76	TRINITY_DN56163_c1_g4_i12	Nuclear transcription factor Y subunit A-1	3709	3729	3720	-40.5	-30.7	0.758025	3	GCGGCAAAUCAUUCUUGGCUU&CAGCCAAGAAUGACUUGCCGG	0	0.00519568
Ll-miR76	TRINITY_DN56163_c1_g4_i2	Nuclear transcription factor Y subunit A-1	3454	3474	3465	-40.5	-30.7	0.758025	3	GCGGCAAAUCAUUCUUGGCUU&CAGCCAAGAAUGACUUGCCGG	0	0.00433162
Ll-miR76	TRINITY_DN56163_c1_g4_i3	Nuclear transcription factor Y subunit A-1	3616	3636	3627	-40.5	-30.7	0.758025	3	GCGGCAAAUCAUUCUUGGCUU&CAGCCAAGAAUGACUUGCCGG	0	0.00541158
Ll-miR76	TRINITY_DN56163_c1_g4_i5	Nuclear transcription factor Y subunit A-9	4069	4089	4080	-40.5	-30.7	0.758025	3	GCGGCAAAUCAUUCUUGGCUU&CAGCCAAGAAUGACUUGCCGG	0	0.00476374
Ll-miR76	TRINITY_DN56163_c1_g4_i7	Nuclear transcription factor Y subunit A-1	3652	3672	3663	-40.5	-30.7	0.758025	3	GCGGCAAAUCAUUCUUGGCUU&CAGCCAAGAAUGACUUGCCGG	0	0.00562744
Ll-miR76	TRINITY_DN56163_c1_g4_i8	Nuclear transcription factor Y subunit A-9	3814	3834	3825	-40.5	-30.7	0.758025	3	GCGGCAAAUCAUUCUUGGCUU&CAGCCAAGAAUGACUUGCCGG	0	0.006706
Ll-miR76	TRINITY_DN56163_c1_g4_i9	Nuclear transcription factor Y subunit A-1	3454	3474	3465	-40.5	-30.7	0.758025	3	GCGGCAAAUCAUUCUUGGCUU&CAGCCAAGAAUGACUUGCCGG	0	0.00411548
Ll-miR8	TRINITY_DN54998_c6_g5_i1		639	659	650	-42.9	-34.4	0.801865	2	GGUGAUAUCUCUCCUGAGCUU&AAGCUCAGGAGGGAUAGCACC	0	0.00238472
Ll-miR8	TRINITY_DN54998_c6_g5_i4		411	431	422	-42.9	-34.4	0.801865	2	GGUGAUAUCUCUCCUGAGCUU&AAGCUCAGGAGGGAUAGCACC	0	0.00216816
Ll-miR8	TRINITY_DN54998_c6_g5_i5		497	517	508	-42.9	-34.4	0.801865	2	GGUGAUAUCUCUCCUGAGCUU&AAGCUCAGGAGGGAUAGCACC	0	0.00195155
Ll-miR9	TRINITY_DN54998_c6_g5_i2		246	266	257	-44.4	-33.6	0.756757	3	GGCAAUAUCUCUCCUGAGCUU&AAGCUCAGGAGGGAUAGCGCC	0	0.00627472
Ll-miR9	TRINITY_DN54998_c6_g5_i3		194	214	205	-44.4	-35.9	0.808559	2	GGCGAUAUCUCUCCUGAGCUU&AAGCUCAGGAGGGAUAGCGCC	2	0.0190476
Ll-miR92	TRINITY_DN57944_c0_g1_i3		92	111	102	-42.2	-27.7	0.656398	5	CUC-GUUCCU-CCUCAAGAUUA&CGAUCUUGAGGCAGGAACUGAG	0	0.0493154
Ll-miR96	TRINITY_DN53543_c0_g1_i12	Auxin response factor 16	1964	1984	1975	-46.2	-37.5	0.811688	4	AGGCAUACAGGAAGCCAGGCA&CGCCUGGCUCCCUGUAUGCCA	0	0.00950479
Ll-miR96	TRINITY_DN53543_c0_g1_i16	Auxin response factor 18	2078	2098	2089	-46.2	-41.5	0.898268	3	AAGCAUACAGGGAGCCAGGCA&CGCCUGGCUCCCUGUAUGCCA	0	0.00627472
Ll-miR96	TRINITY_DN53543_c0_g1_i17	Auxin response factor 18	1537	1557	1548	-46.2	-37.5	0.811688	4	AGGCAUACAGGAAGCCAGGCA&CGCCUGGCUCCCUGUAUGCCA	0	0.00928978
Ll-miR96	TRINITY_DN53543_c0_g1_i19	Auxin response factor 16	1899	1919	1910	-46.2	-37.5	0.811688	4	AGGCAUACAGGAAGCCAGGCA&CGCCUGGCUCCCUGUAUGCCA	0	0.0105792
Ll-miR96	TRINITY_DN53543_c0_g1_i20	Auxin response factor 18	1537	1557	1548	-46.2	-37.5	0.811688	4	AGGCAUACAGGAAGCCAGGCA&CGCCUGGCUCCCUGUAUGCCA	0	0.0103644
Ll-miR96	TRINITY_DN53543_c0_g1_i26	Auxin response factor 18	1622	1642	1633	-46.2	-37.5	0.811688	4	AGGCAUACAGGAAGCCAGGCA&CGCCUGGCUCCCUGUAUGCCA	0	0.00907472
Ll-miR96	TRINITY_DN56991_c0_g1_i10	Auxin response factor 18	2204	2224	2215	-46.2	-45.4	0.982684	1.5	UGGCAUGCAGGGAGCCAGGCA&CGCCUGGCUCCCUGUAUGCCA	0	0.000867828
Ll-miR96	TRINITY_DN56991_c0_g1_i12	Auxin response factor 18	418	438	429	-46.2	-45.4	0.982684	1	UGGCAUACAGGGAGCCAGGCA&CGCCUGGCUCCCUGUAUGCCA	0	0.00130146
Ll-miR96	TRINITY_DN56991_c0_g1_i4	Auxin response factor 18	2505	2525	2516	-46.2	-45.4	0.982684	1.5	UGGCAUGCAGGGAGCCAGGCA&CGCCUGGCUCCCUGUAUGCCA	0	0.000434008
Ll-miR96	TRINITY_DN56991_c0_g1_i5	Auxin response factor 16	1194	1214	1205	-46.2	-45.4	0.982684	1	UGGCAUACAGGGAGCCAGGCA&CGCCUGGCUCCCUGUAUGCCA	1	0.00130657
Ll-miR96	TRINITY_DN56991_c0_g1_i7	Auxin response factor 16	1704	1724	1715	-46.2	-45.4	0.982684	1.5	UGGCAUGCAGGGAGCCAGGCA&CGCCUGGCUCCCUGUAUGCCA	0	0.00108467
Ll-miR96	TRINITY_DN56991_c0_g7_i1	Auxin response factor 17	568	588	579	-46.2	-45.4	0.982684	1.5	UGGCAUGCAGGGAGCCAGGCA&CGCCUGGCUCCCUGUAUGCCA	0	0.000217028
Ll-miRn1	TRINITY_DN53103_c1_g1_i1	Protein SUPPRESSOR OF GENE SILENCING 3	576	597	588	-41.6	-32.5	0.78125	5	UGAGCACGGGUGGGAUUGGCAA&UUGCCAAUUCCACCCAUGCCUA	0	0.00756801
Ll-miRn1	TRINITY_DN53103_c1_g1_i2	Protein SUPPRESSOR OF GENE SILENCING 3	1183	1204	1195	-41.6	-32.5	0.78125	5	UGAGCACGGGUGGGAUUGGCAA&UUGCCAAUUCCACCCAUGCCUA	0	0.00735258
Ll-miRn1	TRINITY_DN53103_c1_g1_i4	Protein SUPPRESSOR OF GENE SILENCING 3	1183	1204	1195	-41.6	-32.5	0.78125	5	UGAGCACGGGUGGGAUUGGCAA&UUGCCAAUUCCACCCAUGCCUA	0	0.0077834
Ll-miRn1	TRINITY_DN53103_c1_g1_i5	Protein SUPPRESSOR OF GENE SILENCING 3	576	597	588	-41.6	-32.5	0.78125	5	UGAGCACGGGUGGGAUUGGCAA&UUGCCAAUUCCACCCAUGCCUA	0	0.0071371
Ll-miRn1	TRINITY_DN54248_c4_g5_i1	Casein kinase 1-like protein HD16	801	823	813	-41.6	-31.12	0.748077	9.5	UGGGCAAGGGUGGAUUUGGGCAA&UUGCC-AAUUCCACCCAUGCCUA	0	0.0131529
Ll-miRn10	TRINITY_DN56039_c0_g2_i4	CBL-interacting serine/threonine-protein kinase 6	665	685	676	-33.3	-26.2	0.786787	6.5	CAUUGAUUUCUGUCACAGCCG&AUGUUGUGAUGGGAAUCAAUG	3	0.0124825
Ll-miRn10	TRINITY_DN57681_c0_g2_i4		1118	1137	1129	-33.3	-25	0.750751	5	CAUUGAAUCCCA-CACAGCAC&AUGUUGUGAUGGGAAUCAAUG	1	0.0215548
Ll-miRn11	TRINITY_DN52048_c2_g2_i4		2673	2693	2684	-33.8	-28.9	0.85503	9.5	UAUGAGAGAGUGGGGUCCUAC&UAAAGACCUCAUUCUCUCAUG	2	0.0237525
Ll-miRn15	TRINITY_DN52553_c0_g1_i2	Transcription termination factor MTERF8, chloroplastic	1235	1255	1246	-34.9	-30.3	0.868195	4	CAUGAGAAGAAGGAAGCCGAU&UUCGGCUUUCUACUUCUCAUG	4	0.0322094
Ll-miRn19	TRINITY_DN49353_c0_g1_i1	Protein AUXIN SIGNALING F-BOX 3	2942	2963	2954	-36.5	-33.6	0.920548	4	GAAACAAUGCGAUCCCUUUGGA&UCCAAAGGGAUCGCAUUGAUUU	0	0.0017349
Ll-miRn19	TRINITY_DN49353_c0_g1_i3	Protein AUXIN SIGNALING F-BOX 3	2389	2410	2401	-36.5	-33.6	0.920548	4	GAAACAAUGCGAUCCCUUUGGA&UCCAAAGGGAUCGCAUUGAUUU	0	0.00130146
Ll-miRn19	TRINITY_DN49353_c0_g1_i4	Protein AUXIN SIGNALING F-BOX 3	2469	2490	2481	-36.5	-33.6	0.920548	4	GAAACAAUGCGAUCCCUUUGGA&UCCAAAGGGAUCGCAUUGAUUU	0	0.000867828
Ll-miRn19	TRINITY_DN58214_c1_g2_i1	Protein AUXIN SIGNALING F-BOX 3	2398	2419	2410	-36.5	-27.6	0.756164	6	GAAACAAUGCAAUCCCUUUGGA&UCCAAAGGGAUCGCAUUGAUUU	0	0.00584324
Ll-miRn19	TRINITY_DN58214_c1_g2_i2	Protein AUXIN SIGNALING F-BOX 3	1641	1662	1653	-36.5	-27.6	0.756164	6	GAAACAAUGCAAUCCCUUUGGA&UCCAAAGGGAUCGCAUUGAUUU	0	0.00627472
Ll-miRn19	TRINITY_DN88124_c0_g1_i1		77	98	89	-36.5	-37.8	1	0.5	AGAUCAAUGCGAUCCCUUUGGA&UCCAAAGGGAUCGCAUUGAUUU	3	0.0013947
Ll-miRn2	TRINITY_DN56215_c3_g1_i12	65-kDa microtubule-associated protein 7	1247	1266	1258	-36	-32.8	0.911111	3	AGAAGGUCAGAGUUGGAG-GA&UCACUCCAACUUUGACCUUCU	4	0.0479229
Ll-miRn21	TRINITY_DN43668_c0_g1_i1		48	68	59	-39.9	-41.9	1	0	CCGUCCUUAUCCUCAUGCUCA&UGAGCAUGAGGAUAAGGACGG	0	0.000217028
Ll-miRn21	TRINITY_DN50271_c0_g3_i1		117	137	128	-39.9	-34.4	0.862155	3	CCGUCCUCAUCCUUAUGCUCC&UGAGCAUGAGGAUAAGGACGG	2	0.00956959
Ll-miRn26	TRINITY_DN54407_c4_g2_i1		135	155	146	-26.5	-21.7	0.818868	4.5	UAUCUUUGCCGGAAAACAGCU&UGUUGUUUUCUGGUAAAAAUA	3	0.0476748
Ll-miRn28	TRINITY_DN59179_c1_g1_i12	ISWI chromatin-remodeling complex ATPase CHR11	1485	1505	1496	-43.9	-34.3	0.781321	6	AACAGAGGUG-GGACAUCCGUU&UACGGGUGUCCUCACCUCUGAU	1	0.00174172
Ll-miRn28	TRINITY_DN59179_c1_g1_i5	ISWI chromatin-remodeling complex ATPase CHR11	1327	1347	1338	-43.9	-34.3	0.781321	6	AACAGAGGUG-GGACAUCCGUU&UACGGGUGUCCUCACCUCUGAU	0	0.00130146
Ll-miRn28	TRINITY_DN59179_c1_g1_i7	ISWI chromatin-remodeling complex ATPase CHR11	1175	1195	1186	-43.9	-34.3	0.781321	6	AACAGAGGUG-GGACAUCCGUU&UACGGGUGUCCUCACCUCUGAU	0	0.00108467
Ll-miRn3	TRINITY_DN54013_c1_g1_i3	Protein SRC2 homolog	570	593	582	-44	-32.1	0.729545	6	CAUCCAUCUCCCUACCCCUCUUCA&UGAAGAGGG--AGGGAGACUGAUG	0	0.0214713
Ll-miRn3	TRINITY_DN54013_c1_g1_i7	Elicitor-responsive protein 3	661	684	673	-44	-32.1	0.729545	6	CAUCCAUCUCCCUACCCCUCUUCA&UGAAGAGGG--AGGGAGACUGAUG	0	0.0216836
Ll-miRn30	TRINITY_DN59142_c2_g1_i1	Endoribonuclease Dicer homolog 2	1115	1136	1127	-38.4	-39.8	1	0.5	GCAGAGUCUGCACACAAACGAA&UUCGUUUGUGUGCAGACUCUGU	1	0.000435714
Ll-miRn30	TRINITY_DN59142_c2_g1_i10	Endoribonuclease Dicer homolog 2	903	924	915	-38.4	-39.8	1	0.5	GCAGAGUCUGCACACAAACGAA&UUCGUUUGUGUGCAGACUCUGU	2	0.0377324
Ll-miRn30	TRINITY_DN59142_c2_g1_i2	Endoribonuclease Dicer homolog 2	1115	1136	1127	-38.4	-39.8	1	0.5	GCAGAGUCUGCACACAAACGAA&UUCGUUUGUGUGCAGACUCUGU	2	0.0237525
Ll-miRn30	TRINITY_DN59142_c2_g1_i4	Endoribonuclease Dicer homolog 2	1115	1136	1127	-38.4	-39.8	1	0.5	GCAGAGUCUGCACACAAACGAA&UUCGUUUGUGUGCAGACUCUGU	2	0.0190476
Ll-miRn30	TRINITY_DN59142_c2_g1_i6	Endoribonuclease Dicer homolog 2	1115	1136	1127	-38.4	-39.8	1	0.5	GCAGAGUCUGCACACAAACGAA&UUCGUUUGUGUGCAGACUCUGU	1	0.00434861
Ll-miRn30	TRINITY_DN59142_c2_g1_i7	Endoribonuclease Dicer homolog 2	1115	1136	1127	-38.4	-39.8	1	0.5	GCAGAGUCUGCACACAAACGAA&UUCGUUUGUGUGCAGACUCUGU	2	0.0330948
Ll-miRn8	TRINITY_DN55190_c0_g1_i1	ATP sulfurylase 1, chloroplastic	694	714	705	-39.8	-34.6	0.869347	2.5	UGAGUUCCUCCAAACGCUUCA&UGAAGUGUUUGGGGGAACUCC	0	0.00108467
Ll-miRn8	TRINITY_DN55190_c0_g1_i12	ATP sulfurylase 1, chloroplastic	694	714	705	-39.8	-34.6	0.869347	2.5	UGAGUUCCUCCAAACGCUUCA&UGAAGUGUUUGGGGGAACUCC	2	0.01432
Ll-miRn8	TRINITY_DN55190_c0_g1_i8	ATP sulfurylase 1, chloroplastic	514	534	525	-39.8	-34.6	0.869347	2.5	UGAGUUCCUCCAAACGCUUCA&UGAAGUGUUUGGGGGAACUCC	2	0.0047963
Ll-miRn8	TRINITY_DN56825_c2_g1_i2	Low affinity sulfate transporter 3	337	357	348	-39.8	-31.6	0.79397	2	AGAGUUCACCCAAACACUUCA&UGAAGUGUUUGGGGGAACUCC	0	0.0034668
Ll-miRn8	TRINITY_DN57078_c1_g2_i1		11	34	23	-39.8	-29.38	0.738191	9.5	GGGGUUACCCCCAUUGCCACUUCA&UGAAGUG--UUUGGGGG-AACUCC	1	0.0376251
Ll-miRn8	TRINITY_DN58238_c0_g1_i2		122	145	134	-39.8	-29.38	0.738191	9.5	GGGGUUACCCCCAUUGCCACUUCA&UGAAGUG--UUUGGGGG-AACUCC	0	0.0187063
Ll-miRn9	TRINITY_DN58210_c1_g2_i13	Homeobox-leucine zipper protein REVOLUTA	1331	1351	1342	-37.8	-35.1	0.928571	3.5	CUGGGAUGAAGCCUGGUCCGG&UCGGACCAGGCUUUAUUCCUU	0	0.00238472

## Sheet: Table S13
Table S13. List and annotation of targets of known and novel miRNAs identified using psRNATarget.
ID miRNA	Target_Acc,	Annotation	Expectation	miRNA_start	miRNA_end	Target_start	Target_end	miRNA_aligned_fragment	Target_aligned_fragment	Inhibition
Ll-miR10	TRINITY_DN54998_c6_g5_i3		1.5	1	21	194	214	AAGCUCAGGAGGGAUAGCGUC	GGCGAUAUCUCUCCUGAGCUU	Cleavage
Ll-miR10	TRINITY_DN54151_c4_g1_i1		2	1	21	199	219	AAGCUCAGGAGGGAUAGCGUC	UGCGCUAUCCAUCCUGAGUUU	Translation
Ll-miR10	TRINITY_DN54310_c4_g11_i1		2	1	21	326	346	AAGCUCAGGAGGGAUAGCGUC	GGAGUUAUUCCUCCUGAGCUU	Cleavage
Ll-miR10	TRINITY_DN54998_c6_g5_i1		2	1	21	639	659	AAGCUCAGGAGGGAUAGCGUC	GGUGAUAUCUCUCCUGAGCUU	Cleavage
Ll-miR10	TRINITY_DN54998_c6_g5_i4		2	1	21	411	431	AAGCUCAGGAGGGAUAGCGUC	GGUGAUAUCUCUCCUGAGCUU	Cleavage
Ll-miR10	TRINITY_DN54998_c6_g5_i5		2	1	21	497	517	AAGCUCAGGAGGGAUAGCGUC	GGUGAUAUCUCUCCUGAGCUU	Cleavage
Ll-miR10	TRINITY_DN55534_c4_g1_i3		2	1	21	551	571	AAGCUCAGGAGGGAUAGCGUC	UUGUCUAUCCCUCCUGAGCUU	Cleavage
Ll-miR10	TRINITY_DN57209_c3_g1_i11	Leucine-rich repeat protein 1	2	1	21	180	200	AAGCUCAGGAGGGAUAGCGUC	GGAGUUAUUCCUCCUGAGCUU	Cleavage
Ll-miR10	TRINITY_DN57209_c3_g1_i12	Leucine-rich repeat protein 1	2	1	21	185	205	AAGCUCAGGAGGGAUAGCGUC	GGAGUUAUUCCUCCUGAGCUU	Cleavage
Ll-miR10	TRINITY_DN57209_c3_g1_i2	Leucine-rich repeat protein 1	2	1	21	185	205	AAGCUCAGGAGGGAUAGCGUC	GGAGUUAUUCCUCCUGAGCUU	Cleavage
Ll-miR10	TRINITY_DN57209_c3_g1_i3	Leucine-rich repeat protein 1	2	1	21	185	205	AAGCUCAGGAGGGAUAGCGUC	GGAGUUAUUCCUCCUGAGCUU	Cleavage
Ll-miR10	TRINITY_DN57209_c3_g1_i4	Leucine-rich repeat protein 1	2	1	21	185	205	AAGCUCAGGAGGGAUAGCGUC	GGAGUUAUUCCUCCUGAGCUU	Cleavage
Ll-miR10	TRINITY_DN57209_c3_g1_i5	Leucine-rich repeat protein 1	2	1	21	185	205	AAGCUCAGGAGGGAUAGCGUC	GGAGUUAUUCCUCCUGAGCUU	Cleavage
Ll-miR10	TRINITY_DN46265_c0_g1_i1		2.5	1	21	60	80	AAGCUCAGGAGGGAUAGCGUC	GGCGCUGUCCAUCCUGAGUUU	Translation
Ll-miR10	TRINITY_DN46265_c0_g2_i1		2.5	1	21	16	36	AAGCUCAGGAGGGAUAGCGUC	GGCGCUGUCCAUCCUGAGUUU	Translation
Ll-miR10	TRINITY_DN52161_c0_g1_i1	Nucleobase-ascorbate transporter 12	2.5	1	21	192	212	AAGCUCAGGAGGGAUAGCGUC	UCUUCUAUCCCUCUUGAGCUU	Cleavage
Ll-miR10	TRINITY_DN52161_c0_g1_i3	Nucleobase-ascorbate transporter 12	2.5	1	21	192	212	AAGCUCAGGAGGGAUAGCGUC	UCUUCUAUCCCUCUUGAGCUU	Cleavage
Ll-miR10	TRINITY_DN54182_c6_g1_i1		2.5	1	21	168	188	AAGCUCAGGAGGGAUAGCGUC	UGUGCUAUCCAUCCUGAGUUU	Translation
Ll-miR10	TRINITY_DN54998_c6_g5_i2		2.5	1	21	246	266	AAGCUCAGGAGGGAUAGCGUC	GGCAAUAUCUCUCCUGAGCUU	Cleavage
Ll-miR10	TRINITY_DN56630_c0_g4_i2		2.5	1	21	981	1001	AAGCUCAGGAGGGAUAGCGUC	GUUGCCAUCUUUCCUGAGCUU	Cleavage
Ll-miR10	TRINITY_DN74241_c0_g1_i1		2.5	1	21	79	99	AAGCUCAGGAGGGAUAGCGUC	GCUGAUAUCCCUCUUGAGUUU	Cleavage
Ll-miR10	TRINITY_DN50801_c0_g1_i4	Probable enoyl-CoA hydratase 2, mitochondrial	3	1	21	904	924	AAGCUCAGGAGGGAUAGCGUC	UAUGCUAAUUCUCUUGAGCUU	Cleavage
Ll-miR10	TRINITY_DN52675_c6_g1_i4	Protein APEM9	3	1	21	604	624	AAGCUCAGGAGGGAUAGCGUC	AAAGCUAUUCCUCCUCAGCUU	Cleavage
Ll-miR10	TRINITY_DN53299_c6_g2_i1	Receptor-like serine/threonine-protein kinase ALE2	3	1	21	919	939	AAGCUCAGGAGGGAUAGCGUC	GGUGUUGUUCUUCUUGAGCUU	Cleavage
Ll-miR10	TRINITY_DN53299_c6_g2_i2	Receptor-like serine/threonine-protein kinase ALE2	3	1	21	3568	3588	AAGCUCAGGAGGGAUAGCGUC	GGUGUUGUUCUUCUUGAGCUU	Cleavage
Ll-miR10	TRINITY_DN53299_c6_g2_i3	Receptor-like serine/threonine-protein kinase ALE2	3	1	21	1185	1205	AAGCUCAGGAGGGAUAGCGUC	GGUGUUGUUCUUCUUGAGCUU	Cleavage
Ll-miR10	TRINITY_DN53299_c6_g2_i4	Receptor-like serine/threonine-protein kinase ALE2	3	1	21	3901	3921	AAGCUCAGGAGGGAUAGCGUC	GGUGUUGUUCUUCUUGAGCUU	Cleavage
Ll-miR10	TRINITY_DN53299_c6_g2_i5	Receptor-like serine/threonine-protein kinase ALE2	3	1	21	3792	3812	AAGCUCAGGAGGGAUAGCGUC	GGUGUUGUUCUUCUUGAGCUU	Cleavage
Ll-miR10	TRINITY_DN53299_c6_g2_i6	Receptor-like serine/threonine-protein kinase ALE2	3	1	21	3526	3546	AAGCUCAGGAGGGAUAGCGUC	GGUGUUGUUCUUCUUGAGCUU	Cleavage
Ll-miR10	TRINITY_DN53299_c6_g2_i7	Receptor-like serine/threonine-protein kinase ALE2	3	1	21	3635	3655	AAGCUCAGGAGGGAUAGCGUC	GGUGUUGUUCUUCUUGAGCUU	Cleavage
Ll-miR10	TRINITY_DN55211_c2_g3_i1	Inactive LRR receptor-like serine/threonine-protein kinase BIR2	3	1	21	543	563	AAGCUCAGGAGGGAUAGCGUC	GGUUCUAUUCCUUCUGAGUUU	Cleavage
Ll-miR10	TRINITY_DN55211_c2_g3_i2	Inactive LRR receptor-like serine/threonine-protein kinase BIR2	3	1	21	543	563	AAGCUCAGGAGGGAUAGCGUC	GGUUCUAUUCCUUCUGAGUUU	Cleavage
Ll-miR10	TRINITY_DN55211_c2_g3_i3	Inactive LRR receptor-like serine/threonine-protein kinase BIR2	3	1	21	543	563	AAGCUCAGGAGGGAUAGCGUC	GGUUCUAUUCCUUCUGAGUUU	Cleavage
Ll-miR10	TRINITY_DN55534_c4_g1_i14		3	1	21	665	685	AAGCUCAGGAGGGAUAGCGUC	GGUGCUAUCCUAUCUGAGCUU	Translation
Ll-miR10	TRINITY_DN55534_c4_g1_i14		3	1	21	924	944	AAGCUCAGGAGGGAUAGCGUC	UUGUCUAUCCCUCCUGAGCUG	Cleavage
Ll-miR10	TRINITY_DN55534_c4_g1_i17		3	1	21	317	337	AAGCUCAGGAGGGAUAGCGUC	GGUGCUAUCCUAUCUGAGCUU	Translation
Ll-miR10	TRINITY_DN55534_c4_g1_i17		3	1	21	551	571	AAGCUCAGGAGGGAUAGCGUC	UUGUCUAUCCCUCCUGAGCUG	Cleavage
Ll-miR10	TRINITY_DN55534_c4_g1_i2		3	1	21	665	685	AAGCUCAGGAGGGAUAGCGUC	GGUGCUAUCCUAUCUGAGCUU	Translation
Ll-miR10	TRINITY_DN55534_c4_g1_i2		3	1	21	924	944	AAGCUCAGGAGGGAUAGCGUC	UUGUCUAUCCCUCCUGAGCUG	Cleavage
Ll-miR10	TRINITY_DN55534_c4_g1_i3		3	1	21	317	337	AAGCUCAGGAGGGAUAGCGUC	GGUGCUAUCCUAUCUGAGCUU	Translation
Ll-miR10	TRINITY_DN55534_c4_g1_i6		3	1	21	311	331	AAGCUCAGGAGGGAUAGCGUC	GGUGCUAUCCUAUCUGAGCUU	Translation
Ll-miR10	TRINITY_DN55534_c4_g1_i6		3	1	21	570	590	AAGCUCAGGAGGGAUAGCGUC	UUGUCUAUCCCUCCUGAGCUG	Cleavage
Ll-miR10	TRINITY_DN55534_c4_g1_i7		3	1	21	311	331	AAGCUCAGGAGGGAUAGCGUC	GGUGCUAUCCUAUCUGAGCUU	Translation
Ll-miR10	TRINITY_DN55534_c4_g1_i7		3	1	21	570	590	AAGCUCAGGAGGGAUAGCGUC	UUGUCUAUCCCUCCUGAGCUG	Cleavage
Ll-miR10	TRINITY_DN55534_c4_g1_i8		3	1	21	317	337	AAGCUCAGGAGGGAUAGCGUC	GGUGCUAUCCUAUCUGAGCUU	Translation
Ll-miR10	TRINITY_DN55534_c4_g1_i8		3	1	21	551	571	AAGCUCAGGAGGGAUAGCGUC	UUGUCUAUCCCUCCUGAGCUG	Cleavage
Ll-miR10	TRINITY_DN57042_c1_g1_i1	PTI1-like tyrosine-protein kinase 3	3	1	21	1151	1171	AAGCUCAGGAGGGAUAGCGUC	GGUGUUGUUCUUCUUGAGCUU	Cleavage
Ll-miR10	TRINITY_DN57042_c1_g1_i11	PTI1-like tyrosine-protein kinase 3	3	1	21	1151	1171	AAGCUCAGGAGGGAUAGCGUC	GGUGUUGUUCUUCUUGAGCUU	Cleavage
Ll-miR10	TRINITY_DN57042_c1_g1_i14	PTI1-like tyrosine-protein kinase 3	3	1	21	1561	1581	AAGCUCAGGAGGGAUAGCGUC	GGUGUUGUUCUUCUUGAGCUU	Cleavage
Ll-miR10	TRINITY_DN57042_c1_g1_i15	PTI1-like tyrosine-protein kinase 3	3	1	21	1045	1065	AAGCUCAGGAGGGAUAGCGUC	GGUGUUGUUCUUCUUGAGCUU	Cleavage
Ll-miR10	TRINITY_DN57042_c1_g1_i19	PTI1-like tyrosine-protein kinase 3	3	1	21	2035	2055	AAGCUCAGGAGGGAUAGCGUC	GGUGUUGUUCUUCUUGAGCUU	Cleavage
Ll-miR10	TRINITY_DN57042_c1_g1_i2	PTI1-like tyrosine-protein kinase 3	3	1	21	1561	1581	AAGCUCAGGAGGGAUAGCGUC	GGUGUUGUUCUUCUUGAGCUU	Cleavage
Ll-miR10	TRINITY_DN57042_c1_g1_i20	PTI1-like tyrosine-protein kinase 3	3	1	21	1151	1171	AAGCUCAGGAGGGAUAGCGUC	GGUGUUGUUCUUCUUGAGCUU	Cleavage
Ll-miR10	TRINITY_DN57042_c1_g1_i4	PTI1-like tyrosine-protein kinase 3	3	1	21	1269	1289	AAGCUCAGGAGGGAUAGCGUC	GGUGUUGUUCUUCUUGAGCUU	Cleavage
Ll-miR10	TRINITY_DN57042_c1_g1_i6	PTI1-like tyrosine-protein kinase 3	3	1	21	1876	1896	AAGCUCAGGAGGGAUAGCGUC	GGUGUUGUUCUUCUUGAGCUU	Cleavage
Ll-miR10	TRINITY_DN57042_c1_g1_i7	PTI1-like tyrosine-protein kinase 3	3	1	21	1561	1581	AAGCUCAGGAGGGAUAGCGUC	GGUGUUGUUCUUCUUGAGCUU	Cleavage
Ll-miR10	TRINITY_DN57042_c1_g1_i8	PTI1-like tyrosine-protein kinase 3	3	1	21	1045	1065	AAGCUCAGGAGGGAUAGCGUC	GGUGUUGUUCUUCUUGAGCUU	Cleavage
Ll-miR10	TRINITY_DN57893_c2_g2_i1	Leucine-rich repeat receptor protein kinase EMS1	3	1	21	1332	1352	AAGCUCAGGAGGGAUAGCGUC	GGUUCAAUUCCUCCUGAGCUU	Cleavage
Ll-miR10	TRINITY_DN59379_c1_g1_i3	Vacuolar protein sorting-associated protein 13C	3	1	21	3688	3708	AAGCUCAGGAGGGAUAGCGUC	UAUGCUAACCCUUCUGGGUUU	Cleavage
Ll-miR10	TRINITY_DN71014_c0_g1_i1		3	1	21	333	353	AAGCUCAGGAGGGAUAGCGUC	UCAGUUCUCUCUCCUGAGCUU	Cleavage
Ll-miR10	TRINITY_DN86816_c0_g1_i1		3	1	21	176	196	AAGCUCAGGAGGGAUAGCGUC	AAUGAUGUCCCUCCUGAGCUC	Cleavage
Ll-miR10	TRINITY_DN41687_c0_g1_i1		3.5	1	21	91	111	AAGCUCAGGAGGGAUAGCGUC	UACGUUUUCCCACCUGAGUUU	Translation
Ll-miR10	TRINITY_DN46527_c0_g1_i1	LRR receptor-like serine/threonine-protein kinase FLS2	3.5	1	21	446	466	AAGCUCAGGAGGGAUAGCGUC	GGUGAUAUCCCUGUUGAGCUU	Cleavage
Ll-miR10	TRINITY_DN46527_c0_g1_i2	LRR receptor-like serine/threonine-protein kinase FLS2	3.5	1	21	446	466	AAGCUCAGGAGGGAUAGCGUC	GGUGAUAUCCCUGUUGAGCUU	Cleavage
Ll-miR10	TRINITY_DN48295_c0_g1_i1	Protein cornichon homolog 1	3.5	1	21	363	383	AAGCUCAGGAGGGAUAGCGUC	UACUUUGUUCUUCCUGAGUUU	Cleavage
Ll-miR10	TRINITY_DN48295_c0_g1_i4		3.5	1	21	363	383	AAGCUCAGGAGGGAUAGCGUC	UACUUUGUUCUUCCUGAGUUU	Cleavage
Ll-miR10	TRINITY_DN50700_c0_g1_i1	60S ribosomal protein L5	3.5	1	21	5	25	AAGCUCAGGAGGGAUAGCGUC	GUUGUUGUCUCUUUUGAGUUU	Cleavage
Ll-miR10	TRINITY_DN50983_c0_g1_i1	DNA (cytosine-5)-methyltransferase CMT3	3.5	1	21	1897	1917	AAGCUCAGGAGGGAUAGCGUC	GGUGUUAUCCCUUGUGAGUUU	Cleavage
Ll-miR10	TRINITY_DN50983_c0_g1_i3	DNA (cytosine-5)-methyltransferase CMT3	3.5	1	21	1897	1917	AAGCUCAGGAGGGAUAGCGUC	GGUGUUAUCCCUUGUGAGUUU	Cleavage
Ll-miR10	TRINITY_DN51646_c0_g1_i1	187-kDa microtubule-associated protein AIR9	3.5	1	21	1119	1139	AAGCUCAGGAGGGAUAGCGUC	GACUGUAUUCCUCCUGGGUUU	Cleavage
Ll-miR10	TRINITY_DN51646_c0_g1_i2	187-kDa microtubule-associated protein AIR9	3.5	1	21	1119	1139	AAGCUCAGGAGGGAUAGCGUC	GACUGUAUUCCUCCUGGGUUU	Cleavage
Ll-miR10	TRINITY_DN51646_c0_g1_i4	187-kDa microtubule-associated protein AIR9	3.5	1	21	1119	1139	AAGCUCAGGAGGGAUAGCGUC	GACUGUAUUCCUCCUGGGUUU	Cleavage
Ll-miR10	TRINITY_DN52638_c0_g2_i1	Protein VTE6, chloroplastic	3.5	1	21	764	784	AAGCUCAGGAGGGAUAGCGUC	GGUGUUUUUUUUCCUGAGCUU	Cleavage
Ll-miR10	TRINITY_DN52741_c6_g2_i1	Leucine-rich repeat receptor-like tyrosine-protein kinase PXC3	3.5	1	21	1613	1633	AAGCUCAGGAGGGAUAGCGUC	GGAACUAUCCCUCCUGAGAUU	Cleavage
Ll-miR10	TRINITY_DN52741_c6_g2_i2	Leucine-rich repeat receptor-like tyrosine-protein kinase PXC3	3.5	1	21	1622	1642	AAGCUCAGGAGGGAUAGCGUC	GGAACUAUCCCUCCUGAGAUU	Cleavage
Ll-miR10	TRINITY_DN52741_c6_g2_i3	Leucine-rich repeat receptor-like tyrosine-protein kinase PXC3	3.5	1	21	1583	1603	AAGCUCAGGAGGGAUAGCGUC	GGAACUAUCCCUCCUGAGAUU	Cleavage
Ll-miR10	TRINITY_DN52741_c6_g2_i4	Leucine-rich repeat receptor-like tyrosine-protein kinase PXC3	3.5	1	21	1613	1633	AAGCUCAGGAGGGAUAGCGUC	GGAACUAUCCCUCCUGAGAUU	Cleavage
Ll-miR10	TRINITY_DN52741_c6_g2_i5	Leucine-rich repeat receptor-like tyrosine-protein kinase PXC3	3.5	1	21	1622	1642	AAGCUCAGGAGGGAUAGCGUC	GGAACUAUCCCUCCUGAGAUU	Cleavage
Ll-miR10	TRINITY_DN53556_c3_g1_i1	F-box protein At2g27310	3.5	1	21	1404	1424	AAGCUCAGGAGGGAUAGCGUC	AGUGUUGUCUCUCUUGGGUUU	Cleavage
Ll-miR10	TRINITY_DN54714_c0_g2_i3		3.5	1	21	453	473	AAGCUCAGGAGGGAUAGCGUC	GAUAUUAUUCUUCUUGAGCUU	Cleavage
Ll-miR10	TRINITY_DN55331_c1_g1_i11	Protein DETOXIFICATION 48	3.5	1	21	1039	1059	AAGCUCAGGAGGGAUAGCGUC	GUGGCUAUUCUUCUUGGGUUU	Cleavage
Ll-miR10	TRINITY_DN57026_c0_g4_i3	Probable inactive receptor kinase At5g58300	3.5	1	21	289	309	AAGCUCAGGAGGGAUAGCGUC	CAUACUAUCCCUCCUUGGCUU	Cleavage
Ll-miR10	TRINITY_DN57026_c0_g4_i7	Probable inactive receptor kinase At5g58300	3.5	1	21	579	599	AAGCUCAGGAGGGAUAGCGUC	CAUACUAUCCCUCCUUGGCUU	Cleavage
Ll-miR10	TRINITY_DN57209_c3_g1_i1		3.5	1	21	667	687	AAGCUCAGGAGGGAUAGCGUC	GGAGUUAUUCCUCCAGAGCUU	Cleavage
Ll-miR10	TRINITY_DN57209_c3_g1_i10	Leucine-rich repeat protein 1	3.5	1	21	563	583	AAGCUCAGGAGGGAUAGCGUC	GGAGUUAUUCCUCCAGAGCUU	Cleavage
Ll-miR10	TRINITY_DN57209_c3_g1_i6		3.5	1	21	667	687	AAGCUCAGGAGGGAUAGCGUC	GGAGUUAUUCCUCCAGAGCUU	Cleavage
Ll-miR10	TRINITY_DN57209_c3_g1_i7	Leucine-rich repeat protein 1	3.5	1	21	563	583	AAGCUCAGGAGGGAUAGCGUC	GGAGUUAUUCCUCCAGAGCUU	Cleavage
Ll-miR10	TRINITY_DN57209_c3_g1_i8		3.5	1	21	365	385	AAGCUCAGGAGGGAUAGCGUC	GGAGUUAUUCCUCCAGAGCUU	Cleavage
Ll-miR10	TRINITY_DN57209_c3_g1_i9	Leucine-rich repeat protein 1	3.5	1	21	563	583	AAGCUCAGGAGGGAUAGCGUC	GGAGUUAUUCCUCCAGAGCUU	Cleavage
Ll-miR10	TRINITY_DN57893_c2_g2_i1	Leucine-rich repeat receptor protein kinase EMS1	3.5	1	21	2232	2252	AAGCUCAGGAGGGAUAGCGUC	GGUUUAAUUCCUCCUGAGCUU	Cleavage
Ll-miR10	TRINITY_DN57952_c0_g2_i1	Cytochrome P450 714C2	3.5	1	21	524	544	AAGCUCAGGAGGGAUAGCGUC	AAUCUUAUUUCUCCUGAGUUU	Cleavage
Ll-miR10	TRINITY_DN58557_c0_g1_i15	Probable leucine-rich repeat receptor-like protein kinase At2g33170	3.5	1	21	1480	1500	AAGCUCAGGAGGGAUAGCGUC	GGUGAUAUCCCUUCUGAGUUC	Cleavage
Ll-miR10	TRINITY_DN58557_c0_g1_i18	Probable leucine-rich repeat receptor-like protein kinase At2g33170	3.5	1	21	1480	1500	AAGCUCAGGAGGGAUAGCGUC	GGUGAUAUCCCUUCUGAGUUC	Cleavage
Ll-miR10	TRINITY_DN58557_c0_g1_i19	Probable leucine-rich repeat receptor-like protein kinase At2g33170	3.5	1	21	1546	1566	AAGCUCAGGAGGGAUAGCGUC	GGUGAUAUCCCUUCUGAGUUC	Cleavage
Ll-miR10	TRINITY_DN58557_c0_g1_i2	Probable leucine-rich repeat receptor-like protein kinase At2g33170	3.5	1	21	1035	1055	AAGCUCAGGAGGGAUAGCGUC	GGUGAUAUCCCUUCUGAGUUC	Cleavage
Ll-miR10	TRINITY_DN58557_c0_g1_i6	Probable leucine-rich repeat receptor-like protein kinase At2g33170	3.5	1	21	1636	1656	AAGCUCAGGAGGGAUAGCGUC	GGUGAUAUCCCUUCUGAGUUC	Cleavage
Ll-miR10	TRINITY_DN58557_c0_g1_i9	Probable leucine-rich repeat receptor-like protein kinase At2g33170	3.5	1	21	1149	1169	AAGCUCAGGAGGGAUAGCGUC	GGUGAUAUCCCUUCUGAGUUC	Cleavage
Ll-miR10	TRINITY_DN59220_c3_g1_i1		3.5	1	21	165	185	AAGCUCAGGAGGGAUAGCGUC	GACUAUAUCCCUCUUGGGUUU	Cleavage
Ll-miR10	TRINITY_DN46527_c0_g1_i1	LRR receptor-like serine/threonine-protein kinase FLS2	4	1	21	518	538	AAGCUCAGGAGGGAUAGCGUC	GGUUCAAUCCCUCCUGAGUUA	Cleavage
Ll-miR10	TRINITY_DN46527_c0_g1_i2	LRR receptor-like serine/threonine-protein kinase FLS2	4	1	21	518	538	AAGCUCAGGAGGGAUAGCGUC	GGUUCAAUCCCUCCUGAGUUA	Cleavage
Ll-miR10	TRINITY_DN51745_c0_g4_i1	GTP-binding protein BRASSINAZOLE INSENSITIVE PALE GREEN 2, chloroplastic	4	1	21	394	414	AAGCUCAGGAGGGAUAGCGUC	GAUCCUAACCUUCCUGGGUUU	Cleavage
Ll-miR10	TRINITY_DN51834_c0_g1_i1	Transmembrane 9 superfamily member 10	4	1	21	1887	1907	AAGCUCAGGAGGGAUAGCGUC	GGUGCUGUCUUUGUUGAGCUU	Cleavage
Ll-miR10	TRINITY_DN52387_c0_g1_i1	Protein PRD1	4	1	21	2476	2496	AAGCUCAGGAGGGAUAGCGUC	CAUGCUAUUCUUCCUGGAUUU	Cleavage
Ll-miR10	TRINITY_DN52387_c0_g1_i2	Protein PRD1	4	1	21	2318	2338	AAGCUCAGGAGGGAUAGCGUC	CAUGCUAUUCUUCCUGGAUUU	Cleavage
Ll-miR10	TRINITY_DN52387_c0_g1_i3	Protein PRD1	4	1	21	3005	3025	AAGCUCAGGAGGGAUAGCGUC	CAUGCUAUUCUUCCUGGAUUU	Cleavage
Ll-miR10	TRINITY_DN52805_c4_g1_i4		4	1	21	1129	1149	AAGCUCAGGAGGGAUAGCGUC	UAUGUUGUCCCUUCUGGUCUU	Cleavage
Ll-miR10	TRINITY_DN52805_c4_g1_i6		4	1	21	985	1005	AAGCUCAGGAGGGAUAGCGUC	UAUGUUGUCCCUUCUGGUCUU	Cleavage
Ll-miR10	TRINITY_DN52994_c4_g6_i2	Receptor-like protein kinase 2	4	1	21	92	112	AAGCUCAGGAGGGAUAGCGUC	GAAUCUAUCCCUCUUCAGCUU	Cleavage
Ll-miR10	TRINITY_DN53113_c0_g2_i1		4	1	21	170	190	AAGCUCAGGAGGGAUAGCGUC	GACACUAUUUUUCAUGAGCUU	Cleavage
Ll-miR10	TRINITY_DN53162_c0_g2_i4	Scarecrow-like protein 5	4	1	21	1351	1371	AAGCUCAGGAGGGAUAGCGUC	GAUGUUUCUCCUUCUGAGCUU	Cleavage
Ll-miR10	TRINITY_DN53276_c1_g1_i1	Amino acid transporter AVT1A	4	1	21	1512	1532	AAGCUCAGGAGGGAUAGCGUC	UAUGCUAUUUUUGUUGAGCUU	Cleavage
Ll-miR10	TRINITY_DN53815_c0_g2_i3		4	1	21	1041	1061	AAGCUCAGGAGGGAUAGCGUC	GAUGAUAUUCCUCUUGAGUUA	Cleavage
Ll-miR10	TRINITY_DN53815_c0_g2_i4		4	1	21	1041	1061	AAGCUCAGGAGGGAUAGCGUC	GAUGAUAUUCCUCUUGAGUUA	Cleavage
Ll-miR10	TRINITY_DN53815_c0_g2_i6		4	1	21	1041	1061	AAGCUCAGGAGGGAUAGCGUC	GAUGAUAUUCCUCUUGAGUUA	Cleavage
Ll-miR10	TRINITY_DN53815_c0_g2_i8		4	1	21	881	901	AAGCUCAGGAGGGAUAGCGUC	GAUGAUAUUCCUCUUGAGUUA	Cleavage
Ll-miR10	TRINITY_DN53955_c0_g5_i2	Probable LRR receptor-like serine/threonine-protein kinase RKF3	4	1	21	191	211	AAGCUCAGGAGGGAUAGCGUC	GGUGUUGUGCUUCUUGAGCUU	Cleavage
Ll-miR10	TRINITY_DN53955_c0_g5_i3	Probable LRR receptor-like serine/threonine-protein kinase RKF3	4	1	21	191	211	AAGCUCAGGAGGGAUAGCGUC	GGUGUUGUGCUUCUUGAGCUU	Cleavage
Ll-miR10	TRINITY_DN54041_c10_g3_i1		4	1	21	74	94	AAGCUCAGGAGGGAUAGCGUC	AAUGUUGUUCCUCUUGUGCUU	Cleavage
Ll-miR10	TRINITY_DN54041_c10_g3_i2		4	1	21	74	94	AAGCUCAGGAGGGAUAGCGUC	AAUGUUGUUCCUCUUGUGCUU	Cleavage
Ll-miR10	TRINITY_DN54314_c0_g1_i12	Protein downstream neighbor of Son	4	1	21	1009	1029	AAGCUCAGGAGGGAUAGCGUC	GGUGCCAUCCCUUUUGAGAUU	Cleavage
Ll-miR10	TRINITY_DN54314_c0_g1_i15	Protein downstream neighbor of Son	4	1	21	1009	1029	AAGCUCAGGAGGGAUAGCGUC	GGUGCCAUCCCUUUUGAGAUU	Cleavage
Ll-miR10	TRINITY_DN54314_c0_g1_i16	Protein downstream neighbor of Son	4	1	21	983	1003	AAGCUCAGGAGGGAUAGCGUC	GGUGCCAUCCCUUUUGAGAUU	Cleavage
Ll-miR10	TRINITY_DN54314_c0_g1_i18	Protein downstream neighbor of Son	4	1	21	260	280	AAGCUCAGGAGGGAUAGCGUC	GGUGCCAUCCCUUUUGAGAUU	Cleavage
Ll-miR10	TRINITY_DN54314_c0_g1_i4	Protein downstream neighbor of Son	4	1	21	983	1003	AAGCUCAGGAGGGAUAGCGUC	GGUGCCAUCCCUUUUGAGAUU	Cleavage
Ll-miR10	TRINITY_DN54314_c0_g1_i6	Protein downstream neighbor of Son	4	1	21	983	1003	AAGCUCAGGAGGGAUAGCGUC	GGUGCCAUCCCUUUUGAGAUU	Cleavage
Ll-miR10	TRINITY_DN54314_c0_g1_i7	Protein downstream neighbor of Son	4	1	21	983	1003	AAGCUCAGGAGGGAUAGCGUC	GGUGCCAUCCCUUUUGAGAUU	Cleavage
Ll-miR10	TRINITY_DN54974_c1_g3_i10	Diaminopimelate decarboxylase 1, chloroplastic	4	1	21	1058	1078	AAGCUCAGGAGGGAUAGCGUC	GGUGCUAUCCUUCCUAAGCCU	Cleavage
Ll-miR10	TRINITY_DN54974_c1_g3_i13	Diaminopimelate decarboxylase 1, chloroplastic	4	1	21	1058	1078	AAGCUCAGGAGGGAUAGCGUC	GGUGCUAUCCUUCCUAAGCCU	Cleavage
Ll-miR10	TRINITY_DN54974_c1_g3_i14	Diaminopimelate decarboxylase 1, chloroplastic	4	1	21	1058	1078	AAGCUCAGGAGGGAUAGCGUC	GGUGCUAUCCUUCCUAAGCCU	Cleavage
Ll-miR10	TRINITY_DN54974_c1_g3_i16	Diaminopimelate decarboxylase 1, chloroplastic	4	1	21	1058	1078	AAGCUCAGGAGGGAUAGCGUC	GGUGCUAUCCUUCCUAAGCCU	Cleavage
Ll-miR10	TRINITY_DN55075_c0_g1_i1	Probable LRR receptor-like serine/threonine-protein kinase RKF3	4	1	21	1482	1502	AAGCUCAGGAGGGAUAGCGUC	GGUGUUGUGCUUCUUGAGCUU	Cleavage
Ll-miR10	TRINITY_DN55075_c0_g1_i2	Probable LRR receptor-like serine/threonine-protein kinase RKF3	4	1	21	1476	1496	AAGCUCAGGAGGGAUAGCGUC	GGUGUUGUGCUUCUUGAGCUU	Cleavage
Ll-miR10	TRINITY_DN55075_c0_g1_i3	Probable LRR receptor-like serine/threonine-protein kinase RKF3	4	1	21	1462	1482	AAGCUCAGGAGGGAUAGCGUC	GGUGUUGUGCUUCUUGAGCUU	Cleavage
Ll-miR10	TRINITY_DN55075_c0_g1_i4	Probable LRR receptor-like serine/threonine-protein kinase RKF3	4	1	21	1462	1482	AAGCUCAGGAGGGAUAGCGUC	GGUGUUGUGCUUCUUGAGCUU	Cleavage
Ll-miR10	TRINITY_DN55075_c0_g1_i5	Probable LRR receptor-like serine/threonine-protein kinase RKF3	4	1	21	1492	1512	AAGCUCAGGAGGGAUAGCGUC	GGUGUUGUGCUUCUUGAGCUU	Cleavage
Ll-miR10	TRINITY_DN56866_c1_g1_i10	Probable phospholipid-transporting ATPase 8	4	1	21	950	970	AAGCUCAGGAGGGAUAGCGUC	AAUGUUGUUCCUCUUGUGCUU	Cleavage
Ll-miR10	TRINITY_DN56866_c1_g1_i11	Probable phospholipid-transporting ATPase 8	4	1	21	950	970	AAGCUCAGGAGGGAUAGCGUC	AAUGUUGUUCCUCUUGUGCUU	Cleavage
Ll-miR10	TRINITY_DN56866_c1_g1_i13	Probable phospholipid-transporting ATPase 8	4	1	21	951	971	AAGCUCAGGAGGGAUAGCGUC	AAUGUUGUUCCUCUUGUGCUU	Cleavage
Ll-miR10	TRINITY_DN56866_c1_g1_i2		4	1	21	945	965	AAGCUCAGGAGGGAUAGCGUC	AAUGUUGUUCCUCUUGUGCUU	Cleavage
Ll-miR10	TRINITY_DN56866_c1_g1_i4	Probable phospholipid-transporting ATPase 8	4	1	21	950	970	AAGCUCAGGAGGGAUAGCGUC	AAUGUUGUUCCUCUUGUGCUU	Cleavage
Ll-miR10	TRINITY_DN56866_c1_g1_i6	Probable phospholipid-transporting ATPase 8	4	1	21	950	970	AAGCUCAGGAGGGAUAGCGUC	AAUGUUGUUCCUCUUGUGCUU	Cleavage
Ll-miR10	TRINITY_DN56866_c1_g1_i9		4	1	21	769	789	AAGCUCAGGAGGGAUAGCGUC	AAUGUUGUUCCUCUUGUGCUU	Cleavage
Ll-miR10	TRINITY_DN56953_c0_g1_i2	Metal tolerance protein C4	4	1	21	1734	1754	AAGCUCAGGAGGGAUAGCGUC	CAUGUUAUCCUUCUUGACUUU	Cleavage
Ll-miR10	TRINITY_DN56953_c0_g1_i3	Metal tolerance protein C4	4	1	21	1344	1364	AAGCUCAGGAGGGAUAGCGUC	CAUGUUAUCCUUCUUGACUUU	Cleavage
Ll-miR10	TRINITY_DN57893_c2_g1_i1	Probable LRR receptor-like serine/threonine-protein kinase At1g34110	4	1	21	1261	1281	AAGCUCAGGAGGGAUAGCGUC	GGUUCUAUCCCUCCUCAGCUG	Cleavage
Ll-miR10	TRINITY_DN57893_c2_g1_i2	Probable LRR receptor-like serine/threonine-protein kinase At1g34110	4	1	21	1362	1382	AAGCUCAGGAGGGAUAGCGUC	GGUUCUAUCCCUCCUCAGCUG	Cleavage
Ll-miR10	TRINITY_DN57893_c2_g1_i3	Probable LRR receptor-like serine/threonine-protein kinase At1g34110	4	1	21	1362	1382	AAGCUCAGGAGGGAUAGCGUC	GGUUCUAUCCCUCCUCAGCUG	Cleavage
Ll-miR10	TRINITY_DN57893_c2_g1_i4	Probable LRR receptor-like serine/threonine-protein kinase At1g34110	4	1	21	1261	1281	AAGCUCAGGAGGGAUAGCGUC	GGUUCUAUCCCUCCUCAGCUG	Cleavage
Ll-miR100	TRINITY_DN46265_c0_g1_i1		2	1	21	3	23	CGCUAUCCAUCCUGAGUUUCA	UAAAGCUCAGGAGGGAUAGCG	Cleavage
Ll-miR100	TRINITY_DN54151_c4_g1_i1		2	1	21	118	138	CGCUAUCCAUCCUGAGUUUCA	UUAAGCUCAGGAGGGAUAGCG	Cleavage
Ll-miR100	TRINITY_DN54182_c6_g1_i1		2	1	21	88	108	CGCUAUCCAUCCUGAGUUUCA	UUAAGCUCAGGAGGGAUAGCG	Cleavage
Ll-miR100	TRINITY_DN85751_c0_g1_i1		2	1	21	172	192	CGCUAUCCAUCCUGAGUUUCA	GCAGACUUAGGAUGGAUAGCU	Cleavage
Ll-miR100	TRINITY_DN59268_c0_g1_i1		3	1	21	147	167	CGCUAUCCAUCCUGAGUUUCA	GAAGGCUCAGGAUGGAUUGUG	Cleavage
Ll-miR100	TRINITY_DN52969_c4_g1_i1		3.5	1	21	238	258	CGCUAUCCAUCCUGAGUUUCA	ACAGAUUCAAGGUGGAUAGUG	Cleavage
Ll-miR100	TRINITY_DN52969_c4_g1_i12	Endoglucanase	3.5	1	21	238	258	CGCUAUCCAUCCUGAGUUUCA	ACAGAUUCAAGGUGGAUAGUG	Cleavage
Ll-miR100	TRINITY_DN52969_c4_g1_i13		3.5	1	21	238	258	CGCUAUCCAUCCUGAGUUUCA	ACAGAUUCAAGGUGGAUAGUG	Cleavage
Ll-miR100	TRINITY_DN52969_c4_g1_i14	Endoglucanase	3.5	1	21	238	258	CGCUAUCCAUCCUGAGUUUCA	ACAGAUUCAAGGUGGAUAGUG	Cleavage
Ll-miR100	TRINITY_DN52969_c4_g1_i2	Endoglucanase	3.5	1	21	238	258	CGCUAUCCAUCCUGAGUUUCA	ACAGAUUCAAGGUGGAUAGUG	Cleavage
Ll-miR100	TRINITY_DN53219_c1_g1_i1		3.5	1	21	860	880	CGCUAUCCAUCCUGAGUUUCA	UUCAGUUCAGGAUGGGUGGUG	Cleavage
Ll-miR100	TRINITY_DN53219_c1_g1_i3		3.5	1	21	132	152	CGCUAUCCAUCCUGAGUUUCA	UUCAGUUCAGGAUGGGUGGUG	Cleavage
Ll-miR100	TRINITY_DN56894_c1_g2_i12		3.5	1	20	1	20	CGCUAUCCAUCCUGAGUUUC	CAAACUUAGGAUUGAUAGAG	Cleavage
Ll-miR100	TRINITY_DN56894_c1_g2_i8		3.5	1	20	1	20	CGCUAUCCAUCCUGAGUUUC	CAAACUUAGGAUUGAUAGAG	Cleavage
Ll-miR100	TRINITY_DN58607_c5_g9_i2		3.5	1	21	589	609	CGCUAUCCAUCCUGAGUUUCA	UGAAAUUAAGGAUGGAUGGAG	Cleavage
Ll-miR100	TRINITY_DN61821_c0_g1_i1		3.5	1	21	243	263	CGCUAUCCAUCCUGAGUUUCA	UAAAAUUUAGAGUGGAUAGUG	Translation
Ll-miR100	TRINITY_DN86009_c0_g1_i1		3.5	1	21	106	126	CGCUAUCCAUCCUGAGUUUCA	UGGAACUCAGGGUGAAUGGUG	Cleavage
Ll-miR100	TRINITY_DN48565_c0_g1_i1		4	1	21	613	633	CGCUAUCCAUCCUGAGUUUCA	UGAAAUUUAGGAUCGAUACCG	Cleavage
Ll-miR100	TRINITY_DN48565_c0_g1_i2		4	1	21	558	578	CGCUAUCCAUCCUGAGUUUCA	UGAAAUUUAGGAUCGAUACCG	Cleavage
Ll-miR100	TRINITY_DN48565_c0_g1_i3		4	1	21	1016	1036	CGCUAUCCAUCCUGAGUUUCA	UGAAAUUUAGGAUCGAUACCG	Cleavage
Ll-miR100	TRINITY_DN48565_c0_g1_i4		4	1	21	584	604	CGCUAUCCAUCCUGAGUUUCA	UGAAAUUUAGGAUCGAUACCG	Cleavage
Ll-miR100	TRINITY_DN48565_c0_g1_i5		4	1	21	1096	1116	CGCUAUCCAUCCUGAGUUUCA	UGAAAUUUAGGAUCGAUACCG	Cleavage
Ll-miR100	TRINITY_DN53401_c3_g3_i5		4	1	21	177	197	CGCUAUCCAUCCUGAGUUUCA	AGAAAAUCAGGGUGUAUAGCC	Cleavage
Ll-miR100	TRINITY_DN53675_c2_g5_i1		4	1	21	92	112	CGCUAUCCAUCCUGAGUUUCA	GGAAGCUCAGGAUGGAAACUG	Cleavage
Ll-miR100	TRINITY_DN53727_c0_g1_i1	Pentatricopeptide repeat-containing protein At3g49240, mitochondrial	4	1	21	1572	1592	CGCUAUCCAUCCUGAGUUUCA	AGAAGCUCAAGAUGGAUGUCG	Cleavage
Ll-miR100	TRINITY_DN53727_c0_g1_i2	Pentatricopeptide repeat-containing protein At3g49240, mitochondrial	4	1	21	1611	1631	CGCUAUCCAUCCUGAGUUUCA	AGAAGCUCAAGAUGGAUGUCG	Cleavage
Ll-miR100	TRINITY_DN53727_c0_g1_i3	Pentatricopeptide repeat-containing protein At3g49240, mitochondrial	4	1	21	1587	1607	CGCUAUCCAUCCUGAGUUUCA	AGAAGCUCAAGAUGGAUGUCG	Cleavage
Ll-miR100	TRINITY_DN55273_c0_g1_i3	Translation initiation factor eIF-2B subunit delta	4	1	21	1501	1521	CGCUAUCCAUCCUGAGUUUCA	UUGAACUUAUGAUGGAUAGUU	Cleavage
Ll-miR100	TRINITY_DN55273_c0_g1_i5		4	1	21	1501	1521	CGCUAUCCAUCCUGAGUUUCA	UUGAACUUAUGAUGGAUAGUU	Cleavage
Ll-miR100	TRINITY_DN55433_c3_g1_i12		4	1	21	1301	1321	CGCUAUCCAUCCUGAGUUUCA	AGAAUCUCAGGAUCGAUGGCU	Cleavage
Ll-miR100	TRINITY_DN55433_c3_g1_i13	RING-H2 finger protein ATL52	4	1	21	1301	1321	CGCUAUCCAUCCUGAGUUUCA	AGAAUCUCAGGAUCGAUGGCU	Cleavage
Ll-miR100	TRINITY_DN55433_c3_g1_i14	RING-H2 finger protein ATL52	4	1	21	1247	1267	CGCUAUCCAUCCUGAGUUUCA	AGAAUCUCAGGAUCGAUGGCU	Cleavage
Ll-miR100	TRINITY_DN55433_c3_g1_i7	E3 ubiquitin-protein ligase RLIM	4	1	21	1301	1321	CGCUAUCCAUCCUGAGUUUCA	AGAAUCUCAGGAUCGAUGGCU	Cleavage
Ll-miR100	TRINITY_DN55433_c3_g1_i9	RING-H2 finger protein ATL52	4	1	21	2171	2191	CGCUAUCCAUCCUGAGUUUCA	AGAAUCUCAGGAUCGAUGGCU	Cleavage
Ll-miR100	TRINITY_DN56945_c1_g1_i11	Auxin-responsive protein IAA9	4	1	21	1093	1113	CGCUAUCCAUCCUGAGUUUCA	UGAAGGUCAGCAUGGAUGGUG	Translation
Ll-miR100	TRINITY_DN56945_c1_g1_i13	Auxin-responsive protein IAA8	4	1	21	1286	1306	CGCUAUCCAUCCUGAGUUUCA	UGAAGGUCAGCAUGGAUGGUG	Translation
Ll-miR100	TRINITY_DN56945_c1_g1_i14	Auxin-responsive protein IAA9	4	1	21	1376	1396	CGCUAUCCAUCCUGAGUUUCA	UGAAGGUCAGCAUGGAUGGUG	Translation
Ll-miR100	TRINITY_DN56945_c1_g1_i15	Auxin-responsive protein IAA8	4	1	21	911	931	CGCUAUCCAUCCUGAGUUUCA	UGAAGGUCAGCAUGGAUGGUG	Translation
Ll-miR100	TRINITY_DN56945_c1_g1_i16	Auxin-responsive protein IAA9	4	1	21	1051	1071	CGCUAUCCAUCCUGAGUUUCA	UGAAGGUCAGCAUGGAUGGUG	Translation
Ll-miR100	TRINITY_DN56945_c1_g1_i18	Auxin-responsive protein IAA8	4	1	21	1051	1071	CGCUAUCCAUCCUGAGUUUCA	UGAAGGUCAGCAUGGAUGGUG	Translation
Ll-miR100	TRINITY_DN56945_c1_g1_i19	Auxin-responsive protein IAA8	4	1	21	1051	1071	CGCUAUCCAUCCUGAGUUUCA	UGAAGGUCAGCAUGGAUGGUG	Translation
Ll-miR100	TRINITY_DN56945_c1_g1_i2	Auxin-responsive protein IAA8	4	1	21	405	425	CGCUAUCCAUCCUGAGUUUCA	UGAAGGUCAGCAUGGAUGGUG	Translation
Ll-miR100	TRINITY_DN56945_c1_g1_i21	Auxin-responsive protein IAA9	4	1	21	1043	1063	CGCUAUCCAUCCUGAGUUUCA	UGAAGGUCAGCAUGGAUGGUG	Translation
Ll-miR100	TRINITY_DN56945_c1_g1_i23	Auxin-responsive protein IAA9	4	1	21	1011	1031	CGCUAUCCAUCCUGAGUUUCA	UGAAGGUCAGCAUGGAUGGUG	Translation
Ll-miR100	TRINITY_DN56945_c1_g1_i3	Auxin-responsive protein IAA9	4	1	21	1034	1054	CGCUAUCCAUCCUGAGUUUCA	UGAAGGUCAGCAUGGAUGGUG	Translation
Ll-miR100	TRINITY_DN56945_c1_g1_i4	Auxin-responsive protein IAA9	4	1	21	1093	1113	CGCUAUCCAUCCUGAGUUUCA	UGAAGGUCAGCAUGGAUGGUG	Translation
Ll-miR100	TRINITY_DN56945_c1_g1_i5	Auxin-responsive protein IAA9	4	1	21	1093	1113	CGCUAUCCAUCCUGAGUUUCA	UGAAGGUCAGCAUGGAUGGUG	Translation
Ll-miR100	TRINITY_DN56945_c1_g1_i6	Auxin-responsive protein IAA8	4	1	21	1286	1306	CGCUAUCCAUCCUGAGUUUCA	UGAAGGUCAGCAUGGAUGGUG	Translation
Ll-miR100	TRINITY_DN56945_c1_g1_i7	Auxin-responsive protein IAA8	4	1	21	405	425	CGCUAUCCAUCCUGAGUUUCA	UGAAGGUCAGCAUGGAUGGUG	Translation
Ll-miR100	TRINITY_DN56945_c1_g1_i8	Auxin-responsive protein IAA8	4	1	21	1051	1071	CGCUAUCCAUCCUGAGUUUCA	UGAAGGUCAGCAUGGAUGGUG	Translation
Ll-miR100	TRINITY_DN56945_c1_g1_i9	Auxin-responsive protein IAA9	4	1	21	911	931	CGCUAUCCAUCCUGAGUUUCA	UGAAGGUCAGCAUGGAUGGUG	Translation
Ll-miR100	TRINITY_DN58426_c1_g6_i1		4	1	21	122	142	CGCUAUCCAUCCUGAGUUUCA	ACAGACUCAGGGUUGAUAGUA	Cleavage
Ll-miR100	TRINITY_DN58750_c1_g4_i1		4	1	21	222	242	CGCUAUCCAUCCUGAGUUUCA	CGAAGCUCGGGAUGCACAGCG	Cleavage
Ll-miR100	TRINITY_DN58750_c1_g4_i4		4	1	21	240	260	CGCUAUCCAUCCUGAGUUUCA	CGAAGCUCGGGAUGCACAGCG	Cleavage
Ll-miR100	TRINITY_DN58934_c0_g2_i1	Transcription initiation factor TFIID subunit 1	4	1	21	2356	2376	CGCUAUCCAUCCUGAGUUUCA	UGGAGGUCAGCAUGGAUGGCG	Translation
Ll-miR100	TRINITY_DN58934_c0_g2_i10	Transcription initiation factor TFIID subunit 1	4	1	21	2356	2376	CGCUAUCCAUCCUGAGUUUCA	UGGAGGUCAGCAUGGAUGGCG	Translation
Ll-miR100	TRINITY_DN58934_c0_g2_i11	Transcription initiation factor TFIID subunit 1	4	1	21	2423	2443	CGCUAUCCAUCCUGAGUUUCA	UGGAGGUCAGCAUGGAUGGCG	Translation
Ll-miR100	TRINITY_DN58934_c0_g2_i12	Transcription initiation factor TFIID subunit 1	4	1	21	2303	2323	CGCUAUCCAUCCUGAGUUUCA	UGGAGGUCAGCAUGGAUGGCG	Translation
Ll-miR100	TRINITY_DN58934_c0_g2_i13	Transcription initiation factor TFIID subunit 1	4	1	21	2356	2376	CGCUAUCCAUCCUGAGUUUCA	UGGAGGUCAGCAUGGAUGGCG	Translation
Ll-miR100	TRINITY_DN58934_c0_g2_i14	Transcription initiation factor TFIID subunit 1	4	1	21	2356	2376	CGCUAUCCAUCCUGAGUUUCA	UGGAGGUCAGCAUGGAUGGCG	Translation
Ll-miR100	TRINITY_DN58934_c0_g2_i15	Transcription initiation factor TFIID subunit 1	4	1	21	2285	2305	CGCUAUCCAUCCUGAGUUUCA	UGGAGGUCAGCAUGGAUGGCG	Translation
Ll-miR100	TRINITY_DN58934_c0_g2_i16	Transcription initiation factor TFIID subunit 1	4	1	21	2303	2323	CGCUAUCCAUCCUGAGUUUCA	UGGAGGUCAGCAUGGAUGGCG	Translation
Ll-miR100	TRINITY_DN58934_c0_g2_i17	Transcription initiation factor TFIID subunit 1	4	1	21	2303	2323	CGCUAUCCAUCCUGAGUUUCA	UGGAGGUCAGCAUGGAUGGCG	Translation
Ll-miR100	TRINITY_DN58934_c0_g2_i18	Transcription initiation factor TFIID subunit 1	4	1	21	2423	2443	CGCUAUCCAUCCUGAGUUUCA	UGGAGGUCAGCAUGGAUGGCG	Translation
Ll-miR100	TRINITY_DN58934_c0_g2_i19	Transcription initiation factor TFIID subunit 1	4	1	21	2347	2367	CGCUAUCCAUCCUGAGUUUCA	UGGAGGUCAGCAUGGAUGGCG	Translation
Ll-miR100	TRINITY_DN58934_c0_g2_i2	Transcription initiation factor TFIID subunit 1	4	1	21	2303	2323	CGCUAUCCAUCCUGAGUUUCA	UGGAGGUCAGCAUGGAUGGCG	Translation
Ll-miR100	TRINITY_DN58934_c0_g2_i20	Transcription initiation factor TFIID subunit 1	4	1	21	2303	2323	CGCUAUCCAUCCUGAGUUUCA	UGGAGGUCAGCAUGGAUGGCG	Translation
Ll-miR100	TRINITY_DN58934_c0_g2_i3	Transcription initiation factor TFIID subunit 1	4	1	21	2362	2382	CGCUAUCCAUCCUGAGUUUCA	UGGAGGUCAGCAUGGAUGGCG	Translation
Ll-miR100	TRINITY_DN58934_c0_g2_i5	Transcription initiation factor TFIID subunit 1	4	1	21	2270	2290	CGCUAUCCAUCCUGAGUUUCA	UGGAGGUCAGCAUGGAUGGCG	Translation
Ll-miR100	TRINITY_DN58934_c0_g2_i6	Transcription initiation factor TFIID subunit 1	4	1	21	2270	2290	CGCUAUCCAUCCUGAGUUUCA	UGGAGGUCAGCAUGGAUGGCG	Translation
Ll-miR100	TRINITY_DN58934_c0_g2_i7	Transcription initiation factor TFIID subunit 1	4	1	21	2303	2323	CGCUAUCCAUCCUGAGUUUCA	UGGAGGUCAGCAUGGAUGGCG	Translation
Ll-miR100	TRINITY_DN58934_c0_g2_i8	Transcription initiation factor TFIID subunit 1	4	1	21	2303	2323	CGCUAUCCAUCCUGAGUUUCA	UGGAGGUCAGCAUGGAUGGCG	Translation
Ll-miR100	TRINITY_DN62559_c0_g1_i1		4	1	21	128	148	CGCUAUCCAUCCUGAGUUUCA	AUUAACUUGGGAUGGAAAGUG	Cleavage
Ll-miR102	TRINITY_DN46265_c0_g1_i1		2.5	1	21	3	23	CGCUGUCCAUCCUGAGUUUCA	UAAAGCUCAGGAGGGAUAGCG	Cleavage
Ll-miR102	TRINITY_DN54151_c4_g1_i1		2.5	1	21	118	138	CGCUGUCCAUCCUGAGUUUCA	UUAAGCUCAGGAGGGAUAGCG	Cleavage
Ll-miR102	TRINITY_DN54182_c6_g1_i1		2.5	1	21	88	108	CGCUGUCCAUCCUGAGUUUCA	UUAAGCUCAGGAGGGAUAGCG	Cleavage
Ll-miR102	TRINITY_DN57563_c0_g1_i11	Ubiquitin carboxyl-terminal hydrolase 9	2.5	1	21	2826	2846	CGCUGUCCAUCCUGAGUUUCA	UAAAACUGAGGAUGGACAGUC	Cleavage
Ll-miR102	TRINITY_DN57563_c0_g1_i12	Ubiquitin carboxyl-terminal hydrolase 10	2.5	1	21	2828	2848	CGCUGUCCAUCCUGAGUUUCA	UAAAACUGAGGAUGGACAGUC	Cleavage
Ll-miR102	TRINITY_DN57563_c0_g1_i13	Ubiquitin carboxyl-terminal hydrolase 9	2.5	1	21	2719	2739	CGCUGUCCAUCCUGAGUUUCA	UAAAACUGAGGAUGGACAGUC	Cleavage
Ll-miR102	TRINITY_DN57563_c0_g1_i15	Ubiquitin carboxyl-terminal hydrolase 9	2.5	1	21	2731	2751	CGCUGUCCAUCCUGAGUUUCA	UAAAACUGAGGAUGGACAGUC	Cleavage
Ll-miR102	TRINITY_DN58750_c1_g4_i1		2.5	1	21	222	242	CGCUGUCCAUCCUGAGUUUCA	CGAAGCUCGGGAUGCACAGCG	Cleavage
Ll-miR102	TRINITY_DN58750_c1_g4_i4		2.5	1	21	240	260	CGCUGUCCAUCCUGAGUUUCA	CGAAGCUCGGGAUGCACAGCG	Cleavage
Ll-miR102	TRINITY_DN85751_c0_g1_i1		2.5	1	21	172	192	CGCUGUCCAUCCUGAGUUUCA	GCAGACUUAGGAUGGAUAGCU	Cleavage
Ll-miR102	TRINITY_DN53625_c2_g1_i2	Thaumatin-like protein 1	3	1	21	726	746	CGCUGUCCAUCCUGAGUUUCA	CAGAAUUGAGGGUGGACGGCG	Cleavage
Ll-miR102	TRINITY_DN55537_c3_g3_i1	Maltose excess protein 1, chloroplastic	3	1	21	1141	1161	CGCUGUCCAUCCUGAGUUUCA	GGAAUAUCAGGAUGGACAGCU	Cleavage
Ll-miR102	TRINITY_DN55537_c3_g3_i2	Maltose excess protein 1, chloroplastic	3	1	21	980	1000	CGCUGUCCAUCCUGAGUUUCA	GGAAUAUCAGGAUGGACAGCU	Cleavage
Ll-miR102	TRINITY_DN55537_c3_g3_i3	Maltose excess protein 1, chloroplastic	3	1	21	1141	1161	CGCUGUCCAUCCUGAGUUUCA	GGAAUAUCAGGAUGGACAGCU	Cleavage
Ll-miR102	TRINITY_DN55537_c3_g3_i4	Maltose excess protein 1, chloroplastic	3	1	21	620	640	CGCUGUCCAUCCUGAGUUUCA	GGAAUAUCAGGAUGGACAGCU	Cleavage
Ll-miR102	TRINITY_DN55537_c3_g3_i5	Maltose excess protein 1, chloroplastic	3	1	21	335	355	CGCUGUCCAUCCUGAGUUUCA	GGAAUAUCAGGAUGGACAGCU	Cleavage
Ll-miR102	TRINITY_DN55537_c3_g3_i7	Maltose excess protein 1, chloroplastic	3	1	21	980	1000	CGCUGUCCAUCCUGAGUUUCA	GGAAUAUCAGGAUGGACAGCU	Cleavage
Ll-miR102	TRINITY_DN58986_c2_g2_i1	Probable acyl-activating enzyme 18, peroxisomal	3	1	21	890	910	CGCUGUCCAUCCUGAGUUUCA	ACAAGUUUAGGAUGGGCGGUG	Cleavage
Ll-miR102	TRINITY_DN50896_c0_g1_i1	Probable glutamate carboxypeptidase AMP1	3.5	1	21	1174	1194	CGCUGUCCAUCCUGAGUUUCA	UUGAGUUCGGGAUGGACACCG	Cleavage
Ll-miR102	TRINITY_DN50896_c0_g1_i10	Probable glutamate carboxypeptidase AMP1	3.5	1	21	1174	1194	CGCUGUCCAUCCUGAGUUUCA	UUGAGUUCGGGAUGGACACCG	Cleavage
Ll-miR102	TRINITY_DN50896_c0_g1_i11	Probable glutamate carboxypeptidase PLA3	3.5	1	21	406	426	CGCUGUCCAUCCUGAGUUUCA	UUGAGUUCGGGAUGGACACCG	Cleavage
Ll-miR102	TRINITY_DN50896_c0_g1_i12	Probable glutamate carboxypeptidase AMP1	3.5	1	21	1174	1194	CGCUGUCCAUCCUGAGUUUCA	UUGAGUUCGGGAUGGACACCG	Cleavage
Ll-miR102	TRINITY_DN50896_c0_g1_i2	Probable glutamate carboxypeptidase AMP1	3.5	1	21	1174	1194	CGCUGUCCAUCCUGAGUUUCA	UUGAGUUCGGGAUGGACACCG	Cleavage
Ll-miR102	TRINITY_DN50896_c0_g1_i3	Probable glutamate carboxypeptidase AMP1	3.5	1	21	1174	1194	CGCUGUCCAUCCUGAGUUUCA	UUGAGUUCGGGAUGGACACCG	Cleavage
Ll-miR102	TRINITY_DN50896_c0_g1_i4	Probable glutamate carboxypeptidase AMP1	3.5	1	21	1174	1194	CGCUGUCCAUCCUGAGUUUCA	UUGAGUUCGGGAUGGACACCG	Cleavage
Ll-miR102	TRINITY_DN50896_c0_g1_i6	Probable glutamate carboxypeptidase AMP1	3.5	1	21	1174	1194	CGCUGUCCAUCCUGAGUUUCA	UUGAGUUCGGGAUGGACACCG	Cleavage
Ll-miR102	TRINITY_DN50896_c0_g1_i7	Probable glutamate carboxypeptidase AMP1	3.5	1	21	1174	1194	CGCUGUCCAUCCUGAGUUUCA	UUGAGUUCGGGAUGGACACCG	Cleavage
Ll-miR102	TRINITY_DN50896_c0_g1_i8	Probable glutamate carboxypeptidase AMP1	3.5	1	21	1174	1194	CGCUGUCCAUCCUGAGUUUCA	UUGAGUUCGGGAUGGACACCG	Cleavage
Ll-miR102	TRINITY_DN50896_c0_g1_i9	Probable glutamate carboxypeptidase AMP1	3.5	1	21	376	396	CGCUGUCCAUCCUGAGUUUCA	UUGAGUUCGGGAUGGACACCG	Cleavage
Ll-miR102	TRINITY_DN54138_c1_g2_i2	Protein POLLENLESS 3-LIKE 2	3.5	1	21	609	629	CGCUGUCCAUCCUGAGUUUCA	GGAAACUUGGGAUGGGCACUG	Cleavage
Ll-miR102	TRINITY_DN54138_c1_g2_i3	Protein POLLENLESS 3-LIKE 2	3.5	1	21	1239	1259	CGCUGUCCAUCCUGAGUUUCA	GGAAACUUGGGAUGGGCACUG	Cleavage
Ll-miR102	TRINITY_DN54138_c1_g2_i4	Protein POLLENLESS 3-LIKE 2	3.5	1	21	1239	1259	CGCUGUCCAUCCUGAGUUUCA	GGAAACUUGGGAUGGGCACUG	Cleavage
Ll-miR102	TRINITY_DN54138_c1_g2_i6	Protein POLLENLESS 3-LIKE 2	3.5	1	21	609	629	CGCUGUCCAUCCUGAGUUUCA	GGAAACUUGGGAUGGGCACUG	Cleavage
Ll-miR102	TRINITY_DN59268_c0_g1_i1		3.5	1	21	147	167	CGCUGUCCAUCCUGAGUUUCA	GAAGGCUCAGGAUGGAUUGUG	Cleavage
Ll-miR102	TRINITY_DN25408_c0_g1_i1	Probable glutathione S-transferase	4	1	21	149	169	CGCUGUCCAUCCUGAGUUUCA	UUGCAUUCAGGAUGGACAGGG	Cleavage
Ll-miR102	TRINITY_DN43490_c0_g1_i1	N-acetylglucosamine-6-phosphate deacetylase	4	1	21	109	129	CGCUGUCCAUCCUGAGUUUCA	GCCAACUCAAGGUGGACAGCA	Cleavage
Ll-miR102	TRINITY_DN49586_c0_g1_i1	Protein RADIALIS-like 6	4	1	21	164	184	CGCUGUCCAUCCUGAGUUUCA	UCAAACUCAGGCUGGACAACA	Translation
Ll-miR102	TRINITY_DN49586_c0_g1_i2		4	1	21	164	184	CGCUGUCCAUCCUGAGUUUCA	UCAAACUCAGGCUGGACAACA	Translation
Ll-miR102	TRINITY_DN53675_c2_g5_i1		4	1	21	92	112	CGCUGUCCAUCCUGAGUUUCA	GGAAGCUCAGGAUGGAAACUG	Cleavage
Ll-miR102	TRINITY_DN54633_c5_g1_i1	Probable protein S-acyltransferase 14	4	1	21	1159	1179	CGCUGUCCAUCCUGAGUUUCA	AGGUAUUUGGGAUGGACAGCA	Cleavage
Ll-miR102	TRINITY_DN54633_c5_g1_i2	Probable protein S-acyltransferase 14	4	1	21	1029	1049	CGCUGUCCAUCCUGAGUUUCA	AGGUAUUUGGGAUGGACAGCA	Cleavage
Ll-miR102	TRINITY_DN54633_c5_g1_i4	Probable protein S-acyltransferase 14	4	1	21	1199	1219	CGCUGUCCAUCCUGAGUUUCA	AGGUAUUUGGGAUGGACAGCA	Cleavage
Ll-miR102	TRINITY_DN54633_c5_g1_i5	Probable protein S-acyltransferase 14	4	1	21	1125	1145	CGCUGUCCAUCCUGAGUUUCA	AGGUAUUUGGGAUGGACAGCA	Cleavage
Ll-miR102	TRINITY_DN58607_c5_g9_i2		4	1	21	589	609	CGCUGUCCAUCCUGAGUUUCA	UGAAAUUAAGGAUGGAUGGAG	Cleavage
Ll-miR102	TRINITY_DN62559_c0_g1_i1		4	1	21	128	148	CGCUGUCCAUCCUGAGUUUCA	AUUAACUUGGGAUGGAAAGUG	Cleavage
Ll-miR102	TRINITY_DN80410_c0_g1_i1		4	1	21	115	135	CGCUGUCCAUCCUGAGUUUCA	UAGCAUUCAGGAUGGACAGUA	Cleavage
Ll-miR102	TRINITY_DN86009_c0_g1_i1		4	1	21	106	126	CGCUGUCCAUCCUGAGUUUCA	UGGAACUCAGGGUGAAUGGUG	Cleavage
Ll-miR103	TRINITY_DN57806_c1_g1_i11	Homeobox-leucine zipper protein ATHB-15	1	1	20	1266	1285	CGGACCAGGCUUCAUUCCCC	CUGGAAUGAAGCCUGGUCCG	Cleavage
Ll-miR103	TRINITY_DN57806_c1_g1_i12	Homeobox-leucine zipper protein ATHB-15	1	1	20	1266	1285	CGGACCAGGCUUCAUUCCCC	CUGGAAUGAAGCCUGGUCCG	Cleavage
Ll-miR103	TRINITY_DN57806_c1_g1_i2	Homeobox-leucine zipper protein ATHB-15	1	1	20	1266	1285	CGGACCAGGCUUCAUUCCCC	CUGGAAUGAAGCCUGGUCCG	Cleavage
Ll-miR103	TRINITY_DN57806_c1_g1_i3	Homeobox-leucine zipper protein ATHB-15	1	1	20	1266	1285	CGGACCAGGCUUCAUUCCCC	CUGGAAUGAAGCCUGGUCCG	Cleavage
Ll-miR103	TRINITY_DN57806_c1_g1_i4	Homeobox-leucine zipper protein ATHB-15	1	1	20	1266	1285	CGGACCAGGCUUCAUUCCCC	CUGGAAUGAAGCCUGGUCCG	Cleavage
Ll-miR103	TRINITY_DN57806_c1_g1_i6	Homeobox-leucine zipper protein ATHB-15	1	1	20	1266	1285	CGGACCAGGCUUCAUUCCCC	CUGGAAUGAAGCCUGGUCCG	Cleavage
Ll-miR103	TRINITY_DN57806_c1_g1_i7	Homeobox-leucine zipper protein ATHB-15	1	1	20	1266	1285	CGGACCAGGCUUCAUUCCCC	CUGGAAUGAAGCCUGGUCCG	Cleavage
Ll-miR103	TRINITY_DN57806_c1_g1_i9	Homeobox-leucine zipper protein ATHB-15	1	1	20	1266	1285	CGGACCAGGCUUCAUUCCCC	CUGGAAUGAAGCCUGGUCCG	Cleavage
Ll-miR103	TRINITY_DN57806_c1_g3_i1	Homeobox-leucine zipper protein ATHB-8	1	1	20	872	891	CGGACCAGGCUUCAUUCCCC	CUGGAAUGAAGCCUGGUCCG	Cleavage
Ll-miR103	TRINITY_DN57806_c1_g3_i2	Homeobox-leucine zipper protein ATHB-8	1	1	20	977	996	CGGACCAGGCUUCAUUCCCC	CUGGAAUGAAGCCUGGUCCG	Cleavage
Ll-miR103	TRINITY_DN55038_c0_g1_i1	Homeobox-leucine zipper protein ATHB-15	1.5	1	20	8	27	CGGACCAGGCUUCAUUCCCC	CUGGGAUGAAGCCUGGUCCG	Cleavage
Ll-miR103	TRINITY_DN55038_c0_g1_i2	Homeobox-leucine zipper protein ATHB-8	1.5	1	20	8	27	CGGACCAGGCUUCAUUCCCC	CUGGGAUGAAGCCUGGUCCG	Cleavage
Ll-miR103	TRINITY_DN55038_c0_g1_i3	Homeobox-leucine zipper protein ATHB-8	1.5	1	20	8	27	CGGACCAGGCUUCAUUCCCC	CUGGGAUGAAGCCUGGUCCG	Cleavage
Ll-miR103	TRINITY_DN55038_c0_g1_i4	Homeobox-leucine zipper protein ATHB-15	1.5	1	20	8	27	CGGACCAGGCUUCAUUCCCC	CUGGGAUGAAGCCUGGUCCG	Cleavage
Ll-miR103	TRINITY_DN55038_c0_g1_i5	Homeobox-leucine zipper protein ATHB-8	1.5	1	20	8	27	CGGACCAGGCUUCAUUCCCC	CUGGGAUGAAGCCUGGUCCG	Cleavage
Ll-miR103	TRINITY_DN55038_c0_g1_i6	Homeobox-leucine zipper protein ATHB-8	1.5	1	20	8	27	CGGACCAGGCUUCAUUCCCC	CUGGGAUGAAGCCUGGUCCG	Cleavage
Ll-miR103	TRINITY_DN55038_c0_g1_i8	Homeobox-leucine zipper protein ATHB-15	1.5	1	20	8	27	CGGACCAGGCUUCAUUCCCC	CUGGGAUGAAGCCUGGUCCG	Cleavage
Ll-miR103	TRINITY_DN58210_c1_g2_i10	Homeobox-leucine zipper protein REVOLUTA	1.5	1	20	1331	1350	CGGACCAGGCUUCAUUCCCC	CUGGGAUGAAGCCUGGUCCG	Cleavage
Ll-miR103	TRINITY_DN58210_c1_g2_i12	Homeobox-leucine zipper protein REVOLUTA	1.5	1	20	1072	1091	CGGACCAGGCUUCAUUCCCC	CUGGGAUGAAGCCUGGUCCG	Cleavage
Ll-miR103	TRINITY_DN58210_c1_g2_i13	Homeobox-leucine zipper protein REVOLUTA	1.5	1	20	1331	1350	CGGACCAGGCUUCAUUCCCC	CUGGGAUGAAGCCUGGUCCG	Cleavage
Ll-miR103	TRINITY_DN58210_c1_g2_i7	Homeobox-leucine zipper protein REVOLUTA	1.5	1	20	1072	1091	CGGACCAGGCUUCAUUCCCC	CUGGGAUGAAGCCUGGUCCG	Cleavage
Ll-miR103	TRINITY_DN58210_c1_g2_i9	Homeobox-leucine zipper protein REVOLUTA	1.5	1	20	1072	1091	CGGACCAGGCUUCAUUCCCC	CUGGGAUGAAGCCUGGUCCG	Cleavage
Ll-miR103	TRINITY_DN58354_c0_g1_i1	Homeobox-leucine zipper protein ATHB-14	1.5	1	20	810	829	CGGACCAGGCUUCAUUCCCC	UUGGGAUGAAGCCUGGUCCG	Cleavage
Ll-miR103	TRINITY_DN58354_c0_g1_i10	Homeobox-leucine zipper protein ATHB-14	1.5	1	20	710	729	CGGACCAGGCUUCAUUCCCC	UUGGGAUGAAGCCUGGUCCG	Cleavage
Ll-miR103	TRINITY_DN58354_c0_g1_i11	Homeobox-leucine zipper protein ATHB-14	1.5	1	20	851	870	CGGACCAGGCUUCAUUCCCC	UUGGGAUGAAGCCUGGUCCG	Cleavage
Ll-miR103	TRINITY_DN58354_c0_g1_i12	Homeobox-leucine zipper protein HOX32	1.5	1	20	710	729	CGGACCAGGCUUCAUUCCCC	UUGGGAUGAAGCCUGGUCCG	Cleavage
Ll-miR103	TRINITY_DN58354_c0_g1_i13	Homeobox-leucine zipper protein ATHB-14	1.5	1	20	851	870	CGGACCAGGCUUCAUUCCCC	UUGGGAUGAAGCCUGGUCCG	Cleavage
Ll-miR103	TRINITY_DN58354_c0_g1_i14	Homeobox-leucine zipper protein HOX32	1.5	1	20	851	870	CGGACCAGGCUUCAUUCCCC	UUGGGAUGAAGCCUGGUCCG	Cleavage
Ll-miR103	TRINITY_DN58354_c0_g1_i15	Homeobox-leucine zipper protein ATHB-14	1.5	1	20	810	829	CGGACCAGGCUUCAUUCCCC	UUGGGAUGAAGCCUGGUCCG	Cleavage
Ll-miR103	TRINITY_DN58354_c0_g1_i16	Homeobox-leucine zipper protein ATHB-14	1.5	1	20	995	1014	CGGACCAGGCUUCAUUCCCC	UUGGGAUGAAGCCUGGUCCG	Cleavage
Ll-miR103	TRINITY_DN58354_c0_g1_i17	Homeobox-leucine zipper protein ATHB-14	1.5	1	20	851	870	CGGACCAGGCUUCAUUCCCC	UUGGGAUGAAGCCUGGUCCG	Cleavage
Ll-miR103	TRINITY_DN58354_c0_g1_i18	Homeobox-leucine zipper protein ATHB-14	1.5	1	20	710	729	CGGACCAGGCUUCAUUCCCC	UUGGGAUGAAGCCUGGUCCG	Cleavage
Ll-miR103	TRINITY_DN58354_c0_g1_i19	Homeobox-leucine zipper protein HOX32	1.5	1	20	810	829	CGGACCAGGCUUCAUUCCCC	UUGGGAUGAAGCCUGGUCCG	Cleavage
Ll-miR103	TRINITY_DN58354_c0_g1_i2	Homeobox-leucine zipper protein ATHB-14	1.5	1	20	710	729	CGGACCAGGCUUCAUUCCCC	UUGGGAUGAAGCCUGGUCCG	Cleavage
Ll-miR103	TRINITY_DN58354_c0_g1_i20	Homeobox-leucine zipper protein ATHB-14	1.5	1	20	851	870	CGGACCAGGCUUCAUUCCCC	UUGGGAUGAAGCCUGGUCCG	Cleavage
Ll-miR103	TRINITY_DN58354_c0_g1_i21	Homeobox-leucine zipper protein ATHB-14	1.5	1	20	995	1014	CGGACCAGGCUUCAUUCCCC	UUGGGAUGAAGCCUGGUCCG	Cleavage
Ll-miR103	TRINITY_DN58354_c0_g1_i22	Homeobox-leucine zipper protein HOX32	1.5	1	20	710	729	CGGACCAGGCUUCAUUCCCC	UUGGGAUGAAGCCUGGUCCG	Cleavage
Ll-miR103	TRINITY_DN58354_c0_g1_i24	Homeobox-leucine zipper protein ATHB-14	1.5	1	20	810	829	CGGACCAGGCUUCAUUCCCC	UUGGGAUGAAGCCUGGUCCG	Cleavage
Ll-miR103	TRINITY_DN58354_c0_g1_i25	Homeobox-leucine zipper protein ATHB-14	1.5	1	20	851	870	CGGACCAGGCUUCAUUCCCC	UUGGGAUGAAGCCUGGUCCG	Cleavage
Ll-miR103	TRINITY_DN58354_c0_g1_i26	Homeobox-leucine zipper protein HOX32	1.5	1	20	810	829	CGGACCAGGCUUCAUUCCCC	UUGGGAUGAAGCCUGGUCCG	Cleavage
Ll-miR103	TRINITY_DN58354_c0_g1_i27	Homeobox-leucine zipper protein ATHB-14	1.5	1	20	810	829	CGGACCAGGCUUCAUUCCCC	UUGGGAUGAAGCCUGGUCCG	Cleavage
Ll-miR103	TRINITY_DN58354_c0_g1_i28	Homeobox-leucine zipper protein ATHB-14	1.5	1	20	810	829	CGGACCAGGCUUCAUUCCCC	UUGGGAUGAAGCCUGGUCCG	Cleavage
Ll-miR103	TRINITY_DN58354_c0_g1_i3	Homeobox-leucine zipper protein HOX32	1.5	1	20	810	829	CGGACCAGGCUUCAUUCCCC	UUGGGAUGAAGCCUGGUCCG	Cleavage
Ll-miR103	TRINITY_DN58354_c0_g1_i4	Homeobox-leucine zipper protein ATHB-14	1.5	1	20	810	829	CGGACCAGGCUUCAUUCCCC	UUGGGAUGAAGCCUGGUCCG	Cleavage
Ll-miR103	TRINITY_DN58354_c0_g1_i5	Homeobox-leucine zipper protein HOX32	1.5	1	20	810	829	CGGACCAGGCUUCAUUCCCC	UUGGGAUGAAGCCUGGUCCG	Cleavage
Ll-miR103	TRINITY_DN58354_c0_g1_i6	Homeobox-leucine zipper protein HOX32	1.5	1	20	710	729	CGGACCAGGCUUCAUUCCCC	UUGGGAUGAAGCCUGGUCCG	Cleavage
Ll-miR103	TRINITY_DN58354_c0_g1_i7	Homeobox-leucine zipper protein ATHB-9	1.5	1	20	851	870	CGGACCAGGCUUCAUUCCCC	UUGGGAUGAAGCCUGGUCCG	Cleavage
Ll-miR103	TRINITY_DN58354_c0_g1_i8	Homeobox-leucine zipper protein HOX32	1.5	1	20	810	829	CGGACCAGGCUUCAUUCCCC	UUGGGAUGAAGCCUGGUCCG	Cleavage
Ll-miR103	TRINITY_DN58354_c0_g1_i9	Homeobox-leucine zipper protein ATHB-14	1.5	1	20	810	829	CGGACCAGGCUUCAUUCCCC	UUGGGAUGAAGCCUGGUCCG	Cleavage
Ll-miR103	TRINITY_DN58210_c1_g2_i1	Homeobox-leucine zipper protein REVOLUTA	2	1	20	1300	1319	CGGACCAGGCUUCAUUCCCC	CCGGAAUGAAGCCUGGUCCA	Cleavage
Ll-miR103	TRINITY_DN58210_c1_g2_i11	Homeobox-leucine zipper protein REVOLUTA	2	1	20	1300	1319	CGGACCAGGCUUCAUUCCCC	CCGGAAUGAAGCCUGGUCCA	Cleavage
Ll-miR103	TRINITY_DN58210_c1_g2_i14	Homeobox-leucine zipper protein REVOLUTA	2	1	20	1300	1319	CGGACCAGGCUUCAUUCCCC	CCGGAAUGAAGCCUGGUCCA	Cleavage
Ll-miR103	TRINITY_DN58210_c1_g2_i15	Homeobox-leucine zipper protein REVOLUTA	2	1	20	1297	1316	CGGACCAGGCUUCAUUCCCC	CCGGAAUGAAGCCUGGUCCA	Cleavage
Ll-miR103	TRINITY_DN58210_c1_g2_i16	Homeobox-leucine zipper protein REVOLUTA	2	1	20	1589	1608	CGGACCAGGCUUCAUUCCCC	CCGGAAUGAAGCCUGGUCCA	Cleavage
Ll-miR103	TRINITY_DN58210_c1_g2_i17	Homeobox-leucine zipper protein REVOLUTA	2	1	20	1297	1316	CGGACCAGGCUUCAUUCCCC	CCGGAAUGAAGCCUGGUCCA	Cleavage
Ll-miR103	TRINITY_DN58210_c1_g2_i18	Homeobox-leucine zipper protein REVOLUTA	2	1	20	1297	1316	CGGACCAGGCUUCAUUCCCC	CCGGAAUGAAGCCUGGUCCA	Cleavage
Ll-miR103	TRINITY_DN58210_c1_g2_i2	Homeobox-leucine zipper protein REVOLUTA	2	1	20	1300	1319	CGGACCAGGCUUCAUUCCCC	CCGGAAUGAAGCCUGGUCCA	Cleavage
Ll-miR103	TRINITY_DN58210_c1_g2_i21	Homeobox-leucine zipper protein REVOLUTA	2	1	20	1300	1319	CGGACCAGGCUUCAUUCCCC	CCGGAAUGAAGCCUGGUCCA	Cleavage
Ll-miR103	TRINITY_DN58210_c1_g2_i23	Homeobox-leucine zipper protein REVOLUTA	2	1	20	1300	1319	CGGACCAGGCUUCAUUCCCC	CCGGAAUGAAGCCUGGUCCA	Cleavage
Ll-miR103	TRINITY_DN58210_c1_g2_i3	Homeobox-leucine zipper protein REVOLUTA	2	1	20	1297	1316	CGGACCAGGCUUCAUUCCCC	CCGGAAUGAAGCCUGGUCCA	Cleavage
Ll-miR103	TRINITY_DN58210_c1_g2_i6	Homeobox-leucine zipper protein REVOLUTA	2	1	20	1300	1319	CGGACCAGGCUUCAUUCCCC	CCGGAAUGAAGCCUGGUCCA	Cleavage
Ll-miR103	TRINITY_DN42028_c0_g1_i1	Protein MIZU-KUSSEI 1	3	1	20	965	984	CGGACCAGGCUUCAUUCCCC	UGGGAAUGGAGUUGGGUCCG	Cleavage
Ll-miR103	TRINITY_DN53829_c0_g1_i12	E3 ubiquitin-protein ligase BOI	3	1	20	1983	2002	CGGACCAGGCUUCAUUCCCC	UGGGCAUGAAGUUUGGUUUG	Cleavage
Ll-miR103	TRINITY_DN53829_c0_g1_i15	E3 ubiquitin-protein ligase BOI	3	1	20	1894	1913	CGGACCAGGCUUCAUUCCCC	UGGGCAUGAAGUUUGGUUUG	Cleavage
Ll-miR103	TRINITY_DN53829_c0_g1_i3		3	1	20	1881	1900	CGGACCAGGCUUCAUUCCCC	UGGGCAUGAAGUUUGGUUUG	Cleavage
Ll-miR103	TRINITY_DN53829_c0_g1_i4	E3 ubiquitin-protein ligase BOI	3	1	20	1776	1795	CGGACCAGGCUUCAUUCCCC	UGGGCAUGAAGUUUGGUUUG	Cleavage
Ll-miR103	TRINITY_DN53829_c0_g1_i5	Probable BOI-related E3 ubiquitin-protein ligase 3	3	1	20	1970	1989	CGGACCAGGCUUCAUUCCCC	UGGGCAUGAAGUUUGGUUUG	Cleavage
Ll-miR103	TRINITY_DN53829_c0_g1_i6	E3 ubiquitin-protein ligase BOI	3	1	20	1865	1884	CGGACCAGGCUUCAUUCCCC	UGGGCAUGAAGUUUGGUUUG	Cleavage
Ll-miR103	TRINITY_DN54268_c1_g1_i10	Pentatricopeptide repeat-containing protein At5g21222	3	1	20	1253	1272	CGGACCAGGCUUCAUUCCCC	AUGGAAUGAAGCCUGAUUCG	Cleavage
Ll-miR103	TRINITY_DN54268_c1_g1_i12	Pentatricopeptide repeat-containing protein At5g21222	3	1	20	891	910	CGGACCAGGCUUCAUUCCCC	AUGGAAUGAAGCCUGAUUCG	Cleavage
Ll-miR103	TRINITY_DN54268_c1_g1_i2	Pentatricopeptide repeat-containing protein At5g21222	3	1	20	1589	1608	CGGACCAGGCUUCAUUCCCC	AUGGAAUGAAGCCUGAUUCG	Cleavage
Ll-miR103	TRINITY_DN54268_c1_g1_i4	Pentatricopeptide repeat-containing protein At5g21222	3	1	20	891	910	CGGACCAGGCUUCAUUCCCC	AUGGAAUGAAGCCUGAUUCG	Cleavage
Ll-miR103	TRINITY_DN54268_c1_g1_i5	Pentatricopeptide repeat-containing protein At5g21222	3	1	20	1328	1347	CGGACCAGGCUUCAUUCCCC	AUGGAAUGAAGCCUGAUUCG	Cleavage
Ll-miR103	TRINITY_DN54268_c1_g1_i6	Pentatricopeptide repeat-containing protein At5g21222	3	1	20	555	574	CGGACCAGGCUUCAUUCCCC	AUGGAAUGAAGCCUGAUUCG	Cleavage
Ll-miR103	TRINITY_DN54268_c1_g1_i7	Pentatricopeptide repeat-containing protein At5g21222	3	1	20	1589	1608	CGGACCAGGCUUCAUUCCCC	AUGGAAUGAAGCCUGAUUCG	Cleavage
Ll-miR103	TRINITY_DN54268_c1_g1_i8	Pentatricopeptide repeat-containing protein At5g21222	3	1	20	630	649	CGGACCAGGCUUCAUUCCCC	AUGGAAUGAAGCCUGAUUCG	Cleavage
Ll-miR103	TRINITY_DN54268_c1_g1_i9	Pentatricopeptide repeat-containing protein At5g21222	3	1	20	555	574	CGGACCAGGCUUCAUUCCCC	AUGGAAUGAAGCCUGAUUCG	Cleavage
Ll-miR103	TRINITY_DN58489_c0_g1_i12		3	1	20	624	643	CGGACCAGGCUUCAUUCCCC	AGAGAAUGAGGCCUGGUUCA	Cleavage
Ll-miR103	TRINITY_DN58489_c0_g1_i2	Sister chromatid cohesion protein PDS5 homolog B-B	3	1	20	2937	2956	CGGACCAGGCUUCAUUCCCC	AGAGAAUGAGGCCUGGUUCA	Cleavage
Ll-miR103	TRINITY_DN58489_c0_g1_i7	Sister chromatid cohesion protein PDS5 homolog B-B	3	1	20	3143	3162	CGGACCAGGCUUCAUUCCCC	AGAGAAUGAGGCCUGGUUCA	Cleavage
Ll-miR103	TRINITY_DN58489_c0_g1_i8	Sister chromatid cohesion protein PDS5 homolog B-B	3	1	20	2607	2626	CGGACCAGGCUUCAUUCCCC	AGAGAAUGAGGCCUGGUUCA	Cleavage
Ll-miR103	TRINITY_DN58489_c0_g1_i9	Sister chromatid cohesion protein PDS5 homolog B-B	3	1	20	2973	2992	CGGACCAGGCUUCAUUCCCC	AGAGAAUGAGGCCUGGUUCA	Cleavage
Ll-miR103	TRINITY_DN48674_c0_g1_i1		3.5	1	20	97	116	CGGACCAGGCUUCAUUCCCC	GGGCUAUGGAGCCUGGUUUG	Cleavage
Ll-miR103	TRINITY_DN48674_c0_g2_i1		3.5	1	20	137	156	CGGACCAGGCUUCAUUCCCC	GGGCUAUGGAGCCUGGUUUG	Cleavage
Ll-miR103	TRINITY_DN48928_c0_g2_i1		3.5	1	20	268	287	CGGACCAGGCUUCAUUCCCC	GGGGAAUGAUGUCUGGUUCA	Translation
Ll-miR103	TRINITY_DN53567_c1_g3_i4	CBL-interacting serine/threonine-protein kinase 12	3.5	1	20	637	656	CGGACCAGGCUUCAUUCCCC	AGGGGAUGAGGCCAGGUUUG	Cleavage
Ll-miR103	TRINITY_DN53567_c1_g3_i9	CBL-interacting serine/threonine-protein kinase 12	3.5	1	20	637	656	CGGACCAGGCUUCAUUCCCC	AGGGGAUGAGGCCAGGUUUG	Cleavage
Ll-miR103	TRINITY_DN53597_c10_g1_i1		3.5	1	20	108	127	CGGACCAGGCUUCAUUCCCC	UGGGAUUGAGGCCUGGUUUA	Cleavage
Ll-miR103	TRINITY_DN54649_c3_g2_i1		3.5	1	20	1768	1789	CGGACCAGGCUUCA--UUCCCC	AGGGAAACUGAAGCCUGGUUUG	Cleavage
Ll-miR103	TRINITY_DN54649_c3_g2_i2	Strigolactone esterase RMS3	3.5	1	20	1305	1326	CGGACCAGGCUUCA--UUCCCC	AGGGAAACUGAAGCCUGGUUUG	Cleavage
Ll-miR103	TRINITY_DN55891_c1_g2_i10	Protein CHROMATIN REMODELING 25	3.5	1	20	482	501	CGGACCAGGCUUCAUUCCCC	AGGGAAUGGAGCUUGGGUUG	Cleavage
Ll-miR103	TRINITY_DN55891_c1_g2_i12	Protein CHROMATIN REMODELING 25	3.5	1	20	369	388	CGGACCAGGCUUCAUUCCCC	AGGGAAUGGAGCUUGGGUUG	Cleavage
Ll-miR103	TRINITY_DN55891_c1_g2_i13	Protein CHROMATIN REMODELING 25	3.5	1	20	482	501	CGGACCAGGCUUCAUUCCCC	AGGGAAUGGAGCUUGGGUUG	Cleavage
Ll-miR103	TRINITY_DN55891_c1_g2_i16	DNA repair and recombination protein RAD54	3.5	1	20	444	463	CGGACCAGGCUUCAUUCCCC	AGGGAAUGGAGCUUGGGUUG	Cleavage
Ll-miR103	TRINITY_DN55891_c1_g2_i17	Protein CHROMATIN REMODELING 25	3.5	1	20	1590	1609	CGGACCAGGCUUCAUUCCCC	AGGGAAUGGAGCUUGGGUUG	Cleavage
Ll-miR103	TRINITY_DN55891_c1_g2_i24	Protein CHROMATIN REMODELING 25	3.5	1	20	1847	1866	CGGACCAGGCUUCAUUCCCC	AGGGAAUGGAGCUUGGGUUG	Cleavage
Ll-miR103	TRINITY_DN55891_c1_g2_i27	Protein CHROMATIN REMODELING 25	3.5	1	20	1665	1684	CGGACCAGGCUUCAUUCCCC	AGGGAAUGGAGCUUGGGUUG	Cleavage
Ll-miR103	TRINITY_DN55891_c1_g2_i31	DNA repair and recombination protein RAD54	3.5	1	20	557	576	CGGACCAGGCUUCAUUCCCC	AGGGAAUGGAGCUUGGGUUG	Cleavage
Ll-miR103	TRINITY_DN55891_c1_g2_i5	Protein CHROMATIN REMODELING 25	3.5	1	20	557	576	CGGACCAGGCUUCAUUCCCC	AGGGAAUGGAGCUUGGGUUG	Cleavage
Ll-miR103	TRINITY_DN55891_c1_g2_i6	Protein CHROMATIN REMODELING 25	3.5	1	20	1854	1873	CGGACCAGGCUUCAUUCCCC	AGGGAAUGGAGCUUGGGUUG	Cleavage
Ll-miR103	TRINITY_DN55891_c1_g2_i7	Protein CHROMATIN REMODELING 25	3.5	1	20	444	463	CGGACCAGGCUUCAUUCCCC	AGGGAAUGGAGCUUGGGUUG	Cleavage
Ll-miR103	TRINITY_DN56640_c5_g1_i1	Scarecrow-like protein 15	3.5	1	20	1611	1630	CGGACCAGGCUUCAUUCCCC	CGGGAAUGAGGCCUGUUCAG	Cleavage
Ll-miR103	TRINITY_DN58067_c3_g1_i1		3.5	1	20	38	57	CGGACCAGGCUUCAUUCCCC	UGCGAAUGAGGUCUGAUCCG	Cleavage
Ll-miR103	TRINITY_DN58095_c1_g9_i1	Subtilisin-like protease SBT5,6	3.5	1	20	528	547	CGGACCAGGCUUCAUUCCCC	AGGGAAUGGGGCCUGUUCCA	Cleavage
Ll-miR103	TRINITY_DN58095_c1_g9_i2	Subtilisin-like protease SBT5,6	3.5	1	20	471	490	CGGACCAGGCUUCAUUCCCC	AGGGAAUGGGGCCUGUUCCA	Cleavage
Ll-miR103	TRINITY_DN58540_c0_g4_i1	Amino acid transporter AVT6B	3.5	1	20	1203	1222	CGGACCAGGCUUCAUUCCCC	UGGGAAUGGUGCCUGGUCUU	Translation
Ll-miR103	TRINITY_DN58540_c0_g4_i2	Amino acid transporter AVT6B	3.5	1	20	451	470	CGGACCAGGCUUCAUUCCCC	UGGGAAUGGUGCCUGGUCUU	Translation
Ll-miR103	TRINITY_DN59188_c2_g1_i10		3.5	1	20	1689	1708	CGGACCAGGCUUCAUUCCCC	UGAGGAUGAAGCCUGGUUUU	Cleavage
Ll-miR103	TRINITY_DN59188_c2_g1_i11		3.5	1	20	1689	1708	CGGACCAGGCUUCAUUCCCC	UGAGGAUGAAGCCUGGUUUU	Cleavage
Ll-miR103	TRINITY_DN59188_c2_g1_i12	Probable serine/threonine-protein kinase dyrk2	3.5	1	20	1689	1708	CGGACCAGGCUUCAUUCCCC	UGAGGAUGAAGCCUGGUUUU	Cleavage
Ll-miR103	TRINITY_DN59188_c2_g1_i13	Probable serine/threonine-protein kinase dyrk2	3.5	1	20	1789	1808	CGGACCAGGCUUCAUUCCCC	UGAGGAUGAAGCCUGGUUUU	Cleavage
Ll-miR103	TRINITY_DN59188_c2_g1_i14		3.5	1	20	1689	1708	CGGACCAGGCUUCAUUCCCC	UGAGGAUGAAGCCUGGUUUU	Cleavage
Ll-miR103	TRINITY_DN59188_c2_g1_i15		3.5	1	20	1711	1730	CGGACCAGGCUUCAUUCCCC	UGAGGAUGAAGCCUGGUUUU	Cleavage
Ll-miR103	TRINITY_DN59188_c2_g1_i16	Probable serine/threonine-protein kinase dyrk2	3.5	1	20	1711	1730	CGGACCAGGCUUCAUUCCCC	UGAGGAUGAAGCCUGGUUUU	Cleavage
Ll-miR103	TRINITY_DN59188_c2_g1_i18	Probable serine/threonine-protein kinase dyrk2	3.5	1	20	1689	1708	CGGACCAGGCUUCAUUCCCC	UGAGGAUGAAGCCUGGUUUU	Cleavage
Ll-miR103	TRINITY_DN59188_c2_g1_i19	Probable serine/threonine-protein kinase dyrk2	3.5	1	20	1711	1730	CGGACCAGGCUUCAUUCCCC	UGAGGAUGAAGCCUGGUUUU	Cleavage
Ll-miR103	TRINITY_DN59188_c2_g1_i2	Probable serine/threonine-protein kinase dyrk2	3.5	1	20	1789	1808	CGGACCAGGCUUCAUUCCCC	UGAGGAUGAAGCCUGGUUUU	Cleavage
Ll-miR103	TRINITY_DN59188_c2_g1_i20		3.5	1	20	1711	1730	CGGACCAGGCUUCAUUCCCC	UGAGGAUGAAGCCUGGUUUU	Cleavage
Ll-miR103	TRINITY_DN59188_c2_g1_i3	Probable serine/threonine-protein kinase dyrk2	3.5	1	20	1789	1808	CGGACCAGGCUUCAUUCCCC	UGAGGAUGAAGCCUGGUUUU	Cleavage
Ll-miR103	TRINITY_DN59188_c2_g1_i4	Probable serine/threonine-protein kinase dyrk2	3.5	1	20	1711	1730	CGGACCAGGCUUCAUUCCCC	UGAGGAUGAAGCCUGGUUUU	Cleavage
Ll-miR103	TRINITY_DN59188_c2_g1_i5		3.5	1	20	1689	1708	CGGACCAGGCUUCAUUCCCC	UGAGGAUGAAGCCUGGUUUU	Cleavage
Ll-miR103	TRINITY_DN59188_c2_g1_i6	Probable serine/threonine-protein kinase dyrk2	3.5	1	20	1689	1708	CGGACCAGGCUUCAUUCCCC	UGAGGAUGAAGCCUGGUUUU	Cleavage
Ll-miR103	TRINITY_DN59188_c2_g1_i7	Probable serine/threonine-protein kinase dyrk2	3.5	1	20	1689	1708	CGGACCAGGCUUCAUUCCCC	UGAGGAUGAAGCCUGGUUUU	Cleavage
Ll-miR103	TRINITY_DN59188_c2_g1_i8	Probable serine/threonine-protein kinase dyrk2	3.5	1	20	1689	1708	CGGACCAGGCUUCAUUCCCC	UGAGGAUGAAGCCUGGUUUU	Cleavage
Ll-miR103	TRINITY_DN59188_c2_g1_i9	Probable serine/threonine-protein kinase dyrk2	3.5	1	20	1689	1708	CGGACCAGGCUUCAUUCCCC	UGAGGAUGAAGCCUGGUUUU	Cleavage
Ll-miR103	TRINITY_DN78394_c0_g1_i1	Alcohol dehydrogenase class-3	3.5	1	20	236	255	CGGACCAGGCUUCAUUCCCC	CUGGAGUGGAGCCUGGUUCC	Cleavage
Ll-miR103	TRINITY_DN85491_c0_g1_i1		3.5	1	20	252	271	CGGACCAGGCUUCAUUCCCC	CGGGGAUGACGCCUGGUUCA	Translation
Ll-miR103	TRINITY_DN43908_c0_g2_i1		4	1	20	291	310	CGGACCAGGCUUCAUUCCCC	GGCGGCUGAAGCUUGGUCCU	Cleavage
Ll-miR103	TRINITY_DN44941_c0_g1_i1		4	1	20	481	500	CGGACCAGGCUUCAUUCCCC	GUGGAGUGGAGCCUGGUUUU	Cleavage
Ll-miR103	TRINITY_DN50429_c0_g1_i2	Protein terminal ear1 homolog	4	1	20	458	477	CGGACCAGGCUUCAUUCCCC	AGGGAAUGAAGCGUGGUCAU	Cleavage
Ll-miR103	TRINITY_DN52473_c0_g4_i4	Tetratricopeptide repeat domain-containing protein PYG7, chloroplastic	4	1	20	393	412	CGGACCAGGCUUCAUUCCCC	GGGGAAAGAAGCCUAAUCCG	Cleavage
Ll-miR103	TRINITY_DN52473_c0_g4_i7	Tetratricopeptide repeat domain-containing protein PYG7, chloroplastic	4	1	20	693	712	CGGACCAGGCUUCAUUCCCC	GGGGAAAGAAGCCUAAUCCG	Cleavage
Ll-miR103	TRINITY_DN52532_c5_g2_i1		4	1	20	170	189	CGGACCAGGCUUCAUUCCCC	AGGGAAUAAGGCUUGGUUCU	Cleavage
Ll-miR103	TRINITY_DN53253_c1_g1_i12		4	1	20	3017	3036	CGGACCAGGCUUCAUUCCCC	UUGGAGUGAAGGCUGGUCCA	Cleavage
Ll-miR103	TRINITY_DN53253_c1_g1_i13		4	1	20	479	498	CGGACCAGGCUUCAUUCCCC	UUGGAGUGAAGGCUGGUCCA	Cleavage
Ll-miR103	TRINITY_DN53253_c1_g1_i4		4	1	20	1961	1980	CGGACCAGGCUUCAUUCCCC	UUGGAGUGAAGGCUGGUCCA	Cleavage
Ll-miR103	TRINITY_DN53253_c1_g1_i5		4	1	20	1249	1268	CGGACCAGGCUUCAUUCCCC	UUGGAGUGAAGGCUGGUCCA	Cleavage
Ll-miR103	TRINITY_DN53253_c1_g1_i6		4	1	20	2305	2324	CGGACCAGGCUUCAUUCCCC	UUGGAGUGAAGGCUGGUCCA	Cleavage
Ll-miR103	TRINITY_DN53500_c7_g1_i1	Organic cation/carnitine transporter 4	4	1	20	553	572	CGGACCAGGCUUCAUUCCCC	GCGGAAUGGGGUUUGGUUUG	Cleavage
Ll-miR103	TRINITY_DN53785_c0_g1_i2		4	1	20	413	432	CGGACCAGGCUUCAUUCCCC	GGGAAAUGAGGACUGGUUUG	Cleavage
Ll-miR103	TRINITY_DN53785_c0_g1_i7		4	1	20	717	736	CGGACCAGGCUUCAUUCCCC	GGGAAAUGAGGACUGGUUUG	Cleavage
Ll-miR103	TRINITY_DN54903_c3_g2_i2		4	1	20	424	443	CGGACCAGGCUUCAUUCCCC	GGGCAAUGAAACUUGGUUUG	Translation
Ll-miR103	TRINITY_DN54929_c0_g1_i2		4	1	20	1063	1082	CGGACCAGGCUUCAUUCCCC	AGGGAAUGGAGUCUGGACUC	Cleavage
Ll-miR103	TRINITY_DN55891_c1_g2_i28		4	1	20	279	298	CGGACCAGGCUUCAUUCCCC	AGGGGAUGGAGCUUGGGUUG	Cleavage
Ll-miR103	TRINITY_DN56061_c1_g2_i1		4	1	20	623	642	CGGACCAGGCUUCAUUCCCC	GGGGAAUGAAGCAUGGUCAU	Cleavage
Ll-miR103	TRINITY_DN56061_c1_g2_i10		4	1	20	532	551	CGGACCAGGCUUCAUUCCCC	GGGGAAUGAAGCAUGGUCAU	Cleavage
Ll-miR103	TRINITY_DN56061_c1_g2_i12		4	1	20	300	319	CGGACCAGGCUUCAUUCCCC	GGGGAAUGAAGCAUGGUCAU	Cleavage
Ll-miR103	TRINITY_DN56061_c1_g2_i4		4	1	20	739	758	CGGACCAGGCUUCAUUCCCC	GGGGAAUGAAGCAUGGUCAU	Cleavage
Ll-miR103	TRINITY_DN56061_c1_g2_i6		4	1	20	682	701	CGGACCAGGCUUCAUUCCCC	GGGGAAUGAAGCAUGGUCAU	Cleavage
Ll-miR103	TRINITY_DN56061_c1_g2_i7		4	1	20	475	494	CGGACCAGGCUUCAUUCCCC	GGGGAAUGAAGCAUGGUCAU	Cleavage
Ll-miR103	TRINITY_DN56061_c1_g2_i8		4	1	20	648	667	CGGACCAGGCUUCAUUCCCC	GGGGAAUGAAGCAUGGUCAU	Cleavage
Ll-miR103	TRINITY_DN56061_c1_g2_i9		4	1	20	787	806	CGGACCAGGCUUCAUUCCCC	GGGGAAUGAAGCAUGGUCAU	Cleavage
Ll-miR103	TRINITY_DN58534_c4_g1_i1	Histone-lysine N-methyltransferase setd3	4	1	20	469	488	CGGACCAGGCUUCAUUCCCC	GGGCAAUGAAACUUGGUUUG	Translation
Ll-miR103	TRINITY_DN58534_c4_g1_i10		4	1	20	862	881	CGGACCAGGCUUCAUUCCCC	GGGCAAUGAAACUUGGUUUG	Translation
Ll-miR103	TRINITY_DN58534_c4_g1_i11		4	1	20	862	881	CGGACCAGGCUUCAUUCCCC	GGGCAAUGAAACUUGGUUUG	Translation
Ll-miR103	TRINITY_DN58534_c4_g1_i15		4	1	20	862	881	CGGACCAGGCUUCAUUCCCC	GGGCAAUGAAACUUGGUUUG	Translation
Ll-miR103	TRINITY_DN58534_c4_g1_i2		4	1	20	862	881	CGGACCAGGCUUCAUUCCCC	GGGCAAUGAAACUUGGUUUG	Translation
Ll-miR103	TRINITY_DN58534_c4_g1_i3		4	1	20	862	881	CGGACCAGGCUUCAUUCCCC	GGGCAAUGAAACUUGGUUUG	Translation
Ll-miR103	TRINITY_DN58534_c4_g1_i5	Histone-lysine N-methyltransferase setd3	4	1	20	1459	1478	CGGACCAGGCUUCAUUCCCC	GGGCAAUGAAACUUGGUUUG	Translation
Ll-miR103	TRINITY_DN58534_c4_g1_i6		4	1	20	56	75	CGGACCAGGCUUCAUUCCCC	GGGCAAUGAAACUUGGUUUG	Translation
Ll-miR103	TRINITY_DN58534_c4_g1_i9	Histone-lysine N-methyltransferase setd3	4	1	20	862	881	CGGACCAGGCUUCAUUCCCC	GGGCAAUGAAACUUGGUUUG	Translation
Ll-miR103	TRINITY_DN58540_c0_g1_i10	Amino acid transporter AVT6A	4	1	20	717	736	CGGACCAGGCUUCAUUCCCC	UGGGGAUGGUGCCUGGUCUU	Translation
Ll-miR103	TRINITY_DN58540_c0_g1_i5	Amino acid transporter AVT6A	4	1	20	701	720	CGGACCAGGCUUCAUUCCCC	UGGGGAUGGUGCCUGGUCUU	Translation
Ll-miR103	TRINITY_DN58540_c0_g1_i6	Amino acid transporter AVT6A	4	1	20	701	720	CGGACCAGGCUUCAUUCCCC	UGGGGAUGGUGCCUGGUCUU	Translation
Ll-miR103	TRINITY_DN58540_c0_g1_i8	Amino acid transporter AVT6A	4	1	20	717	736	CGGACCAGGCUUCAUUCCCC	UGGGGAUGGUGCCUGGUCUU	Translation
Ll-miR103	TRINITY_DN58540_c0_g1_i9		4	1	20	95	114	CGGACCAGGCUUCAUUCCCC	UGGGGAUGGUGCCUGGUCUU	Translation
Ll-miR103	TRINITY_DN58723_c1_g1_i11		4	1	20	211	230	CGGACCAGGCUUCAUUCCCC	GGACAAUGAAGUUUGGUCCU	Cleavage
Ll-miR103	TRINITY_DN58723_c1_g1_i13		4	1	20	211	230	CGGACCAGGCUUCAUUCCCC	GGACAAUGAAGUUUGGUCCU	Cleavage
Ll-miR103	TRINITY_DN77711_c0_g1_i1		4	1	20	387	406	CGGACCAGGCUUCAUUCCCC	UGGGGAUGAAGUUUGCUCCA	Cleavage
Ll-miR104	TRINITY_DN53144_c2_g2_i1	Retrovirus-related Pol polyprotein from transposon TNT 1-94	1	1	21	1828	1848	CGGCUCUGAUACCAAUUGAUG	CUUCAAUUGGUAUCAGAGCCA	Cleavage
Ll-miR104	TRINITY_DN57252_c2_g1_i21		1	1	21	870	890	CGGCUCUGAUACCAAUUGAUG	CAACAAUUGGUAUCAGAGCCG	Cleavage
Ll-miR104	TRINITY_DN57252_c2_g1_i4		1	1	21	946	966	CGGCUCUGAUACCAAUUGAUG	CAACAAUUGGUAUCAGAGCCG	Cleavage
Ll-miR104	TRINITY_DN34806_c0_g1_i1		1.5	1	21	107	127	CGGCUCUGAUACCAAUUGAUG	UAUCAAUUGGUAUCAGAGCUC	Cleavage
Ll-miR104	TRINITY_DN52393_c7_g1_i1		1.5	1	21	144	164	CGGCUCUGAUACCAAUUGAUG	CUUCAAUUGGUAUCAGAGUCA	Cleavage
Ll-miR104	TRINITY_DN53232_c2_g1_i1		1.5	1	21	1662	1682	CGGCUCUGAUACCAAUUGAUG	UAUCAAUUGGUAUCAGAGCUU	Cleavage
Ll-miR104	TRINITY_DN57487_c1_g1_i1		1.5	1	21	270	290	CGGCUCUGAUACCAAUUGAUG	CAAUAAUUGGUAUCAGAGCCG	Cleavage
Ll-miR104	TRINITY_DN52805_c4_g1_i1		2	1	21	282	302	CGGCUCUGAUACCAAUUGAUG	CAACAAGUGGUAUCAGAGCCG	Cleavage
Ll-miR104	TRINITY_DN53624_c7_g1_i10	Cold-responsive protein kinase 1	2	1	21	653	673	CGGCUCUGAUACCAAUUGAUG	UAUCAAUUGGUAUUAGAGCUU	Cleavage
Ll-miR104	TRINITY_DN53624_c7_g1_i11	Cold-responsive protein kinase 1	2	1	21	653	673	CGGCUCUGAUACCAAUUGAUG	UAUCAAUUGGUAUUAGAGCUU	Cleavage
Ll-miR104	TRINITY_DN53624_c7_g1_i12	Cold-responsive protein kinase 1	2	1	21	653	673	CGGCUCUGAUACCAAUUGAUG	UAUCAAUUGGUAUUAGAGCUU	Cleavage
Ll-miR104	TRINITY_DN53624_c7_g1_i13		2	1	21	978	998	CGGCUCUGAUACCAAUUGAUG	UAUCAAUUGGUAUUAGAGCUU	Cleavage
Ll-miR104	TRINITY_DN53624_c7_g1_i14	Cold-responsive protein kinase 1	2	1	21	653	673	CGGCUCUGAUACCAAUUGAUG	UAUCAAUUGGUAUUAGAGCUU	Cleavage
Ll-miR104	TRINITY_DN53624_c7_g1_i15	Cold-responsive protein kinase 1	2	1	21	978	998	CGGCUCUGAUACCAAUUGAUG	UAUCAAUUGGUAUUAGAGCUU	Cleavage
Ll-miR104	TRINITY_DN53624_c7_g1_i18	Cold-responsive protein kinase 1	2	1	21	653	673	CGGCUCUGAUACCAAUUGAUG	UAUCAAUUGGUAUUAGAGCUU	Cleavage
Ll-miR104	TRINITY_DN53624_c7_g1_i2		2	1	21	32	52	CGGCUCUGAUACCAAUUGAUG	UAUCAAUUGGUAUUAGAGCUU	Cleavage
Ll-miR104	TRINITY_DN53624_c7_g1_i5	Cold-responsive protein kinase 1	2	1	21	539	559	CGGCUCUGAUACCAAUUGAUG	UAUCAAUUGGUAUUAGAGCUU	Cleavage
Ll-miR104	TRINITY_DN53624_c7_g1_i7	Cold-responsive protein kinase 1	2	1	21	539	559	CGGCUCUGAUACCAAUUGAUG	UAUCAAUUGGUAUUAGAGCUU	Cleavage
Ll-miR104	TRINITY_DN53848_c2_g1_i5		2	1	21	192	212	CGGCUCUGAUACCAAUUGAUG	UUACAAUUGGUAUCAGAGCCA	Cleavage
Ll-miR104	TRINITY_DN54671_c1_g6_i1		2	1	21	476	496	CGGCUCUGAUACCAAUUGAUG	CAGCAAAUGGUAUCAGAGCCG	Cleavage
Ll-miR104	TRINITY_DN57050_c4_g1_i1	Molybdate transporter 2	2	1	21	1894	1914	CGGCUCUGAUACCAAUUGAUG	CAACAAGUGGUAUCAGAGCCG	Cleavage
Ll-miR104	TRINITY_DN58295_c3_g1_i1		2	1	21	276	296	CGGCUCUGAUACCAAUUGAUG	CAACAAGUGGUAUCAGAGCCG	Cleavage
Ll-miR104	TRINITY_DN1344_c0_g1_i1		2.5	1	21	244	264	CGGCUCUGAUACCAAUUGAUG	GAUUGAUUGGUAUUAGAGUUG	Cleavage
Ll-miR104	TRINITY_DN53096_c2_g7_i1		2.5	1	21	240	260	CGGCUCUGAUACCAAUUGAUG	CUUCAAUUGGUAUCAGAGCAA	Cleavage
Ll-miR104	TRINITY_DN53096_c2_g7_i2		2.5	1	21	84	104	CGGCUCUGAUACCAAUUGAUG	CUUCAAUUGGUAUCAGAGCAA	Cleavage
Ll-miR104	TRINITY_DN53510_c4_g5_i1		2.5	1	21	689	709	CGGCUCUGAUACCAAUUGAUG	GAACAAGUGGUAUUAGAGCCG	Cleavage
Ll-miR104	TRINITY_DN53683_c0_g1_i3		2.5	1	21	306	326	CGGCUCUGAUACCAAUUGAUG	UUUCAAUUGUUAUCAGAGCCA	Cleavage
Ll-miR104	TRINITY_DN53683_c0_g1_i5		2.5	1	21	372	392	CGGCUCUGAUACCAAUUGAUG	UUUCAAUUGUUAUCAGAGCCA	Cleavage
Ll-miR104	TRINITY_DN53716_c1_g3_i12		2.5	1	21	610	630	CGGCUCUGAUACCAAUUGAUG	CAACAAUUGGUAUCAGAGUCC	Cleavage
Ll-miR104	TRINITY_DN53716_c1_g3_i13		2.5	1	21	693	713	CGGCUCUGAUACCAAUUGAUG	CAACAAUUGGUAUCAGAGUCC	Cleavage
Ll-miR104	TRINITY_DN53716_c1_g3_i4		2.5	1	21	814	834	CGGCUCUGAUACCAAUUGAUG	CAACAAUUGGUAUCAGAGUCC	Cleavage
Ll-miR104	TRINITY_DN53960_c2_g2_i1		2.5	1	21	896	916	CGGCUCUGAUACCAAUUGAUG	CAACAAUUGGUAUCAGAGCUC	Cleavage
Ll-miR104	TRINITY_DN53960_c2_g2_i5		2.5	1	21	170	190	CGGCUCUGAUACCAAUUGAUG	CAACAAUUGGUAUCAGAGCUC	Cleavage
Ll-miR104	TRINITY_DN53960_c2_g2_i6		2.5	1	21	674	694	CGGCUCUGAUACCAAUUGAUG	CAACAAUUGGUAUCAGAGCUC	Cleavage
Ll-miR104	TRINITY_DN54157_c0_g1_i5		2.5	1	21	1196	1216	CGGCUCUGAUACCAAUUGAUG	UAUCAAGUGGUAUCAGAGUCA	Cleavage
Ll-miR104	TRINITY_DN54598_c3_g1_i2		2.5	1	21	227	247	CGGCUCUGAUACCAAUUGAUG	AAACAAUUGGUAUCAGAGCUC	Cleavage
Ll-miR104	TRINITY_DN54598_c3_g1_i3		2.5	1	21	454	474	CGGCUCUGAUACCAAUUGAUG	AAACAAUUGGUAUCAGAGCUC	Cleavage
Ll-miR104	TRINITY_DN54779_c1_g2_i1		2.5	1	21	441	461	CGGCUCUGAUACCAAUUGAUG	UAUCAAUUGGUAUUGGAGCUU	Cleavage
Ll-miR104	TRINITY_DN54779_c1_g2_i2		2.5	1	21	3468	3488	CGGCUCUGAUACCAAUUGAUG	UAUCAAUUGGUAUUGGAGCUU	Cleavage
Ll-miR104	TRINITY_DN54779_c1_g2_i4		2.5	1	21	3468	3488	CGGCUCUGAUACCAAUUGAUG	UAUCAAUUGGUAUUGGAGCUU	Cleavage
Ll-miR104	TRINITY_DN54779_c1_g2_i5		2.5	1	21	1255	1275	CGGCUCUGAUACCAAUUGAUG	UAUCAAUUGGUAUUGGAGCUU	Cleavage
Ll-miR104	TRINITY_DN54779_c1_g2_i6		2.5	1	21	3467	3487	CGGCUCUGAUACCAAUUGAUG	UAUCAAUUGGUAUUGGAGCUU	Cleavage
Ll-miR104	TRINITY_DN55160_c5_g7_i4		2.5	1	21	744	764	CGGCUCUGAUACCAAUUGAUG	UAACAAGUGGUAUCAGAGUCG	Cleavage
Ll-miR104	TRINITY_DN55697_c2_g1_i14		2.5	1	21	22	42	CGGCUCUGAUACCAAUUGAUG	UAACAACUGGUAUCAGAGCUG	Cleavage
Ll-miR104	TRINITY_DN55697_c2_g1_i5	Retrovirus-related Pol polyprotein from transposon TNT 1-94	2.5	1	21	22	42	CGGCUCUGAUACCAAUUGAUG	UAACAACUGGUAUCAGAGCUG	Cleavage
Ll-miR104	TRINITY_DN56173_c2_g2_i1		2.5	1	21	183	203	CGGCUCUGAUACCAAUUGAUG	CAUCAAGUGGUAUCAGAGCUA	Cleavage
Ll-miR104	TRINITY_DN56173_c2_g2_i2		2.5	1	21	287	307	CGGCUCUGAUACCAAUUGAUG	CAUCAAGUGGUAUCAGAGCUA	Cleavage
Ll-miR104	TRINITY_DN56173_c2_g2_i3		2.5	1	21	287	307	CGGCUCUGAUACCAAUUGAUG	CAUCAAGUGGUAUCAGAGCUA	Cleavage
Ll-miR104	TRINITY_DN56173_c2_g2_i6		2.5	1	21	287	307	CGGCUCUGAUACCAAUUGAUG	CAUCAAGUGGUAUCAGAGCUA	Cleavage
Ll-miR104	TRINITY_DN56173_c2_g2_i7		2.5	1	21	183	203	CGGCUCUGAUACCAAUUGAUG	CAUCAAGUGGUAUCAGAGCUA	Cleavage
Ll-miR104	TRINITY_DN56173_c2_g2_i8		2.5	1	21	287	307	CGGCUCUGAUACCAAUUGAUG	CAUCAAGUGGUAUCAGAGCUA	Cleavage
Ll-miR104	TRINITY_DN56941_c3_g1_i1		2.5	1	21	1278	1298	CGGCUCUGAUACCAAUUGAUG	CAGCAAGUGGUAUCAGAGUCG	Cleavage
Ll-miR104	TRINITY_DN56941_c3_g1_i2		2.5	1	21	45	65	CGGCUCUGAUACCAAUUGAUG	CAACAAGUGGUAUCAGAGUCG	Cleavage
Ll-miR104	TRINITY_DN56941_c3_g1_i3		2.5	1	21	1277	1297	CGGCUCUGAUACCAAUUGAUG	CAGCAAGUGGUAUCAGAGUCG	Cleavage
Ll-miR104	TRINITY_DN57199_c0_g1_i1		2.5	1	21	68	88	CGGCUCUGAUACCAAUUGAUG	CAACAAUUGGUAUCAGAGUCA	Cleavage
Ll-miR104	TRINITY_DN57266_c4_g3_i1		2.5	1	21	4	24	CGGCUCUGAUACCAAUUGAUG	GAACAAGUGGUAUUAGAGCCG	Cleavage
Ll-miR104	TRINITY_DN57369_c3_g2_i1		2.5	1	21	1876	1896	CGGCUCUGAUACCAAUUGAUG	CAUCAAGUGGUAUCAGAGCAG	Cleavage
Ll-miR104	TRINITY_DN57369_c3_g2_i3		2.5	1	21	158	178	CGGCUCUGAUACCAAUUGAUG	CAUCAAGUGGUAUCAGAGCAG	Cleavage
Ll-miR104	TRINITY_DN58530_c0_g3_i1		2.5	1	21	246	266	CGGCUCUGAUACCAAUUGAUG	UUUCAAUUGGUAUCAAAGCCU	Cleavage
Ll-miR104	TRINITY_DN58605_c0_g1_i1		2.5	1	21	382	402	CGGCUCUGAUACCAAUUGAUG	CAUCAAGUGGUAUCAGAGCUA	Cleavage
Ll-miR104	TRINITY_DN58795_c3_g4_i1		2.5	1	21	34	54	CGGCUCUGAUACCAAUUGAUG	AAACAAUUGGUAUCAGAGCUC	Cleavage
Ll-miR104	TRINITY_DN58795_c3_g4_i3		2.5	1	21	34	54	CGGCUCUGAUACCAAUUGAUG	AAACAAUUGGUAUCAGAGCUC	Cleavage
Ll-miR104	TRINITY_DN58894_c0_g1_i15	Protein ABCI12, chloroplastic	2.5	1	21	1605	1625	CGGCUCUGAUACCAAUUGAUG	UAUCAAUUGGUAUCAGAUUUG	Cleavage
Ll-miR104	TRINITY_DN58894_c0_g1_i6	Protein ABCI12, chloroplastic	2.5	1	21	1580	1600	CGGCUCUGAUACCAAUUGAUG	UAUCAAUUGGUAUCAGAUUUG	Cleavage
Ll-miR104	TRINITY_DN59172_c4_g2_i6		2.5	1	21	52	72	CGGCUCUGAUACCAAUUGAUG	CAACAAUUGGUAUCAGAGCUC	Cleavage
Ll-miR104	TRINITY_DN59338_c4_g5_i1		2.5	1	21	42	62	CGGCUCUGAUACCAAUUGAUG	CAUCAAGUGGUAUCAGAGCUA	Cleavage
Ll-miR104	TRINITY_DN85845_c0_g1_i1		2.5	1	21	408	428	CGGCUCUGAUACCAAUUGAUG	UAUCAAUUGGUAUCAGAUUUG	Cleavage
Ll-miR104	TRINITY_DN4303_c0_g1_i1		3	1	21	431	451	CGGCUCUGAUACCAAUUGAUG	UUGGAAUUGGUAUCGGAGCUG	Cleavage
Ll-miR104	TRINITY_DN52986_c5_g5_i1		3	1	21	213	233	CGGCUCUGAUACCAAUUGAUG	UUUCAAUUGGUAUCAGAACUC	Cleavage
Ll-miR104	TRINITY_DN53160_c4_g1_i1		3	1	21	556	576	CGGCUCUGAUACCAAUUGAUG	GUUCAAUUGAUAUCAGAGUCC	Cleavage
Ll-miR104	TRINITY_DN53571_c3_g1_i10	Chaperone protein ClpD, chloroplastic	3	1	21	2810	2830	CGGCUCUGAUACCAAUUGAUG	UAUCAAUUGGUAUCAGACCUU	Cleavage
Ll-miR104	TRINITY_DN53571_c3_g1_i12	Chaperone protein ClpD, chloroplastic	3	1	21	2790	2810	CGGCUCUGAUACCAAUUGAUG	UAUCAAUUGGUAUCAGACCUU	Cleavage
Ll-miR104	TRINITY_DN53571_c3_g1_i13	Chaperone protein ClpD, chloroplastic	3	1	21	4069	4089	CGGCUCUGAUACCAAUUGAUG	UAUCAAUUGGUAUCAGACCUU	Cleavage
Ll-miR104	TRINITY_DN53571_c3_g1_i15	Chaperone protein ClpD, chloroplastic	3	1	21	2701	2721	CGGCUCUGAUACCAAUUGAUG	UAUCAAUUGGUAUCAGACCUU	Cleavage
Ll-miR104	TRINITY_DN53571_c3_g1_i16	Chaperone protein ClpD, chloroplastic	3	1	21	2717	2737	CGGCUCUGAUACCAAUUGAUG	UAUCAAUUGGUAUCAGACCUU	Cleavage
Ll-miR104	TRINITY_DN53571_c3_g1_i17	Chaperone protein ClpD, chloroplastic	3	1	21	2598	2618	CGGCUCUGAUACCAAUUGAUG	UAUCAAUUGGUAUCAGACCUU	Cleavage
Ll-miR104	TRINITY_DN53571_c3_g1_i18	Chaperone protein ClpD, chloroplastic	3	1	21	2810	2830	CGGCUCUGAUACCAAUUGAUG	UAUCAAUUGGUAUCAGACCUU	Cleavage
Ll-miR104	TRINITY_DN53571_c3_g1_i19	Chaperone protein ClpD, chloroplastic	3	1	21	2701	2721	CGGCUCUGAUACCAAUUGAUG	UAUCAAUUGGUAUCAGACCUU	Cleavage
Ll-miR104	TRINITY_DN53571_c3_g1_i20	Chaperone protein ClpD, chloroplastic	3	1	21	4049	4069	CGGCUCUGAUACCAAUUGAUG	UAUCAAUUGGUAUCAGACCUU	Cleavage
Ll-miR104	TRINITY_DN53571_c3_g1_i22	Chaperone protein ClpD, chloroplastic	3	1	21	3960	3980	CGGCUCUGAUACCAAUUGAUG	UAUCAAUUGGUAUCAGACCUU	Cleavage
Ll-miR104	TRINITY_DN53571_c3_g1_i4	Chaperone protein ClpD, chloroplastic	3	1	21	2717	2737	CGGCUCUGAUACCAAUUGAUG	UAUCAAUUGGUAUCAGACCUU	Cleavage
Ll-miR104	TRINITY_DN53571_c3_g1_i5	Chaperone protein ClpD, chloroplastic	3	1	21	2790	2810	CGGCUCUGAUACCAAUUGAUG	UAUCAAUUGGUAUCAGACCUU	Cleavage
Ll-miR104	TRINITY_DN53571_c3_g1_i9	Chaperone protein ClpD, chloroplastic	3	1	21	2598	2618	CGGCUCUGAUACCAAUUGAUG	UAUCAAUUGGUAUCAGACCUU	Cleavage
Ll-miR104	TRINITY_DN54013_c0_g2_i1		3	1	21	419	439	CGGCUCUGAUACCAAUUGAUG	UAUUUAUUGGUGUCAGAGCCU	Cleavage
Ll-miR104	TRINITY_DN54013_c0_g2_i2		3	1	21	419	439	CGGCUCUGAUACCAAUUGAUG	UAUUUAUUGGUGUCAGAGCCU	Cleavage
Ll-miR104	TRINITY_DN55488_c6_g2_i1		3	1	21	107	127	CGGCUCUGAUACCAAUUGAUG	CAACAAGUGGUAUUAGAGUCG	Cleavage
Ll-miR104	TRINITY_DN55574_c8_g1_i1		3	1	21	139	159	CGGCUCUGAUACCAAUUGAUG	CAUCAAGUGGUGUUAGAGCCA	Cleavage
Ll-miR104	TRINITY_DN58522_c2_g3_i1		3	1	21	416	436	CGGCUCUGAUACCAAUUGAUG	UAUCAGGUGGUAUCAGAGCAG	Cleavage
Ll-miR104	TRINITY_DN58522_c2_g3_i4		3	1	21	508	528	CGGCUCUGAUACCAAUUGAUG	UAUCAGGUGGUAUCAGAGCAG	Cleavage
Ll-miR104	TRINITY_DN58522_c2_g3_i7		3	1	21	340	360	CGGCUCUGAUACCAAUUGAUG	UAUCAGGUGGUAUCAGAGCAG	Cleavage
Ll-miR104	TRINITY_DN58522_c2_g3_i8		3	1	21	313	333	CGGCUCUGAUACCAAUUGAUG	UAUCAGGUGGUAUCAGAGCAG	Cleavage
Ll-miR104	TRINITY_DN52805_c4_g1_i3		3.5	1	21	282	302	CGGCUCUGAUACCAAUUGAUG	CAACAAGUGGUAUCAGAACCG	Cleavage
Ll-miR104	TRINITY_DN53038_c0_g2_i1		3.5	1	21	170	190	CGGCUCUGAUACCAAUUGAUG	CAACAAAUGGUACCAGAGCCG	Cleavage
Ll-miR104	TRINITY_DN53459_c0_g5_i1	Serine/threonine protein phosphatase 2A 57 kDa regulatory subunit B' kappa isoform	3.5	1	21	1987	2007	CGGCUCUGAUACCAAUUGAUG	CAUCAACUGGUAUUGGAGCUU	Cleavage
Ll-miR104	TRINITY_DN53459_c0_g5_i3	Serine/threonine protein phosphatase 2A 57 kDa regulatory subunit B' kappa isoform	3.5	1	21	1987	2007	CGGCUCUGAUACCAAUUGAUG	CAUCAACUGGUAUUGGAGCUU	Cleavage
Ll-miR104	TRINITY_DN53459_c0_g5_i5	Serine/threonine protein phosphatase 2A 57 kDa regulatory subunit B' kappa isoform	3.5	1	21	1856	1876	CGGCUCUGAUACCAAUUGAUG	CAUCAACUGGUAUUGGAGCUU	Cleavage
Ll-miR104	TRINITY_DN53459_c0_g5_i6	Serine/threonine protein phosphatase 2A 57 kDa regulatory subunit B' kappa isoform	3.5	1	21	1856	1876	CGGCUCUGAUACCAAUUGAUG	CAUCAACUGGUAUUGGAGCUU	Cleavage
Ll-miR104	TRINITY_DN53459_c0_g5_i7	Serine/threonine protein phosphatase 2A 57 kDa regulatory subunit B' kappa isoform	3.5	1	21	1987	2007	CGGCUCUGAUACCAAUUGAUG	CAUCAACUGGUAUUGGAGCUU	Cleavage
Ll-miR104	TRINITY_DN53715_c0_g1_i1		3.5	1	21	100	120	CGGCUCUGAUACCAAUUGAUG	CAACAAUUGGCAUCAGAGCCC	Translation
Ll-miR104	TRINITY_DN53848_c2_g1_i4		3.5	1	21	190	210	CGGCUCUGAUACCAAUUGAUG	UAACAAUUGAUAUCAGAGCCA	Cleavage
Ll-miR104	TRINITY_DN54041_c10_g2_i1		3.5	1	21	36	56	CGGCUCUGAUACCAAUUGAUG	UUACAAUUGGUAUCAGAGCAU	Cleavage
Ll-miR104	TRINITY_DN54849_c1_g1_i10		3.5	1	21	1123	1143	CGGCUCUGAUACCAAUUGAUG	GAUCAGUUGGUAUUAGAGGCU	Cleavage
Ll-miR104	TRINITY_DN54849_c1_g1_i12		3.5	1	21	1123	1143	CGGCUCUGAUACCAAUUGAUG	GAUCAGUUGGUAUUAGAGGCU	Cleavage
Ll-miR104	TRINITY_DN54849_c1_g1_i17		3.5	1	21	1123	1143	CGGCUCUGAUACCAAUUGAUG	GAUCAGUUGGUAUUAGAGGCU	Cleavage
Ll-miR104	TRINITY_DN54849_c1_g1_i4		3.5	1	21	1123	1143	CGGCUCUGAUACCAAUUGAUG	GAUCAGUUGGUAUUAGAGGCU	Cleavage
Ll-miR104	TRINITY_DN54849_c1_g1_i5		3.5	1	21	1123	1143	CGGCUCUGAUACCAAUUGAUG	GAUCAGUUGGUAUUAGAGGCU	Cleavage
Ll-miR104	TRINITY_DN54849_c1_g1_i6		3.5	1	21	1123	1143	CGGCUCUGAUACCAAUUGAUG	GAUCAGUUGGUAUUAGAGGCU	Cleavage
Ll-miR104	TRINITY_DN54849_c1_g1_i9		3.5	1	21	1123	1143	CGGCUCUGAUACCAAUUGAUG	GAUCAGUUGGUAUUAGAGGCU	Cleavage
Ll-miR104	TRINITY_DN55546_c4_g1_i1		3.5	1	21	471	492	CGGCUCUGAUACCAA-UUGAUG	UAUCAAAUUGGUAUCAGAGCUC	Cleavage
Ll-miR104	TRINITY_DN55930_c2_g3_i10		3.5	1	21	692	712	CGGCUCUGAUACCAAUUGAUG	CAACAAAUGGUAUCAGAGUCU	Cleavage
Ll-miR104	TRINITY_DN55930_c2_g3_i11		3.5	1	21	784	804	CGGCUCUGAUACCAAUUGAUG	CAACAAAUGGUAUCAGAGUCU	Cleavage
Ll-miR104	TRINITY_DN55930_c2_g3_i14		3.5	1	21	633	653	CGGCUCUGAUACCAAUUGAUG	CAACAAAUGGUAUCAGAGUCU	Cleavage
Ll-miR104	TRINITY_DN55930_c2_g3_i16		3.5	1	21	633	653	CGGCUCUGAUACCAAUUGAUG	CAACAAAUGGUAUCAGAGUCU	Cleavage
Ll-miR104	TRINITY_DN55930_c2_g3_i17		3.5	1	21	692	712	CGGCUCUGAUACCAAUUGAUG	CAACAAAUGGUAUCAGAGUCU	Cleavage
Ll-miR104	TRINITY_DN55930_c2_g3_i2		3.5	1	21	692	712	CGGCUCUGAUACCAAUUGAUG	CAACAAAUGGUAUCAGAGUCU	Cleavage
Ll-miR104	TRINITY_DN55930_c2_g3_i4		3.5	1	21	633	653	CGGCUCUGAUACCAAUUGAUG	CAACAAAUGGUAUCAGAGUCU	Cleavage
Ll-miR104	TRINITY_DN55930_c2_g3_i5		3.5	1	21	692	712	CGGCUCUGAUACCAAUUGAUG	CAACAAAUGGUAUCAGAGUCU	Cleavage
Ll-miR104	TRINITY_DN55930_c2_g3_i6		3.5	1	21	784	804	CGGCUCUGAUACCAAUUGAUG	CAACAAAUGGUAUCAGAGUCU	Cleavage
Ll-miR104	TRINITY_DN55930_c2_g3_i7		3.5	1	21	692	712	CGGCUCUGAUACCAAUUGAUG	CAACAAAUGGUAUCAGAGUCU	Cleavage
Ll-miR104	TRINITY_DN55930_c2_g3_i8		3.5	1	21	633	653	CGGCUCUGAUACCAAUUGAUG	CAACAAAUGGUAUCAGAGUCU	Cleavage
Ll-miR104	TRINITY_DN55930_c2_g3_i9		3.5	1	21	692	712	CGGCUCUGAUACCAAUUGAUG	CAACAAAUGGUAUCAGAGUCU	Cleavage
Ll-miR104	TRINITY_DN56234_c3_g2_i1		3.5	1	21	10	30	CGGCUCUGAUACCAAUUGAUG	UAACAAUUGGUAUCAGAGCAU	Cleavage
Ll-miR104	TRINITY_DN56424_c0_g1_i1		3.5	1	21	210	230	CGGCUCUGAUACCAAUUGAUG	CAACAAGUGGUAUCAGAGCUC	Cleavage
Ll-miR104	TRINITY_DN56424_c0_g6_i1		3.5	1	21	203	223	CGGCUCUGAUACCAAUUGAUG	CAACAAAUGGUAUCAGAGCUC	Cleavage
Ll-miR104	TRINITY_DN56624_c0_g1_i1	L-threonate dehydrogenase	3.5	1	21	2756	2776	CGGCUCUGAUACCAAUUGAUG	CAUUAACUGGUGUUAGAGUUG	Cleavage
Ll-miR104	TRINITY_DN56624_c0_g1_i10	L-threonate dehydrogenase	3.5	1	21	2756	2776	CGGCUCUGAUACCAAUUGAUG	CAUUAACUGGUGUUAGAGUUG	Cleavage
Ll-miR104	TRINITY_DN56624_c0_g1_i12	L-threonate dehydrogenase	3.5	1	21	1876	1896	CGGCUCUGAUACCAAUUGAUG	CAUUAACUGGUGUUAGAGUUG	Cleavage
Ll-miR104	TRINITY_DN56624_c0_g1_i14	L-threonate dehydrogenase	3.5	1	21	3545	3565	CGGCUCUGAUACCAAUUGAUG	CAUUAACUGGUGUUAGAGUUG	Cleavage
Ll-miR104	TRINITY_DN56624_c0_g1_i15	L-threonate dehydrogenase	3.5	1	21	2756	2776	CGGCUCUGAUACCAAUUGAUG	CAUUAACUGGUGUUAGAGUUG	Cleavage
Ll-miR104	TRINITY_DN56624_c0_g1_i16	L-threonate dehydrogenase	3.5	1	21	2328	2348	CGGCUCUGAUACCAAUUGAUG	CAUUAACUGGUGUUAGAGUUG	Cleavage
Ll-miR104	TRINITY_DN56624_c0_g1_i17	L-threonate dehydrogenase	3.5	1	21	3545	3565	CGGCUCUGAUACCAAUUGAUG	CAUUAACUGGUGUUAGAGUUG	Cleavage
Ll-miR104	TRINITY_DN56624_c0_g1_i18	L-threonate dehydrogenase	3.5	1	21	3210	3230	CGGCUCUGAUACCAAUUGAUG	CAUUAACUGGUGUUAGAGUUG	Cleavage
Ll-miR104	TRINITY_DN56624_c0_g1_i19	L-threonate dehydrogenase	3.5	1	21	1422	1442	CGGCUCUGAUACCAAUUGAUG	CAUUAACUGGUGUUAGAGUUG	Cleavage
Ll-miR104	TRINITY_DN56624_c0_g1_i2	L-threonate dehydrogenase	3.5	1	21	2354	2374	CGGCUCUGAUACCAAUUGAUG	CAUUAACUGGUGUUAGAGUUG	Cleavage
Ll-miR104	TRINITY_DN56624_c0_g1_i21	Fructose-bisphosphate aldolase	3.5	1	21	3545	3565	CGGCUCUGAUACCAAUUGAUG	CAUUAACUGGUGUUAGAGUUG	Cleavage
Ll-miR104	TRINITY_DN56624_c0_g1_i22	L-threonate dehydrogenase	3.5	1	21	2756	2776	CGGCUCUGAUACCAAUUGAUG	CAUUAACUGGUGUUAGAGUUG	Cleavage
Ll-miR104	TRINITY_DN56624_c0_g1_i3	L-threonate dehydrogenase	3.5	1	21	2756	2776	CGGCUCUGAUACCAAUUGAUG	CAUUAACUGGUGUUAGAGUUG	Cleavage
Ll-miR104	TRINITY_DN56624_c0_g1_i4	L-threonate dehydrogenase	3.5	1	21	2756	2776	CGGCUCUGAUACCAAUUGAUG	CAUUAACUGGUGUUAGAGUUG	Cleavage
Ll-miR104	TRINITY_DN57199_c1_g3_i1		3.5	1	21	7	27	CGGCUCUGAUACCAAUUGAUG	CAACAAUUGGUAUCAGAGCAU	Cleavage
Ll-miR104	TRINITY_DN57199_c1_g3_i2		3.5	1	21	7	27	CGGCUCUGAUACCAAUUGAUG	CAACAAUUGGUAUCAGAGCAU	Cleavage
Ll-miR104	TRINITY_DN57199_c1_g4_i1		3.5	1	21	7	27	CGGCUCUGAUACCAAUUGAUG	CAACAAUUGGUAUCAGAGCAU	Cleavage
Ll-miR104	TRINITY_DN57911_c5_g2_i1		3.5	1	21	42	63	CGGCUCUGAUACCAA-UUGAUG	UAUCAAGUUGGUAUCAGAGCUC	Cleavage
Ll-miR104	TRINITY_DN58217_c6_g1_i5	Protein RETICULATA-RELATED 1, chloroplastic	3.5	1	21	732	752	CGGCUCUGAUACCAAUUGAUG	CAACAAGUGGUAUCAGACCCG	Cleavage
Ll-miR104	TRINITY_DN58601_c3_g1_i1		3.5	1	21	121	141	CGGCUCUGAUACCAAUUGAUG	CAACAAUUGGCAUCAGAGCCC	Translation
Ll-miR104	TRINITY_DN58700_c5_g1_i4		3.5	1	21	157	177	CGGCUCUGAUACCAAUUGAUG	UAACAAUUGGUAUCAGAGCAU	Cleavage
Ll-miR104	TRINITY_DN58713_c3_g2_i3		3.5	1	21	224	244	CGGCUCUGAUACCAAUUGAUG	CAACAAUUGGCAUCAGAGCCC	Translation
Ll-miR104	TRINITY_DN58795_c3_g1_i1		3.5	1	21	54	74	CGGCUCUGAUACCAAUUGAUG	CAACAAUUGGCAUCAGAGCCC	Translation
Ll-miR104	TRINITY_DN58795_c3_g1_i2		3.5	1	21	54	74	CGGCUCUGAUACCAAUUGAUG	CAACAAUUGGCAUCAGAGCCC	Translation
Ll-miR104	TRINITY_DN58846_c1_g12_i1		3.5	1	21	32	52	CGGCUCUGAUACCAAUUGAUG	CAACAAUUGGCAUCAGAGCCC	Translation
Ll-miR104	TRINITY_DN58846_c1_g7_i1		3.5	1	21	32	52	CGGCUCUGAUACCAAUUGAUG	CAACAAUUGGCAUCAGAGCCC	Translation
Ll-miR104	TRINITY_DN59172_c4_g2_i2		3.5	1	21	45	65	CGGCUCUGAUACCAAUUGAUG	CAACAAUUGGUAUCAGAGACA	Cleavage
Ll-miR104	TRINITY_DN59172_c4_g2_i3		3.5	1	21	45	65	CGGCUCUGAUACCAAUUGAUG	CAACAAUUGGUAUCAGAGACA	Cleavage
Ll-miR104	TRINITY_DN59405_c11_g3_i3		3.5	1	21	614	634	CGGCUCUGAUACCAAUUGAUG	CAACAAGUGGUAUCAGAGCUC	Cleavage
Ll-miR104	TRINITY_DN70458_c0_g1_i1		3.5	1	21	20	40	CGGCUCUGAUACCAAUUGAUG	CAAUAAUUGGUAUUGGAGCCA	Cleavage
Ll-miR104	TRINITY_DN88264_c0_g1_i1	ATP synthase gamma chain 2, chloroplastic	3.5	1	21	77	97	CGGCUCUGAUACCAAUUGAUG	AAUCAAUUGGUGUUAGUGCCU	Cleavage
Ll-miR104	TRINITY_DN41462_c0_g1_i1		4	1	21	54	74	CGGCUCUGAUACCAAUUGAUG	CAAUAAUUCGUAUCAGAGCCU	Cleavage
Ll-miR104	TRINITY_DN41462_c0_g1_i2		4	1	21	54	74	CGGCUCUGAUACCAAUUGAUG	CAAUAAUUCGUAUCAGAGCCU	Cleavage
Ll-miR104	TRINITY_DN52981_c0_g1_i25	Protein ACCUMULATION AND REPLICATION OF CHLOROPLASTS 3	4	1	21	1832	1852	CGGCUCUGAUACCAAUUGAUG	UAUCAAUUGGUAUAAGAGCGU	Cleavage
Ll-miR104	TRINITY_DN52981_c0_g1_i3	Protein ACCUMULATION AND REPLICATION OF CHLOROPLASTS 3	4	1	21	2422	2442	CGGCUCUGAUACCAAUUGAUG	UAUCAAUUGGUAUAAGAGCGU	Cleavage
Ll-miR104	TRINITY_DN52981_c0_g1_i6	Protein ACCUMULATION AND REPLICATION OF CHLOROPLASTS 3	4	1	21	1469	1489	CGGCUCUGAUACCAAUUGAUG	UAUCAAUUGGUAUAAGAGCGU	Cleavage
Ll-miR104	TRINITY_DN52981_c0_g1_i7	Protein ACCUMULATION AND REPLICATION OF CHLOROPLASTS 3	4	1	21	2137	2157	CGGCUCUGAUACCAAUUGAUG	UAUCAAUUGGUAUAAGAGCGU	Cleavage
Ll-miR104	TRINITY_DN56985_c2_g4_i1		4	1	21	1249	1269	CGGCUCUGAUACCAAUUGAUG	CAACAAUUGGCAUCAGAGCUC	Translation
Ll-miR104	TRINITY_DN56985_c2_g4_i2		4	1	21	2006	2026	CGGCUCUGAUACCAAUUGAUG	CAACAAUUGGCAUCAGAGCUC	Translation
Ll-miR104	TRINITY_DN56985_c2_g4_i3	Remorin 4,1	4	1	21	1751	1771	CGGCUCUGAUACCAAUUGAUG	CAACAAUUGGCAUCAGAGCUC	Translation
Ll-miR104	TRINITY_DN57135_c0_g1_i16		4	1	21	413	433	CGGCUCUGAUACCAAUUGAUG	CAUUAAUUGGUAUCAGUGUUA	Cleavage
Ll-miR104	TRINITY_DN58713_c3_g2_i5		4	1	21	224	244	CGGCUCUGAUACCAAUUGAUG	CAACAAUUGGCAUCAGAGCUC	Translation
Ll-miR104	TRINITY_DN58713_c3_g2_i6		4	1	21	224	244	CGGCUCUGAUACCAAUUGAUG	CAACAAUUGGCAUCAGAGCUU	Translation
Ll-miR104	TRINITY_DN59172_c4_g2_i10		4	1	21	157	177	CGGCUCUGAUACCAAUUGAUG	CAACAAUUGGCAUCAGAGCUC	Translation
Ll-miR104	TRINITY_DN59172_c4_g2_i11		4	1	21	157	177	CGGCUCUGAUACCAAUUGAUG	CAACAAUUGGCAUCAGAGCUC	Translation
Ll-miR104	TRINITY_DN59172_c4_g2_i12		4	1	21	38	58	CGGCUCUGAUACCAAUUGAUG	CAACAAUUGGCAUCAGAGCUU	Translation
Ll-miR105	TRINITY_DN58573_c1_g1_i1		2.5	1	22	226	247	CGGUCUUGAGGCAGGAACUGAG	ACCAUUUUCUGCUUUAAGACCG	Cleavage
Ll-miR105	TRINITY_DN47622_c0_g1_i1		3	1	22	1756	1777	CGGUCUUGAGGCAGGAACUGAG	CCAAGUUCUUGUUUCAGGAUUG	Cleavage
Ll-miR105	TRINITY_DN47622_c0_g1_i2	Uncharacterized GPI-anchored protein At3g06035	3	1	22	810	831	CGGUCUUGAGGCAGGAACUGAG	CCAAGUUCUUGUUUCAGGAUUG	Cleavage
Ll-miR105	TRINITY_DN57996_c1_g3_i1		3	1	22	211	232	CGGUCUUGAGGCAGGAACUGAG	GUCAGUUCCUGUCUUAAUAUCG	Cleavage
Ll-miR105	TRINITY_DN58022_c0_g1_i6	Protein phosphatase 2C and cyclic nucleotide-binding/kinase domain-containing protein	3	1	22	1084	1105	CGGUCUUGAGGCAGGAACUGAG	UUUGGUUUCUGCCUCAACACUG	Cleavage
Ll-miR105	TRINITY_DN59026_c1_g1_i19	Clathrin interactor EPSIN 2	3	1	22	2674	2695	CGGUCUUGAGGCAGGAACUGAG	CUCAGUUUCUGUCUCAAGAUUU	Cleavage
Ll-miR105	TRINITY_DN59026_c1_g1_i23	Clathrin interactor EPSIN 2	3	1	22	2827	2848	CGGUCUUGAGGCAGGAACUGAG	CUCAGUUUCUGUCUCAAGAUUU	Cleavage
Ll-miR105	TRINITY_DN59026_c1_g1_i3	Clathrin interactor EPSIN 2	3	1	22	2126	2147	CGGUCUUGAGGCAGGAACUGAG	CUCAGUUUCUGUCUCAAGAUUU	Cleavage
Ll-miR105	TRINITY_DN59026_c1_g1_i9	Clathrin interactor EPSIN 2	3	1	22	2538	2559	CGGUCUUGAGGCAGGAACUGAG	CUCAGUUUCUGUCUCAAGAUUU	Cleavage
Ll-miR105	TRINITY_DN23668_c0_g1_i1	Isoleucine N-monooxygenase 2	3.5	1	22	395	416	CGGUCUUGAGGCAGGAACUGAG	UGCUGUUUUUGCUUCAAGACCC	Cleavage
Ll-miR105	TRINITY_DN48516_c1_g1_i1		3.5	1	22	1184	1205	CGGUCUUGAGGCAGGAACUGAG	UUAAGUUCCUGCCUUAAGUCUU	Cleavage
Ll-miR105	TRINITY_DN50954_c0_g1_i2	AP3-complex subunit beta-A	3.5	1	22	1490	1511	CGGUCUUGAGGCAGGAACUGAG	UACAGUUGCUGCCUUAGGACUA	Cleavage
Ll-miR105	TRINITY_DN50954_c0_g1_i5	AP3-complex subunit beta-A	3.5	1	22	1490	1511	CGGUCUUGAGGCAGGAACUGAG	UACAGUUGCUGCCUUAGGACUA	Cleavage
Ll-miR105	TRINITY_DN50954_c0_g1_i6	AP3-complex subunit beta-A	3.5	1	22	1527	1548	CGGUCUUGAGGCAGGAACUGAG	UACAGUUGCUGCCUUAGGACUA	Cleavage
Ll-miR105	TRINITY_DN50954_c0_g1_i8	AP3-complex subunit beta-A	3.5	1	22	1501	1522	CGGUCUUGAGGCAGGAACUGAG	UACAGUUGCUGCCUUAGGACUA	Cleavage
Ll-miR105	TRINITY_DN51459_c0_g1_i1	WD repeat-containing protein 3	3.5	1	22	1404	1425	CGGUCUUGAGGCAGGAACUGAG	ACCGGUUCUUGCCUAAGGACUG	Cleavage
Ll-miR105	TRINITY_DN51459_c0_g1_i2	WD repeat-containing protein 3	3.5	1	22	1205	1226	CGGUCUUGAGGCAGGAACUGAG	ACCGGUUCUUGCCUAAGGACUG	Cleavage
Ll-miR105	TRINITY_DN51459_c0_g1_i4	WD repeat-containing protein 3	3.5	1	22	1404	1425	CGGUCUUGAGGCAGGAACUGAG	ACCGGUUCUUGCCUAAGGACUG	Cleavage
Ll-miR105	TRINITY_DN52913_c4_g2_i1	Probable WRKY transcription factor 70	3.5	1	22	335	356	CGGUCUUGAGGCAGGAACUGAG	UUAAGUUUCUGCUUCAAAACCC	Cleavage
Ll-miR105	TRINITY_DN52913_c4_g2_i2		3.5	1	22	335	356	CGGUCUUGAGGCAGGAACUGAG	UUAAGUUUCUGCUUCAAAACCC	Cleavage
Ll-miR105	TRINITY_DN52913_c4_g2_i4	Probable WRKY transcription factor 70	3.5	1	22	335	356	CGGUCUUGAGGCAGGAACUGAG	UUAAGUUUCUGCUUCAAAACCC	Cleavage
Ll-miR105	TRINITY_DN54492_c0_g2_i4		3.5	1	22	25	46	CGGUCUUGAGGCAGGAACUGAG	UAUGGUUCCUACCUUAAGACCU	Cleavage
Ll-miR105	TRINITY_DN54492_c0_g2_i5		3.5	1	22	25	46	CGGUCUUGAGGCAGGAACUGAG	UAUGGUUCCUACCUUAAGACCU	Cleavage
Ll-miR105	TRINITY_DN54492_c0_g2_i8		3.5	1	22	25	46	CGGUCUUGAGGCAGGAACUGAG	UAUGGUUCCUACCUUAAGACCU	Cleavage
Ll-miR105	TRINITY_DN54517_c1_g3_i1	60S ribosomal protein L18	3.5	1	22	255	276	CGGUCUUGAGGCAGGAACUGAG	CUUACCUCCUGCUUUAAGAUCG	Cleavage
Ll-miR105	TRINITY_DN54907_c1_g2_i1	Growth-regulating factor 5	3.5	1	22	435	456	CGGUCUUGAGGCAGGAACUGAG	CUUAGUUUUUGUCUCAAGAAUG	Cleavage
Ll-miR105	TRINITY_DN54907_c1_g2_i2	Growth-regulating factor 5	3.5	1	22	435	456	CGGUCUUGAGGCAGGAACUGAG	CUUAGUUUUUGUCUCAAGAAUG	Cleavage
Ll-miR105	TRINITY_DN54907_c1_g2_i3	Growth-regulating factor 5	3.5	1	22	435	456	CGGUCUUGAGGCAGGAACUGAG	CUUAGUUUUUGUCUCAAGAAUG	Cleavage
Ll-miR105	TRINITY_DN54907_c1_g2_i4	Growth-regulating factor 5	3.5	1	22	435	456	CGGUCUUGAGGCAGGAACUGAG	CUUAGUUUUUGUCUCAAGAAUG	Cleavage
Ll-miR105	TRINITY_DN55870_c0_g2_i1		3.5	1	22	184	205	CGGUCUUGAGGCAGGAACUGAG	UUUAGUGCUUGCCUUAGGAUUG	Cleavage
Ll-miR105	TRINITY_DN57584_c6_g4_i1	Nucleobase-ascorbate transporter 4	3.5	1	22	2051	2072	CGGUCUUGAGGCAGGAACUGAG	AGCAGUUCUUGCUUCAAUACCA	Cleavage
Ll-miR105	TRINITY_DN57584_c6_g4_i2	Nucleobase-ascorbate transporter 4	3.5	1	22	1336	1357	CGGUCUUGAGGCAGGAACUGAG	AGCAGUUCUUGCUUCAAUACCA	Cleavage
Ll-miR105	TRINITY_DN57584_c6_g4_i3	Nucleobase-ascorbate transporter 4	3.5	1	22	1595	1616	CGGUCUUGAGGCAGGAACUGAG	AGCAGUUCUUGCUUCAAUACCA	Cleavage
Ll-miR105	TRINITY_DN57584_c6_g4_i4	Nucleobase-ascorbate transporter 4	3.5	1	22	1483	1504	CGGUCUUGAGGCAGGAACUGAG	AGCAGUUCUUGCUUCAAUACCA	Cleavage
Ll-miR105	TRINITY_DN57584_c6_g4_i6	Nucleobase-ascorbate transporter 4	3.5	1	22	1904	1925	CGGUCUUGAGGCAGGAACUGAG	AGCAGUUCUUGCUUCAAUACCA	Cleavage
Ll-miR105	TRINITY_DN58615_c2_g1_i11		3.5	1	22	292	313	CGGUCUUGAGGCAGGAACUGAG	UAUGGUUCCUACCUUAAGACCU	Cleavage
Ll-miR105	TRINITY_DN58615_c2_g1_i23		3.5	1	22	274	295	CGGUCUUGAGGCAGGAACUGAG	UAUGGUUCCUACCUUAAGACCU	Cleavage
Ll-miR105	TRINITY_DN58701_c0_g2_i13	B3 domain-containing transcription repressor VAL1	3.5	1	22	1124	1145	CGGUCUUGAGGCAGGAACUGAG	AUCAGUUACUGCCUCGAUACUG	Cleavage
Ll-miR105	TRINITY_DN58701_c0_g2_i20	B3 domain-containing transcription repressor VAL1	3.5	1	22	1119	1140	CGGUCUUGAGGCAGGAACUGAG	AUCAGUUACUGCCUCGAUACUG	Cleavage
Ll-miR105	TRINITY_DN58701_c0_g2_i22	B3 domain-containing transcription repressor VAL1	3.5	1	22	1047	1068	CGGUCUUGAGGCAGGAACUGAG	AUCAGUUACUGCCUCGAUACUG	Cleavage
Ll-miR105	TRINITY_DN58701_c0_g2_i24	B3 domain-containing transcription repressor VAL1	3.5	1	22	1047	1068	CGGUCUUGAGGCAGGAACUGAG	AUCAGUUACUGCCUCGAUACUG	Cleavage
Ll-miR105	TRINITY_DN58701_c0_g2_i27	B3 domain-containing transcription repressor VAL1	3.5	1	22	1124	1145	CGGUCUUGAGGCAGGAACUGAG	AUCAGUUACUGCCUCGAUACUG	Cleavage
Ll-miR105	TRINITY_DN58701_c0_g2_i32	B3 domain-containing transcription repressor VAL2	3.5	1	22	1047	1068	CGGUCUUGAGGCAGGAACUGAG	AUCAGUUACUGCCUCGAUACUG	Cleavage
Ll-miR105	TRINITY_DN58701_c0_g2_i37	B3 domain-containing transcription repressor VAL2	3.5	1	22	1124	1145	CGGUCUUGAGGCAGGAACUGAG	AUCAGUUACUGCCUCGAUACUG	Cleavage
Ll-miR105	TRINITY_DN58701_c0_g2_i39	B3 domain-containing transcription repressor VAL2	3.5	1	22	1119	1140	CGGUCUUGAGGCAGGAACUGAG	AUCAGUUACUGCCUCGAUACUG	Cleavage
Ll-miR105	TRINITY_DN58701_c0_g2_i7	B3 domain-containing transcription repressor VAL1	3.5	1	22	1047	1068	CGGUCUUGAGGCAGGAACUGAG	AUCAGUUACUGCCUCGAUACUG	Cleavage
Ll-miR105	TRINITY_DN69839_c0_g1_i1		3.5	1	22	53	74	CGGUCUUGAGGCAGGAACUGAG	UUCAUUUGCUGCCUCAAGAUCA	Cleavage
Ll-miR105	TRINITY_DN78803_c0_g1_i1		3.5	1	22	430	451	CGGUCUUGAGGCAGGAACUGAG	AGCAGUUCUAGCCUCAAGAUCA	Cleavage
Ll-miR105	TRINITY_DN49171_c0_g2_i1		4	1	22	80	101	CGGUCUUGAGGCAGGAACUGAG	UUCAUCUUCUGCUUUAAGACUG	Cleavage
Ll-miR105	TRINITY_DN49947_c0_g1_i1	Auxin transport protein BIG	4	1	22	385	406	CGGUCUUGAGGCAGGAACUGAG	CUCAGUUUCUGCUUCAAAACGG	Cleavage
Ll-miR105	TRINITY_DN53075_c5_g1_i1	Phosphoglycerate kinase	4	1	22	1803	1824	CGGUCUUGAGGCAGGAACUGAG	GUUAGUUCUUGUCUCAAUACAG	Cleavage
Ll-miR105	TRINITY_DN53075_c5_g1_i10	Phosphoglycerate kinase, chloroplastic	4	1	22	3676	3697	CGGUCUUGAGGCAGGAACUGAG	GUUAGUUCUUGUCUCAAUACAG	Cleavage
Ll-miR105	TRINITY_DN53075_c5_g1_i12	tRNA (guanine-N(7)-)-methyltransferase	4	1	22	84	105	CGGUCUUGAGGCAGGAACUGAG	GUUAGUUCUUGUCUCAAUACAG	Cleavage
Ll-miR105	TRINITY_DN53075_c5_g1_i13	Phosphoglycerate kinase	4	1	22	3422	3443	CGGUCUUGAGGCAGGAACUGAG	GUUAGUUCUUGUCUCAAUACAG	Cleavage
Ll-miR105	TRINITY_DN53075_c5_g1_i14	Phosphoglycerate kinase	4	1	22	3422	3443	CGGUCUUGAGGCAGGAACUGAG	GUUAGUUCUUGUCUCAAUACAG	Cleavage
Ll-miR105	TRINITY_DN53075_c5_g1_i15	Phosphoglycerate kinase, chloroplastic	4	1	22	3676	3697	CGGUCUUGAGGCAGGAACUGAG	GUUAGUUCUUGUCUCAAUACAG	Cleavage
Ll-miR105	TRINITY_DN53075_c5_g1_i17	Phosphoglycerate kinase, chloroplastic	4	1	22	3676	3697	CGGUCUUGAGGCAGGAACUGAG	GUUAGUUCUUGUCUCAAUACAG	Cleavage
Ll-miR105	TRINITY_DN53075_c5_g1_i18	Phosphoglycerate kinase, chloroplastic	4	1	22	3676	3697	CGGUCUUGAGGCAGGAACUGAG	GUUAGUUCUUGUCUCAAUACAG	Cleavage
Ll-miR105	TRINITY_DN53075_c5_g1_i19	Phosphoglycerate kinase	4	1	22	3422	3443	CGGUCUUGAGGCAGGAACUGAG	GUUAGUUCUUGUCUCAAUACAG	Cleavage
Ll-miR105	TRINITY_DN53075_c5_g1_i21	Phosphoglycerate kinase	4	1	22	3422	3443	CGGUCUUGAGGCAGGAACUGAG	GUUAGUUCUUGUCUCAAUACAG	Cleavage
Ll-miR105	TRINITY_DN53075_c5_g1_i22	Phosphoglycerate kinase, chloroplastic	4	1	22	3676	3697	CGGUCUUGAGGCAGGAACUGAG	GUUAGUUCUUGUCUCAAUACAG	Cleavage
Ll-miR105	TRINITY_DN53075_c5_g1_i23	Phosphoglycerate kinase	4	1	22	3422	3443	CGGUCUUGAGGCAGGAACUGAG	GUUAGUUCUUGUCUCAAUACAG	Cleavage
Ll-miR105	TRINITY_DN53075_c5_g1_i24	Phosphoglycerate kinase, chloroplastic	4	1	22	3676	3697	CGGUCUUGAGGCAGGAACUGAG	GUUAGUUCUUGUCUCAAUACAG	Cleavage
Ll-miR105	TRINITY_DN53075_c5_g1_i27	Phosphoglycerate kinase, chloroplastic	4	1	22	2057	2078	CGGUCUUGAGGCAGGAACUGAG	GUUAGUUCUUGUCUCAAUACAG	Cleavage
Ll-miR105	TRINITY_DN53075_c5_g1_i28	Phosphoglycerate kinase, chloroplastic	4	1	22	3676	3697	CGGUCUUGAGGCAGGAACUGAG	GUUAGUUCUUGUCUCAAUACAG	Cleavage
Ll-miR105	TRINITY_DN53075_c5_g1_i29	Phosphoglycerate kinase, chloroplastic	4	1	22	2057	2078	CGGUCUUGAGGCAGGAACUGAG	GUUAGUUCUUGUCUCAAUACAG	Cleavage
Ll-miR105	TRINITY_DN53075_c5_g1_i3	Phosphoglycerate kinase	4	1	22	1803	1824	CGGUCUUGAGGCAGGAACUGAG	GUUAGUUCUUGUCUCAAUACAG	Cleavage
Ll-miR105	TRINITY_DN53075_c5_g1_i30	Phosphoglycerate kinase	4	1	22	3422	3443	CGGUCUUGAGGCAGGAACUGAG	GUUAGUUCUUGUCUCAAUACAG	Cleavage
Ll-miR105	TRINITY_DN53075_c5_g1_i4	tRNA (guanine-N(7)-)-methyltransferase	4	1	22	84	105	CGGUCUUGAGGCAGGAACUGAG	GUUAGUUCUUGUCUCAAUACAG	Cleavage
Ll-miR105	TRINITY_DN53075_c5_g1_i5	Phosphoglycerate kinase	4	1	22	1803	1824	CGGUCUUGAGGCAGGAACUGAG	GUUAGUUCUUGUCUCAAUACAG	Cleavage
Ll-miR105	TRINITY_DN53075_c5_g1_i6	tRNA (guanine-N(7)-)-methyltransferase	4	1	22	84	105	CGGUCUUGAGGCAGGAACUGAG	GUUAGUUCUUGUCUCAAUACAG	Cleavage
Ll-miR105	TRINITY_DN53075_c5_g1_i7	tRNA (guanine-N(7)-)-methyltransferase	4	1	22	84	105	CGGUCUUGAGGCAGGAACUGAG	GUUAGUUCUUGUCUCAAUACAG	Cleavage
Ll-miR105	TRINITY_DN53075_c5_g1_i8	Phosphoglycerate kinase	4	1	22	3422	3443	CGGUCUUGAGGCAGGAACUGAG	GUUAGUUCUUGUCUCAAUACAG	Cleavage
Ll-miR105	TRINITY_DN53562_c0_g2_i1		4	1	22	79	100	CGGUCUUGAGGCAGGAACUGAG	UUCAGUUCCUCCUUUAAGAUCU	Cleavage
Ll-miR105	TRINITY_DN54876_c5_g1_i1		4	1	22	531	552	CGGUCUUGAGGCAGGAACUGAG	CUAAGUUUCUUUCUCAAGGCCU	Cleavage
Ll-miR105	TRINITY_DN54876_c5_g1_i3		4	1	22	542	563	CGGUCUUGAGGCAGGAACUGAG	CUAAGUUUCUUUCUCAAGGCCU	Cleavage
Ll-miR105	TRINITY_DN54876_c5_g1_i4		4	1	22	171	192	CGGUCUUGAGGCAGGAACUGAG	CUAAGUUUCUUUCUCAAGGCCU	Cleavage
Ll-miR105	TRINITY_DN54876_c5_g1_i5		4	1	22	843	864	CGGUCUUGAGGCAGGAACUGAG	CUAAGUUUCUUUCUCAAGGCCU	Cleavage
Ll-miR105	TRINITY_DN54876_c5_g1_i6		4	1	22	854	875	CGGUCUUGAGGCAGGAACUGAG	CUAAGUUUCUUUCUCAAGGCCU	Cleavage
Ll-miR105	TRINITY_DN54906_c6_g1_i1	Nucleolar complex protein 4 homolog	4	1	22	1299	1320	CGGUCUUGAGGCAGGAACUGAG	UUCAGUUCCUCCUUCAGGAGCG	Cleavage
Ll-miR105	TRINITY_DN54906_c6_g1_i2	Nucleolar complex protein 4 homolog	4	1	22	1299	1320	CGGUCUUGAGGCAGGAACUGAG	UUCAGUUCCUCCUUCAGGAGCG	Cleavage
Ll-miR105	TRINITY_DN54906_c6_g1_i4	Nucleolar complex protein 4 homolog	4	1	22	1478	1499	CGGUCUUGAGGCAGGAACUGAG	UUCAGUUCCUCCUUCAGGAGCG	Cleavage
Ll-miR105	TRINITY_DN54906_c6_g1_i5	Nucleolar complex protein 4 homolog	4	1	22	1299	1320	CGGUCUUGAGGCAGGAACUGAG	UUCAGUUCCUCCUUCAGGAGCG	Cleavage
Ll-miR105	TRINITY_DN54906_c6_g1_i6	Nucleolar complex protein 4 homolog	4	1	22	901	922	CGGUCUUGAGGCAGGAACUGAG	UUCAGUUCCUCCUUCAGGAGCG	Cleavage
Ll-miR105	TRINITY_DN54906_c6_g1_i7	Nucleolar complex protein 4 homolog B	4	1	22	1299	1320	CGGUCUUGAGGCAGGAACUGAG	UUCAGUUCCUCCUUCAGGAGCG	Cleavage
Ll-miR105	TRINITY_DN54906_c6_g1_i8	Nucleolar complex protein 4 homolog	4	1	22	1478	1499	CGGUCUUGAGGCAGGAACUGAG	UUCAGUUCCUCCUUCAGGAGCG	Cleavage
Ll-miR105	TRINITY_DN55290_c4_g1_i1		4	1	22	1601	1622	CGGUCUUGAGGCAGGAACUGAG	UUCAAUUCCUGCUUUGAGUCCG	Cleavage
Ll-miR105	TRINITY_DN55290_c4_g1_i3		4	1	22	1601	1622	CGGUCUUGAGGCAGGAACUGAG	UUCAAUUCCUGCUUUGAGUCCG	Cleavage
Ll-miR105	TRINITY_DN55290_c4_g1_i4		4	1	22	1601	1622	CGGUCUUGAGGCAGGAACUGAG	UUCAAUUCCUGCUUUGAGUCCG	Cleavage
Ll-miR105	TRINITY_DN55290_c4_g1_i5		4	1	22	1601	1622	CGGUCUUGAGGCAGGAACUGAG	UUCAAUUCCUGCUUUGAGUCCG	Cleavage
Ll-miR105	TRINITY_DN55290_c4_g1_i8		4	1	22	1601	1622	CGGUCUUGAGGCAGGAACUGAG	UUCAAUUCCUGCUUUGAGUCCG	Cleavage
Ll-miR105	TRINITY_DN55498_c4_g13_i1	Scarecrow-like protein 23	4	1	22	1004	1025	CGGUCUUGAGGCAGGAACUGAG	GUGAGUUCUUGCCUCGGGACGU	Cleavage
Ll-miR105	TRINITY_DN55884_c2_g2_i2	Shaggy-related protein kinase iota	4	1	22	563	584	CGGUCUUGAGGCAGGAACUGAG	CUUAUUUCUUGCUUUGAGAUUG	Cleavage
Ll-miR105	TRINITY_DN56865_c1_g1_i1		4	1	22	149	170	CGGUCUUGAGGCAGGAACUGAG	UUCACUUUUUGCCUUAGGAUUG	Cleavage
Ll-miR105	TRINITY_DN57065_c1_g1_i11		4	1	22	1085	1106	CGGUCUUGAGGCAGGAACUGAG	CUAAGUUCCUGGGUCAAGAUUG	Translation
Ll-miR105	TRINITY_DN57065_c1_g1_i13		4	1	22	1173	1194	CGGUCUUGAGGCAGGAACUGAG	CUAAGUUCCUGGGUCAAGAUUG	Translation
Ll-miR105	TRINITY_DN57065_c1_g1_i5	14-3-3-like protein	4	1	22	1601	1622	CGGUCUUGAGGCAGGAACUGAG	CUAAGUUCCUGGGUCAAGAUUG	Translation
Ll-miR105	TRINITY_DN58995_c2_g1_i11	DEAD-box ATP-dependent RNA helicase 37	4	1	22	233	254	CGGUCUUGAGGCAGGAACUGAG	UUCAGUUCCUCCUUCACGAUCG	Cleavage
Ll-miR105	TRINITY_DN58995_c2_g1_i15	DEAD-box ATP-dependent RNA helicase 37	4	1	22	357	378	CGGUCUUGAGGCAGGAACUGAG	UUCAGUUCCUCCUUCACGAUCG	Cleavage
Ll-miR105	TRINITY_DN58995_c2_g1_i6	DEAD-box ATP-dependent RNA helicase 37	4	1	22	260	281	CGGUCUUGAGGCAGGAACUGAG	UUCAGUUCCUCCUUCACGAUCG	Cleavage
Ll-miR105	TRINITY_DN58995_c2_g1_i7	DEAD-box ATP-dependent RNA helicase 37	4	1	22	357	378	CGGUCUUGAGGCAGGAACUGAG	UUCAGUUCCUCCUUCACGAUCG	Cleavage
Ll-miR105	TRINITY_DN58995_c2_g1_i9	DEAD-box ATP-dependent RNA helicase 37	4	1	22	260	281	CGGUCUUGAGGCAGGAACUGAG	UUCAGUUCCUCCUUCACGAUCG	Cleavage
Ll-miR105	TRINITY_DN59020_c3_g4_i1		4	1	22	53	74	CGGUCUUGAGGCAGGAACUGAG	CUAAGUUUCUUUCUCAAGGCCU	Cleavage
Ll-miR105	TRINITY_DN61899_c0_g1_i1		4	1	22	443	464	CGGUCUUGAGGCAGGAACUGAG	CUUAAUACUUGCGUCAAGACCG	Translation
Ll-miR105	TRINITY_DN85950_c0_g1_i1		4	1	22	54	75	CGGUCUUGAGGCAGGAACUGAG	CUUAGUUCUUGCUUCAGGUUUG	Cleavage
Ll-miR106	TRINITY_DN56081_c1_g1_i11	Endoglucanase 24	2	1	22	360	381	CGGUCUUGUGGCAAGAACUGAG	CGGGGUUCUUGCCACAGGACCA	Cleavage
Ll-miR106	TRINITY_DN56081_c1_g1_i12	Endoglucanase 24	2	1	22	1080	1101	CGGUCUUGUGGCAAGAACUGAG	CGGGGUUCUUGCCACAGGACCA	Cleavage
Ll-miR106	TRINITY_DN56081_c1_g1_i13	Endoglucanase 24	2	1	22	1002	1023	CGGUCUUGUGGCAAGAACUGAG	CGGGGUUCUUGCCACAGGACCA	Cleavage
Ll-miR106	TRINITY_DN56081_c1_g1_i14	Endoglucanase 24	2	1	22	1080	1101	CGGUCUUGUGGCAAGAACUGAG	CGGGGUUCUUGCCACAGGACCA	Cleavage
Ll-miR106	TRINITY_DN56081_c1_g1_i2	Endoglucanase 24	2	1	22	1002	1023	CGGUCUUGUGGCAAGAACUGAG	CGGGGUUCUUGCCACAGGACCA	Cleavage
Ll-miR106	TRINITY_DN56081_c1_g1_i3	Endoglucanase 24	2	1	22	360	381	CGGUCUUGUGGCAAGAACUGAG	CGGGGUUCUUGCCACAGGACCA	Cleavage
Ll-miR106	TRINITY_DN56081_c1_g1_i5	Endoglucanase 24	2	1	22	360	381	CGGUCUUGUGGCAAGAACUGAG	CGGGGUUCUUGCCACAGGACCA	Cleavage
Ll-miR106	TRINITY_DN56081_c1_g1_i6		2	1	22	360	381	CGGUCUUGUGGCAAGAACUGAG	CGGGGUUCUUGCCACAGGACCA	Cleavage
Ll-miR106	TRINITY_DN56081_c1_g1_i8	Endoglucanase 24	2	1	22	1002	1023	CGGUCUUGUGGCAAGAACUGAG	CGGGGUUCUUGCCACAGGACCA	Cleavage
Ll-miR106	TRINITY_DN56081_c1_g1_i9		2	1	22	1002	1023	CGGUCUUGUGGCAAGAACUGAG	CGGGGUUCUUGCCACAGGACCA	Cleavage
Ll-miR106	TRINITY_DN56371_c1_g2_i13	Serine/arginine-rich-splicing factor SR34	2.5	1	22	454	475	CGGUCUUGUGGCAAGAACUGAG	UGCAGUUCUUGUCACAGGGUUG	Cleavage
Ll-miR106	TRINITY_DN83808_c0_g1_i1	60S ribosomal protein L43	2.5	1	22	199	220	CGGUCUUGUGGCAAGAACUGAG	UGCAGGUCUUGCCGCAAGACCA	Cleavage
Ll-miR106	TRINITY_DN52707_c2_g3_i1		3	1	22	176	197	CGGUCUUGUGGCAAGAACUGAG	AGAAGUUCUUGCCGCAAGGGUG	Cleavage
Ll-miR106	TRINITY_DN52707_c2_g3_i2		3	1	22	235	256	CGGUCUUGUGGCAAGAACUGAG	AGAAGUUCUUGCCGCAAGGGUG	Cleavage
Ll-miR106	TRINITY_DN55558_c5_g8_i2	Cytochrome P450 81E8	3	1	22	149	169	CGGUCUUGUGGCAAGAACUGAG	AUUGGUU-UUGCCACAAGAUCG	Cleavage
Ll-miR106	TRINITY_DN57615_c5_g1_i2	Histone-lysine N-methyltransferase CLF	3	1	22	323	344	CGGUCUUGUGGCAAGAACUGAG	GUAAGUUUUUGUUAUGAGAUCG	Cleavage
Ll-miR106	TRINITY_DN49809_c0_g1_i2	RING-H2 finger protein ATL78	3.5	1	22	591	612	CGGUCUUGUGGCAAGAACUGAG	AUUGAUACUUGCCACAAGAUUG	Cleavage
Ll-miR106	TRINITY_DN51023_c0_g1_i3	Random slug protein 5	3.5	1	22	778	799	CGGUCUUGUGGCAAGAACUGAG	GAUUGUUCUUGUCAUGAGACCU	Cleavage
Ll-miR106	TRINITY_DN51023_c0_g1_i5	Random slug protein 5	3.5	1	22	580	601	CGGUCUUGUGGCAAGAACUGAG	GAUUGUUCUUGUCAUGAGACCU	Cleavage
Ll-miR106	TRINITY_DN51023_c0_g1_i6	Random slug protein 5	3.5	1	22	778	799	CGGUCUUGUGGCAAGAACUGAG	GAUUGUUCUUGUCAUGAGACCU	Cleavage
Ll-miR106	TRINITY_DN53358_c1_g8_i1	Protein NUCLEAR FUSION DEFECTIVE 4	3.5	1	22	1407	1428	CGGUCUUGUGGCAAGAACUGAG	UUUAGUUUUUGCCGUAAUAUCG	Cleavage
Ll-miR106	TRINITY_DN56188_c2_g4_i1		3.5	1	22	104	125	CGGUCUUGUGGCAAGAACUGAG	AGCAUUUCUUGUCAUAAGACUU	Cleavage
Ll-miR106	TRINITY_DN59313_c0_g4_i1		3.5	1	22	139	160	CGGUCUUGUGGCAAGAACUGAG	UGCAUUUCUUGUUACAAGAUCA	Cleavage
Ll-miR106	TRINITY_DN67892_c0_g1_i1		3.5	1	22	805	826	CGGUCUUGUGGCAAGAACUGAG	UGUAGUUCUUGUCAGAAGACUA	Cleavage
Ll-miR106	TRINITY_DN50273_c0_g2_i2	Urease accessory protein F	4	1	22	964	985	CGGUCUUGUGGCAAGAACUGAG	AUCGGUUCUUGACAUAAGACUA	Translation
Ll-miR106	TRINITY_DN50273_c0_g2_i3	Urease accessory protein F	4	1	22	965	986	CGGUCUUGUGGCAAGAACUGAG	AUCGGUUCUUGACAUAAGACUA	Translation
Ll-miR106	TRINITY_DN51960_c0_g1_i1	50S ribosomal protein L17, chloroplastic	4	1	22	404	425	CGGUCUUGUGGCAAGAACUGAG	UCGAGUUUUUGCCAUGAGACAU	Cleavage
Ll-miR106	TRINITY_DN52913_c4_g1_i13	IAA-alanine resistance protein 1	4	1	22	177	198	CGGUCUUGUGGCAAGAACUGAG	AUCAGAUCUUUCUACAGGACUG	Cleavage
Ll-miR106	TRINITY_DN52913_c4_g1_i14		4	1	22	177	198	CGGUCUUGUGGCAAGAACUGAG	AUCAGAUCUUUCUACAGGACUG	Cleavage
Ll-miR106	TRINITY_DN52913_c4_g1_i4	IAA-alanine resistance protein 1	4	1	22	962	983	CGGUCUUGUGGCAAGAACUGAG	AUCAGAUCUUUCUACAGGACUG	Cleavage
Ll-miR106	TRINITY_DN52913_c4_g1_i8	IAA-alanine resistance protein 1	4	1	22	962	983	CGGUCUUGUGGCAAGAACUGAG	AUCAGAUCUUUCUACAGGACUG	Cleavage
Ll-miR106	TRINITY_DN52992_c3_g2_i1	Molybdenum cofactor sulfurase 1	4	1	22	1291	1312	CGGUCUUGUGGCAAGAACUGAG	AUCUGUUCUUGCUACAAGGUUU	Cleavage
Ll-miR106	TRINITY_DN52992_c3_g2_i2	Molybdenum cofactor sulfurase	4	1	22	369	390	CGGUCUUGUGGCAAGAACUGAG	AUCUGUUCUUGCUACAAGGUUU	Cleavage
Ll-miR106	TRINITY_DN53034_c0_g1_i14	Putative potassium transporter 12	4	1	22	149	170	CGGUCUUGUGGCAAGAACUGAG	UUUGGUUUUUGCCAUAGGAGUG	Cleavage
Ll-miR106	TRINITY_DN53358_c1_g5_i1	Protein NUCLEAR FUSION DEFECTIVE 4	4	1	22	1733	1754	CGGUCUUGUGGCAAGAACUGAG	UUUAGUUUUUGCCAUAAUAUCA	Cleavage
Ll-miR106	TRINITY_DN53358_c1_g5_i3	Protein NUCLEAR FUSION DEFECTIVE 4	4	1	22	1733	1754	CGGUCUUGUGGCAAGAACUGAG	UUUAGUUUUUGCCAUAAUAUCA	Cleavage
Ll-miR106	TRINITY_DN53797_c0_g2_i2	Gibberellin 2-beta-dioxygenase 1	4	1	22	1122	1143	CGGUCUUGUGGCAAGAACUGAG	AUCAGCUUAUGCUACAAGAUUG	Cleavage
Ll-miR106	TRINITY_DN53797_c0_g2_i3	Gibberellin 2-beta-dioxygenase 1	4	1	22	1108	1129	CGGUCUUGUGGCAAGAACUGAG	AUCAGCUUAUGCUACAAGAUUG	Cleavage
Ll-miR106	TRINITY_DN54395_c3_g2_i1		4	1	22	118	139	CGGUCUUGUGGCAAGAACUGAG	UUCUAUUUUUGCUACAAGAUUG	Cleavage
Ll-miR106	TRINITY_DN54716_c0_g1_i10	Syntaxin-51	4	1	22	833	854	CGGUCUUGUGGCAAGAACUGAG	UUUGGUUCUUGUCAUAUGGCUG	Cleavage
Ll-miR106	TRINITY_DN54716_c0_g1_i19	Syntaxin-51	4	1	22	963	984	CGGUCUUGUGGCAAGAACUGAG	UUUGGUUCUUGUCAUAUGGCUG	Cleavage
Ll-miR106	TRINITY_DN54716_c0_g1_i6		4	1	22	351	372	CGGUCUUGUGGCAAGAACUGAG	UUUGGUUCUUGUCAUAUGGCUG	Cleavage
Ll-miR106	TRINITY_DN54828_c4_g1_i4	DnaJ homolog subfamily C member 14	4	1	22	913	934	CGGUCUUGUGGCAAGAACUGAG	UUCAGUUCUAGUCACAGGAGCG	Cleavage
Ll-miR106	TRINITY_DN54828_c4_g1_i6	DnaJ homolog subfamily C member 14	4	1	22	913	934	CGGUCUUGUGGCAAGAACUGAG	UUCAGUUCUAGUCACAGGAGCG	Cleavage
Ll-miR106	TRINITY_DN54828_c4_g1_i7	Chaperone protein DnaJ	4	1	22	913	934	CGGUCUUGUGGCAAGAACUGAG	UUCAGUUCUAGUCACAGGAGCG	Cleavage
Ll-miR106	TRINITY_DN55799_c0_g4_i2	Leucine-rich repeat receptor-like serine/threonine-protein kinase At2g14510	4	1	22	492	513	CGGUCUUGUGGCAAGAACUGAG	CUUAGUUCUUACUACGAGGUUG	Cleavage
Ll-miR106	TRINITY_DN55799_c0_g4_i4	Probable LRR receptor-like serine/threonine-protein kinase At1g67720	4	1	22	477	498	CGGUCUUGUGGCAAGAACUGAG	CUUAGUUCUUACUACGAGGUUG	Cleavage
Ll-miR106	TRINITY_DN58699_c3_g1_i1		4	1	22	80	101	CGGUCUUGUGGCAAGAACUGAG	CUUUGUUUUUGGUGCAAGACCG	Translation
Ll-miR106	TRINITY_DN76618_c0_g1_i1		4	1	22	135	159	CGGUCUUGUGGCAA---GAACUGAG	UGCAGUUCCUGUUGUCGCAAGACCG	Cleavage
Ll-miR107	TRINITY_DN52289_c1_g1_i7		0.5	1	20	119	138	CGGUUCGACUCGUUAGGUUC	GAACCUAACGAGUCGAACUG	Cleavage
Ll-miR107	TRINITY_DN55716_c0_g1_i1		1.5	1	20	73	92	CGGUUCGACUCGUUAGGUUC	GAACCUAACGAGUCGAACUA	Cleavage
Ll-miR107	TRINITY_DN20395_c0_g1_i1		2	1	20	73	92	CGGUUCGACUCGUUAGGUUC	GAACCUAACGAGUAGAACUG	Cleavage
Ll-miR107	TRINITY_DN52289_c3_g2_i1	E3 ubiquitin-protein ligase SDIR1	2	1	20	2152	2171	CGGUUCGACUCGUUAGGUUC	GAGUCUAACGAGUUGAACUG	Cleavage
Ll-miR107	TRINITY_DN52289_c3_g2_i10	E3 ubiquitin-protein ligase SDIR1	2	1	20	1849	1868	CGGUUCGACUCGUUAGGUUC	GAGUCUAACGAGUUGAACUG	Cleavage
Ll-miR107	TRINITY_DN52289_c3_g2_i13	E3 ubiquitin-protein ligase SDIR1	2	1	20	2412	2431	CGGUUCGACUCGUUAGGUUC	GAGUCUAACGAGUUGAACUG	Cleavage
Ll-miR107	TRINITY_DN52289_c3_g2_i15	E3 ubiquitin-protein ligase SDIR1	2	1	20	2514	2533	CGGUUCGACUCGUUAGGUUC	GAGUCUAACGAGUUGAACUG	Cleavage
Ll-miR107	TRINITY_DN52289_c3_g2_i4	E3 ubiquitin-protein ligase SDIR1	2	1	20	2259	2278	CGGUUCGACUCGUUAGGUUC	GAGUCUAACGAGUUGAACUG	Cleavage
Ll-miR107	TRINITY_DN55312_c3_g1_i1	60S ribosomal protein L28-2	2	1	20	941	960	CGGUUCGACUCGUUAGGUUC	GAAGCUAAUGAGUCGAACUG	Cleavage
Ll-miR107	TRINITY_DN55312_c3_g1_i2	60S ribosomal protein L28-2	2	1	20	2445	2464	CGGUUCGACUCGUUAGGUUC	GAAGCUAAUGAGUCGAACUG	Cleavage
Ll-miR107	TRINITY_DN55716_c4_g5_i1		2	1	20	79	98	CGGUUCGACUCGUUAGGUUC	GAAUCUAACGAGUCGAACUA	Cleavage
Ll-miR107	TRINITY_DN55312_c3_g4_i1		2.5	1	20	1074	1093	CGGUUCGACUCGUUAGGUUC	GAACCUAAUGAGUCUAACUG	Cleavage
Ll-miR107	TRINITY_DN55312_c3_g4_i3	Ubiquitin-conjugating enzyme E2 32	2.5	1	20	1315	1334	CGGUUCGACUCGUUAGGUUC	GAACCUAAUGAGUCUAACUG	Cleavage
Ll-miR107	TRINITY_DN55312_c3_g4_i5		2.5	1	20	1198	1217	CGGUUCGACUCGUUAGGUUC	GAACCUAAUGAGUCUAACUG	Cleavage
Ll-miR107	TRINITY_DN56110_c2_g1_i2		2.5	1	20	1774	1793	CGGUUCGACUCGUUAGGUUC	GAACCUAAUGAGUUGAACUC	Cleavage
Ll-miR107	TRINITY_DN56110_c2_g1_i6		2.5	1	20	1698	1717	CGGUUCGACUCGUUAGGUUC	GAACCUAAUGAGUUGAACUC	Cleavage
Ll-miR107	TRINITY_DN57963_c0_g1_i36		2.5	1	20	71	90	CGGUUCGACUCGUUAGGUUC	GAACUUAACGAGUCAAACUG	Cleavage
Ll-miR107	TRINITY_DN54225_c4_g1_i1		3	1	20	85	104	CGGUUCGACUCGUUAGGUUC	AAAUCUAACGAGUUGAAUUC	Cleavage
Ll-miR107	TRINITY_DN54532_c1_g3_i1		3	1	20	188	207	CGGUUCGACUCGUUAGGUUC	GAACCUAACGAGUCAAACUC	Cleavage
Ll-miR107	TRINITY_DN55361_c1_g1_i3	Prohibitin-3, mitochondrial	3	1	20	2042	2061	CGGUUCGACUCGUUAGGUUC	GAACCAAACGAGUUGAACUU	Cleavage
Ll-miR107	TRINITY_DN55716_c4_g4_i2		3	1	20	77	96	CGGUUCGACUCGUUAGGUUC	GAACCUAACAAGUCGAACUA	Translation
Ll-miR107	TRINITY_DN55809_c3_g1_i1		3	1	20	127	146	CGGUUCGACUCGUUAGGUUC	GAAUCUAACGAGACGAAUUG	Cleavage
Ll-miR107	TRINITY_DN55809_c3_g1_i3		3	1	20	127	146	CGGUUCGACUCGUUAGGUUC	GAAUCUAACGAGACGAAUUG	Cleavage
Ll-miR107	TRINITY_DN55824_c0_g1_i1		3	1	20	407	426	CGGUUCGACUCGUUAGGUUC	GAACCUAACAAGUCGAACUA	Translation
Ll-miR107	TRINITY_DN56062_c2_g2_i2		3	1	20	73	92	CGGUUCGACUCGUUAGGUUC	GUAACUAAUGAGUCGAACUG	Cleavage
Ll-miR107	TRINITY_DN56259_c0_g1_i2	Pentatricopeptide repeat-containing protein At4g02750	3	1	20	1485	1504	CGGUUCGACUCGUUAGGUUC	UGACAUAAUGAGUCGAGCUG	Cleavage
Ll-miR107	TRINITY_DN56259_c0_g1_i3	Pentatricopeptide repeat-containing protein At4g02750	3	1	20	1485	1504	CGGUUCGACUCGUUAGGUUC	UGACAUAAUGAGUCGAGCUG	Cleavage
Ll-miR107	TRINITY_DN57254_c0_g1_i12	Putative ribonuclease H protein At1g65750	3	1	20	5179	5198	CGGUUCGACUCGUUAGGUUC	GGACCGGACGAGUCGGACUG	Cleavage
Ll-miR107	TRINITY_DN57254_c0_g1_i14	Putative ribonuclease H protein At1g65750	3	1	20	4779	4798	CGGUUCGACUCGUUAGGUUC	GGACCGGACGAGUCGGACUG	Cleavage
Ll-miR107	TRINITY_DN57254_c0_g1_i2	Putative ribonuclease H protein At1g65750	3	1	20	4646	4665	CGGUUCGACUCGUUAGGUUC	GGACCGGACGAGUCGGACUG	Cleavage
Ll-miR107	TRINITY_DN57254_c0_g1_i4	Putative ribonuclease H protein At1g65750	3	1	20	5312	5331	CGGUUCGACUCGUUAGGUUC	GGACCGGACGAGUCGGACUG	Cleavage
Ll-miR107	TRINITY_DN57254_c0_g1_i8	Putative ribonuclease H protein At1g65750	3	1	20	5025	5044	CGGUUCGACUCGUUAGGUUC	GGACCGGACGAGUCGGACUG	Cleavage
Ll-miR107	TRINITY_DN57254_c0_g1_i9	Putative ribonuclease H protein At1g65750	3	1	20	4492	4511	CGGUUCGACUCGUUAGGUUC	GGACCGGACGAGUCGGACUG	Cleavage
Ll-miR107	TRINITY_DN57444_c1_g2_i1	Peroxiredoxin-2F, mitochondrial	3	1	20	970	989	CGGUUCGACUCGUUAGGUUC	GAACUAAACGAGUUGAACCU	Cleavage
Ll-miR107	TRINITY_DN57444_c1_g2_i3		3	1	20	764	783	CGGUUCGACUCGUUAGGUUC	GAACUAAACGAGUUGAACCU	Cleavage
Ll-miR107	TRINITY_DN58453_c0_g1_i16	CTP synthase	3	1	20	2327	2346	CGGUUCGACUCGUUAGGUUC	GAACCAAACGAGUUGAACUU	Cleavage
Ll-miR107	TRINITY_DN58453_c0_g1_i8	CTP synthase	3	1	20	2415	2434	CGGUUCGACUCGUUAGGUUC	GAACCAAACGAGUUGAACUU	Cleavage
Ll-miR107	TRINITY_DN58960_c0_g2_i2		3	1	20	1376	1395	CGGUUCGACUCGUUAGGUUC	GAACUUGAUGAGUCGAUCCG	Cleavage
Ll-miR107	TRINITY_DN58960_c0_g2_i5		3	1	20	1376	1395	CGGUUCGACUCGUUAGGUUC	GAACUUGAUGAGUCGAUCCG	Cleavage
Ll-miR107	TRINITY_DN45007_c0_g1_i1		3.5	1	20	153	172	CGGUUCGACUCGUUAGGUUC	CGAGCUGAUGGGUCGAAUCG	Cleavage
Ll-miR107	TRINITY_DN49047_c0_g1_i1	Protein phosphatase 2C 37	3.5	1	20	895	914	CGGUUCGACUCGUUAGGUUC	CGGCCUGACGAGAUGAACCG	Cleavage
Ll-miR107	TRINITY_DN49047_c0_g1_i2	Protein phosphatase 2C 3	3.5	1	20	802	821	CGGUUCGACUCGUUAGGUUC	CGGCCUGACGAGAUGAACCG	Cleavage
Ll-miR107	TRINITY_DN49047_c0_g1_i3	Protein phosphatase 2C 37	3.5	1	20	802	821	CGGUUCGACUCGUUAGGUUC	CGGCCUGACGAGAUGAACCG	Cleavage
Ll-miR107	TRINITY_DN49047_c0_g1_i4	Protein phosphatase 2C 3	3.5	1	20	889	908	CGGUUCGACUCGUUAGGUUC	CGGCCUGACGAGAUGAACCG	Cleavage
Ll-miR107	TRINITY_DN52060_c0_g1_i1	RNA demethylase ALKBH5	3.5	1	20	1509	1528	CGGUUCGACUCGUUAGGUUC	GAGCCUCACGAGUCGAGUCA	Cleavage
Ll-miR107	TRINITY_DN52060_c0_g1_i2		3.5	1	20	2677	2696	CGGUUCGACUCGUUAGGUUC	GAGCCUCACGAGUCGAGUCA	Cleavage
Ll-miR107	TRINITY_DN53060_c1_g5_i1		3.5	1	20	244	263	CGGUUCGACUCGUUAGGUUC	CAACCUUACGAGGUGGACCG	Cleavage
Ll-miR107	TRINITY_DN53558_c2_g1_i1	Protein NETWORKED 3A	3.5	1	20	118	137	CGGUUCGACUCGUUAGGUUC	UACUCUGACGAGUUGAACCA	Cleavage
Ll-miR107	TRINITY_DN53558_c2_g1_i2		3.5	1	20	118	137	CGGUUCGACUCGUUAGGUUC	UACUCUGACGAGUUGAACCA	Cleavage
Ll-miR107	TRINITY_DN53721_c5_g1_i17	Acyl-CoA-binding domain-containing protein 3	3.5	1	20	1024	1043	CGGUUCGACUCGUUAGGUUC	CGAACUAAUGAGUUGAACCA	Cleavage
Ll-miR107	TRINITY_DN53721_c5_g1_i19	Acyl-CoA-binding domain-containing protein 3	3.5	1	20	1024	1043	CGGUUCGACUCGUUAGGUUC	CGAACUAAUGAGUUGAACCA	Cleavage
Ll-miR107	TRINITY_DN53721_c5_g1_i20	Acyl-CoA-binding domain-containing protein 3	3.5	1	20	1024	1043	CGGUUCGACUCGUUAGGUUC	CGAACUAAUGAGUUGAACCA	Cleavage
Ll-miR107	TRINITY_DN53721_c5_g1_i22	Acyl-CoA-binding domain-containing protein 3	3.5	1	20	1024	1043	CGGUUCGACUCGUUAGGUUC	CGAACUAAUGAGUUGAACCA	Cleavage
Ll-miR107	TRINITY_DN53721_c5_g1_i23	Acyl-CoA-binding domain-containing protein 3	3.5	1	20	1024	1043	CGGUUCGACUCGUUAGGUUC	CGAACUAAUGAGUUGAACCA	Cleavage
Ll-miR107	TRINITY_DN53721_c5_g1_i9	Acyl-CoA-binding domain-containing protein 3	3.5	1	20	1024	1043	CGGUUCGACUCGUUAGGUUC	CGAACUAAUGAGUUGAACCA	Cleavage
Ll-miR107	TRINITY_DN53960_c1_g2_i1	Hydroquinone glucosyltransferase	3.5	1	20	742	761	CGGUUCGACUCGUUAGGUUC	GAACCAAAAGAGUCGGACUG	Cleavage
Ll-miR107	TRINITY_DN55716_c4_g2_i1		3.5	1	20	392	411	CGGUUCGACUCGUUAGGUUC	AAACCAAAUGAGUUGAACUU	Cleavage
Ll-miR107	TRINITY_DN55726_c1_g2_i11	TOM1-like protein 1	3.5	1	20	1019	1038	CGGUUCGACUCGUUAGGUUC	CACCCUAAUGGGUUGAACCA	Cleavage
Ll-miR107	TRINITY_DN55726_c1_g2_i17	TOM1-like protein 1	3.5	1	20	1229	1248	CGGUUCGACUCGUUAGGUUC	CACCCUAAUGGGUUGAACCA	Cleavage
Ll-miR107	TRINITY_DN55915_c0_g1_i2	40S ribosomal protein S16	3.5	1	20	142	161	CGGUUCGACUCGUUAGGUUC	CAAUCGAGCUAGUCGAACCG	Translation
Ll-miR107	TRINITY_DN55915_c0_g1_i4	40S ribosomal protein S16	3.5	1	20	142	161	CGGUUCGACUCGUUAGGUUC	CAAUCGAGCUAGUCGAACCG	Translation
Ll-miR107	TRINITY_DN56211_c1_g1_i1	Cysteine synthase	3.5	1	20	3491	3510	CGGUUCGACUCGUUAGGUUC	GAAUCAAACGAGUUGAACUU	Cleavage
Ll-miR107	TRINITY_DN56211_c1_g1_i13	Cysteine synthase	3.5	1	20	3434	3453	CGGUUCGACUCGUUAGGUUC	GAAUCAAACGAGUUGAACUU	Cleavage
Ll-miR107	TRINITY_DN56211_c1_g1_i15	Cysteine synthase	3.5	1	20	2800	2819	CGGUUCGACUCGUUAGGUUC	GAAUCAAACGAGUUGAACUU	Cleavage
Ll-miR107	TRINITY_DN56211_c1_g1_i17	Cysteine synthase	3.5	1	20	3587	3606	CGGUUCGACUCGUUAGGUUC	GAAUCAAACGAGUUGAACUU	Cleavage
Ll-miR107	TRINITY_DN56211_c1_g1_i20	Cysteine synthase	3.5	1	20	2953	2972	CGGUUCGACUCGUUAGGUUC	GAAUCAAACGAGUUGAACUU	Cleavage
Ll-miR107	TRINITY_DN56211_c1_g1_i4	Cysteine synthase	3.5	1	20	2704	2723	CGGUUCGACUCGUUAGGUUC	GAAUCAAACGAGUUGAACUU	Cleavage
Ll-miR107	TRINITY_DN56211_c1_g1_i8	Cysteine synthase	3.5	1	20	2857	2876	CGGUUCGACUCGUUAGGUUC	GAAUCAAACGAGUUGAACUU	Cleavage
Ll-miR107	TRINITY_DN56368_c0_g2_i1	Phosphoenolpyruvate carboxykinase (ATP)	3.5	1	20	74	93	CGGUUCGACUCGUUAGGUUC	CGAGUUGAUGAGUCGAAUCG	Cleavage
Ll-miR107	TRINITY_DN56475_c1_g1_i1		3.5	1	20	342	361	CGGUUCGACUCGUUAGGUUC	GAACCAAAUGAGUCGAAUUU	Cleavage
Ll-miR107	TRINITY_DN56475_c1_g1_i2		3.5	1	20	342	361	CGGUUCGACUCGUUAGGUUC	GAACCAAAUGAGUCGAAUUU	Cleavage
Ll-miR107	TRINITY_DN56517_c0_g2_i1		3.5	1	20	387	406	CGGUUCGACUCGUUAGGUUC	AAAUUUAACGGGUUAAACCG	Cleavage
Ll-miR107	TRINITY_DN56517_c0_g2_i7		3.5	1	20	387	406	CGGUUCGACUCGUUAGGUUC	AAAUUUAACGGGUUAAACCG	Cleavage
Ll-miR107	TRINITY_DN56602_c1_g1_i3		3.5	1	20	2776	2795	CGGUUCGACUCGUUAGGUUC	GAACCUAAUGAGUGGAACUA	Cleavage
Ll-miR107	TRINITY_DN56602_c1_g1_i4		3.5	1	20	2875	2894	CGGUUCGACUCGUUAGGUUC	GAACCUAAUGAGUGGAACUA	Cleavage
Ll-miR107	TRINITY_DN57118_c3_g2_i1		3.5	1	20	166	185	CGGUUCGACUCGUUAGGUUC	UAGCGUAGCGAGGCGAACCG	Cleavage
Ll-miR107	TRINITY_DN57496_c1_g2_i1		3.5	1	20	4	23	CGGUUCGACUCGUUAGGUUC	GAACCUAACGUGUCGAAUUA	Translation
Ll-miR107	TRINITY_DN58945_c1_g1_i10		3.5	1	20	978	997	CGGUUCGACUCGUUAGGUUC	AAGCUUGAGGAGUUGAACCG	Cleavage
Ll-miR107	TRINITY_DN58960_c0_g2_i4		3.5	1	20	41	60	CGGUUCGACUCGUUAGGUUC	GAACUUGAUGAGUUGAUCCG	Cleavage
Ll-miR107	TRINITY_DN59941_c0_g1_i1		3.5	1	20	96	115	CGGUUCGACUCGUUAGGUUC	CGAGCUAAUGAGUUGAAUUG	Cleavage
Ll-miR107	TRINITY_DN60745_c0_g1_i1		3.5	1	20	3	22	CGGUUCGACUCGUUAGGUUC	GAACUUGAUUAGUCGAACUG	Translation
Ll-miR107	TRINITY_DN66801_c0_g1_i1		3.5	1	20	415	434	CGGUUCGACUCGUUAGGUUC	AUCCUUAACGAGUCGAGCUG	Cleavage
Ll-miR107	TRINITY_DN68377_c0_g1_i1		3.5	1	20	128	147	CGGUUCGACUCGUUAGGUUC	AGACUUAAUUAGUUGAACCG	Translation
Ll-miR107	TRINITY_DN40747_c0_g1_i1		4	1	20	17	36	CGGUUCGACUCGUUAGGUUC	GAACCUAAUGAGUCACACUG	Cleavage
Ll-miR107	TRINITY_DN42122_c0_g1_i1		4	1	20	135	154	CGGUUCGACUCGUUAGGUUC	GAACAAAACGAGUUGAACUU	Cleavage
Ll-miR107	TRINITY_DN42324_c0_g1_i1		4	1	20	168	188	CGGUUCGACU-CGUUAGGUUC	UAACCUAAUGCAGUCGAACUG	Translation
Ll-miR107	TRINITY_DN42972_c0_g1_i1	Protein EXORDIUM-like 2	4	1	20	768	787	CGGUUCGACUCGUUAGGUUC	CCACCUACCGGGUCGAGUCG	Cleavage
Ll-miR107	TRINITY_DN49885_c0_g2_i1	Transcription factor MYB4	4	1	20	543	562	CGGUUCGACUCGUUAGGUUC	GAGAUUACCGGGUCGAACCG	Cleavage
Ll-miR107	TRINITY_DN52289_c1_g3_i1		4	1	20	1	20	CGGUUCGACUCGUUAGGUUC	GAACCAAAUGAGUUGAAUUU	Cleavage
Ll-miR107	TRINITY_DN52908_c4_g1_i10		4	1	20	520	539	CGGUUCGACUCGUUAGGUUC	GAACUAAAUGAGUUGAACUU	Cleavage
Ll-miR107	TRINITY_DN52908_c4_g1_i8		4	1	20	728	747	CGGUUCGACUCGUUAGGUUC	GAACUAAAUGAGUUGAACUU	Cleavage
Ll-miR107	TRINITY_DN53176_c0_g1_i1	Midasin	4	1	20	14622	14641	CGGUUCGACUCGUUAGGUUC	GAUCCUAAUGGGUUGAAUCC	Cleavage
Ll-miR107	TRINITY_DN53176_c0_g1_i2	Midasin	4	1	20	14649	14668	CGGUUCGACUCGUUAGGUUC	GAUCCUAAUGGGUUGAAUCC	Cleavage
Ll-miR107	TRINITY_DN53701_c0_g1_i2		4	1	20	860	879	CGGUUCGACUCGUUAGGUUC	CAACUUAAUUGGUUGAACUG	Translation
Ll-miR107	TRINITY_DN53701_c0_g1_i4		4	1	20	784	803	CGGUUCGACUCGUUAGGUUC	CAACUUAAUUGGUUGAACUG	Translation
Ll-miR107	TRINITY_DN53731_c0_g1_i1		4	1	20	74	93	CGGUUCGACUCGUUAGGUUC	GAAACUAAUGAGUUGAAUUC	Cleavage
Ll-miR107	TRINITY_DN53843_c1_g1_i1	Chaperone protein dnaJ A6, chloroplastic	4	1	20	2049	2068	CGGUUCGACUCGUUAGGUUC	GAACAAAAUGAGUCGAACUU	Cleavage
Ll-miR107	TRINITY_DN53843_c1_g1_i18	Chaperone protein dnaJ A6, chloroplastic	4	1	20	2207	2226	CGGUUCGACUCGUUAGGUUC	GAACAAAAUGAGUCGAACUU	Cleavage
Ll-miR107	TRINITY_DN53843_c1_g1_i4	Chaperone protein dnaJ A6, chloroplastic	4	1	20	1995	2014	CGGUUCGACUCGUUAGGUUC	GAACAAAAUGAGUCGAACUU	Cleavage
Ll-miR107	TRINITY_DN54808_c4_g4_i1		4	1	20	27	46	CGGUUCGACUCGUUAGGUUC	AAAUCUAAUGAGUUGAGUUA	Cleavage
Ll-miR107	TRINITY_DN54986_c0_g1_i2	Probable aquaporin TIP5-1	4	1	20	242	261	CGGUUCGACUCGUUAGGUUC	GAACCCAACGAGUCUAGUUG	Cleavage
Ll-miR107	TRINITY_DN54986_c0_g1_i4	Probable aquaporin TIP5-1	4	1	20	242	261	CGGUUCGACUCGUUAGGUUC	GAACCCAACGAGUCUAGUUG	Cleavage
Ll-miR107	TRINITY_DN54986_c0_g1_i5		4	1	20	242	261	CGGUUCGACUCGUUAGGUUC	GAACCCAACGAGUCUAGUUG	Cleavage
Ll-miR107	TRINITY_DN55108_c4_g1_i9	Copper-transporting ATPase PAA2, chloroplastic	4	1	20	224	243	CGGUUCGACUCGUUAGGUUC	AAACUUAAUGGGUUGAAUGG	Cleavage
Ll-miR107	TRINITY_DN55219_c0_g3_i11	tRNA(adenine(34)) deaminase, chloroplastic	4	1	20	105	124	CGGUUCGACUCGUUAGGUUC	AAAUCUAAUGAGCUGAACCC	Cleavage
Ll-miR107	TRINITY_DN55219_c0_g3_i12	tRNA(adenine(34)) deaminase, chloroplastic	4	1	20	105	124	CGGUUCGACUCGUUAGGUUC	AAAUCUAAUGAGCUGAACCC	Cleavage
Ll-miR107	TRINITY_DN55219_c0_g3_i14	tRNA(adenine(34)) deaminase, chloroplastic	4	1	20	105	124	CGGUUCGACUCGUUAGGUUC	AAAUCUAAUGAGCUGAACCC	Cleavage
Ll-miR107	TRINITY_DN55219_c0_g3_i2	tRNA(adenine(34)) deaminase, chloroplastic	4	1	20	105	124	CGGUUCGACUCGUUAGGUUC	AAAUCUAAUGAGCUGAACCC	Cleavage
Ll-miR107	TRINITY_DN55219_c0_g3_i3	tRNA(adenine(34)) deaminase, chloroplastic	4	1	20	105	124	CGGUUCGACUCGUUAGGUUC	AAAUCUAAUGAGCUGAACCC	Cleavage
Ll-miR107	TRINITY_DN55219_c0_g3_i4	tRNA(adenine(34)) deaminase, chloroplastic	4	1	20	105	124	CGGUUCGACUCGUUAGGUUC	AAAUCUAAUGAGCUGAACCC	Cleavage
Ll-miR107	TRINITY_DN55219_c0_g3_i5	tRNA(adenine(34)) deaminase, chloroplastic	4	1	20	105	124	CGGUUCGACUCGUUAGGUUC	AAAUCUAAUGAGCUGAACCC	Cleavage
Ll-miR107	TRINITY_DN55219_c0_g3_i6	tRNA(adenine(34)) deaminase, chloroplastic	4	1	20	105	124	CGGUUCGACUCGUUAGGUUC	AAAUCUAAUGAGCUGAACCC	Cleavage
Ll-miR107	TRINITY_DN55219_c0_g3_i7	tRNA(adenine(34)) deaminase, chloroplastic	4	1	20	105	124	CGGUUCGACUCGUUAGGUUC	AAAUCUAAUGAGCUGAACCC	Cleavage
Ll-miR107	TRINITY_DN55219_c0_g3_i9	tRNA(adenine(34)) deaminase, chloroplastic	4	1	20	105	124	CGGUUCGACUCGUUAGGUUC	AAAUCUAAUGAGCUGAACCC	Cleavage
Ll-miR107	TRINITY_DN55716_c4_g3_i1		4	1	20	516	535	CGGUUCGACUCGUUAGGUUC	GAACCAAAUGAGUUGAAUUU	Cleavage
Ll-miR107	TRINITY_DN55867_c7_g1_i5	Beta-fructofuranosidase, cell wall isozyme	4	1	20	1500	1519	CGGUUCGACUCGUUAGGUUC	UAACCUAACAAGUUGGACUA	Translation
Ll-miR107	TRINITY_DN56180_c0_g2_i1	Cytochrome c oxidase subunit 3	4	1	20	2989	3008	CGGUUCGACUCGUUAGGUUC	GAACCUAAUGGAUCGAACUC	Cleavage
Ll-miR107	TRINITY_DN56368_c0_g2_i1	Phosphoenolpyruvate carboxykinase (ATP)	4	1	20	18	37	CGGUUCGACUCGUUAGGUUC	UGAGCUGACGAGUUGAACUA	Cleavage
Ll-miR107	TRINITY_DN56806_c0_g1_i1	Pentatricopeptide repeat-containing protein At4g21300	4	1	20	2799	2818	CGGUUCGACUCGUUAGGUUC	GAGCUUAACAAGUCGAACUA	Translation
Ll-miR107	TRINITY_DN58453_c0_g1_i16	CTP synthase	4	1	20	2498	2517	CGGUUCGACUCGUUAGGUUC	CAAGCUGACUAGUCGAACCA	Translation
Ll-miR107	TRINITY_DN58453_c0_g1_i8	CTP synthase	4	1	20	2586	2605	CGGUUCGACUCGUUAGGUUC	CAAGCUGACUAGUCGAACCA	Translation
Ll-miR107	TRINITY_DN58595_c9_g1_i1		4	1	20	63	82	CGGUUCGACUCGUUAGGUUC	GAACUUAACAAGUCGAAUUA	Translation
Ll-miR107	TRINITY_DN58945_c1_g1_i9		4	1	20	836	855	CGGUUCGACUCGUUAGGUUC	AAGCUUGAUGAGUUGAACAG	Cleavage
Ll-miR107	TRINITY_DN59049_c2_g11_i1		4	1	20	385	404	CGGUUCGACUCGUUAGGUUC	GAGUCUAAUGAGGUGGACCG	Cleavage
Ll-miR107	TRINITY_DN59049_c2_g11_i2		4	1	20	385	404	CGGUUCGACUCGUUAGGUUC	GAGUCUAAUGAGGUGGACCG	Cleavage
Ll-miR107	TRINITY_DN61424_c0_g1_i1		4	1	20	85	104	CGGUUCGACUCGUUAGGUUC	GAACUUGACCAGUCGAACUU	Translation
Ll-miR107	TRINITY_DN62027_c0_g1_i1		4	1	20	170	189	CGGUUCGACUCGUUAGGUUC	GAACCAAAUGAGUCGAGUUU	Cleavage
Ll-miR107	TRINITY_DN73171_c0_g1_i1		4	1	20	80	99	CGGUUCGACUCGUUAGGUUC	GAACUGAACGAGUUGAAUUU	Cleavage
Ll-miR107	TRINITY_DN88485_c0_g1_i1		4	1	20	53	72	CGGUUCGACUCGUUAGGUUC	CCAUUUGACGAGUCGGGCUG	Cleavage
Ll-miR108	TRINITY_DN54194_c0_g4_i5		0	1	21	3946	3966	CGUGUUCUCAGGUCGCCCCUG	CAGGGGCGACCUGAGAACACG	Cleavage
Ll-miR108	TRINITY_DN54194_c0_g4_i7		0	1	21	4367	4387	CGUGUUCUCAGGUCGCCCCUG	CAGGGGCGACCUGAGAACACG	Cleavage
Ll-miR108	TRINITY_DN54194_c0_g4_i9		0	1	21	4283	4303	CGUGUUCUCAGGUCGCCCCUG	CAGGGGCGACCUGAGAACACG	Cleavage
Ll-miR108	TRINITY_DN54194_c0_g2_i4		1	1	21	602	622	CGUGUUCUCAGGUCGCCCCUG	CAGGGGCGACCUGAGAACACA	Cleavage
Ll-miR108	TRINITY_DN56226_c0_g3_i2	Plastocyanin, chloroplastic	2.5	1	21	769	789	CGUGUUCUCAGGUCGCCCCUG	CAUGGGCGACUUGAGAACACU	Cleavage
Ll-miR108	TRINITY_DN56226_c0_g3_i3		2.5	1	21	1094	1114	CGUGUUCUCAGGUCGCCCCUG	CAUGGGCGACUUGAGAACACU	Cleavage
Ll-miR108	TRINITY_DN56475_c2_g1_i1	Serine/threonine-protein kinase PBL27	3	1	21	576	596	CGUGUUCUCAGGUCGCCCCUG	AAAGGGCGCCUUGAGAACACG	Cleavage
Ll-miR108	TRINITY_DN56475_c2_g1_i12	Serine/threonine-protein kinase PBL27	3	1	21	576	596	CGUGUUCUCAGGUCGCCCCUG	AAAGGGCGCCUUGAGAACACG	Cleavage
Ll-miR108	TRINITY_DN56475_c2_g1_i16	Serine/threonine-protein kinase PBL27	3	1	21	576	596	CGUGUUCUCAGGUCGCCCCUG	AAAGGGCGCCUUGAGAACACG	Cleavage
Ll-miR108	TRINITY_DN56475_c2_g1_i19	Serine/threonine-protein kinase PBL27	3	1	21	576	596	CGUGUUCUCAGGUCGCCCCUG	AAAGGGCGCCUUGAGAACACG	Cleavage
Ll-miR108	TRINITY_DN56475_c2_g1_i20	Serine/threonine-protein kinase PBL27	3	1	21	576	596	CGUGUUCUCAGGUCGCCCCUG	AAAGGGCGCCUUGAGAACACG	Cleavage
Ll-miR108	TRINITY_DN56475_c2_g5_i1		3	1	21	28	48	CGUGUUCUCAGGUCGCCCCUG	AAAGGGCGCCUUGAGAACACG	Cleavage
Ll-miR108	TRINITY_DN58335_c3_g3_i3	Endoglucanase 17	3	1	21	86	106	CGUGUUCUCAGGUCGCCCCUG	UGGGAGAGACCUGAGGACAUG	Cleavage
Ll-miR108	TRINITY_DN58335_c3_g3_i5	Endoglucanase 17	3	1	21	86	106	CGUGUUCUCAGGUCGCCCCUG	UGGGAGAGACCUGAGGACAUG	Cleavage
Ll-miR108	TRINITY_DN58335_c3_g4_i1	Endoglucanase 17	3	1	21	49	69	CGUGUUCUCAGGUCGCCCCUG	UGGGAGAGACCUGAGGACAUG	Cleavage
Ll-miR108	TRINITY_DN58856_c0_g4_i1	Endoglucanase 3	3	1	21	567	587	CGUGUUCUCAGGUCGCCCCUG	UGGGAGAGACCUGAGGACAUG	Cleavage
Ll-miR108	TRINITY_DN75431_c0_g1_i1		3	1	21	170	190	CGUGUUCUCAGGUCGCCCCUG	UCGGGACGACCUGAGAGCAAG	Cleavage
Ll-miR108	TRINITY_DN55958_c1_g4_i1	Probable nucleoredoxin 1	3.5	1	21	1647	1667	CGUGUUCUCAGGUCGCCCCUG	AAGGGGUGGCCUGAGAAGGUG	Cleavage
Ll-miR108	TRINITY_DN55958_c1_g4_i2	Probable nucleoredoxin 1	3.5	1	21	2078	2098	CGUGUUCUCAGGUCGCCCCUG	AAGGGGUGGCCUGAGAAGGUG	Cleavage
Ll-miR108	TRINITY_DN55958_c1_g4_i3	Probable nucleoredoxin 1	3.5	1	21	1015	1035	CGUGUUCUCAGGUCGCCCCUG	AAGGGGUGGCCUGAGAAGGUG	Cleavage
Ll-miR108	TRINITY_DN55958_c1_g4_i4	Probable nucleoredoxin 1	3.5	1	21	1766	1786	CGUGUUCUCAGGUCGCCCCUG	AAGGGGUGGCCUGAGAAGGUG	Cleavage
Ll-miR108	TRINITY_DN56226_c0_g4_i1	Plastocyanin, chloroplastic	3.5	1	21	552	573	CGUGUUCUCAGGUCGCCC-CUG	CAGUGGGCGACUUGAGAACACC	Cleavage
Ll-miR108	TRINITY_DN56475_c2_g1_i15	Serine/threonine-protein kinase PBL27	3.5	1	21	583	603	CGUGUUCUCAGGUCGCCCCUG	AAAGGUCGACUUGAGAACACA	Cleavage
Ll-miR108	TRINITY_DN56475_c2_g1_i29	Serine/threonine-protein kinase PBL27	3.5	1	21	583	603	CGUGUUCUCAGGUCGCCCCUG	AAAGGUCGACUUGAGAACACA	Cleavage
Ll-miR108	TRINITY_DN56475_c2_g1_i31	Serine/threonine-protein kinase PBL27	3.5	1	21	583	603	CGUGUUCUCAGGUCGCCCCUG	AAAGGUCGACUUGAGAACACA	Cleavage
Ll-miR108	TRINITY_DN56475_c2_g1_i5	Serine/threonine-protein kinase PBL27	3.5	1	21	583	603	CGUGUUCUCAGGUCGCCCCUG	AAAGGUCGACUUGAGAACACA	Cleavage
Ll-miR108	TRINITY_DN56475_c2_g1_i8	Serine/threonine-protein kinase PBL27	3.5	1	21	583	603	CGUGUUCUCAGGUCGCCCCUG	AAAGGUCGACUUGAGAACACA	Cleavage
Ll-miR108	TRINITY_DN49840_c1_g1_i1	Copper chaperone for superoxide dismutase, chloroplastic/cytosolic	4	1	21	723	743	CGUGUUCUCAGGUCGCCCCUG	AGUUGGUGACCUGGGAACACU	Cleavage
Ll-miR108	TRINITY_DN49840_c1_g1_i10	Copper chaperone for superoxide dismutase, chloroplastic/cytosolic	4	1	21	788	808	CGUGUUCUCAGGUCGCCCCUG	AGUUGGUGACCUGGGAACACU	Cleavage
Ll-miR108	TRINITY_DN49840_c1_g1_i11	Copper chaperone for superoxide dismutase, chloroplastic/cytosolic	4	1	21	713	733	CGUGUUCUCAGGUCGCCCCUG	AGUUGGUGACCUGGGAACACU	Cleavage
Ll-miR108	TRINITY_DN49840_c1_g1_i2		4	1	21	1291	1311	CGUGUUCUCAGGUCGCCCCUG	AGUUGGUGACCUGGGAACACU	Cleavage
Ll-miR108	TRINITY_DN49840_c1_g1_i3	Copper chaperone for superoxide dismutase, chloroplastic/cytosolic	4	1	21	1185	1205	CGUGUUCUCAGGUCGCCCCUG	AGUUGGUGACCUGGGAACACU	Cleavage
Ll-miR108	TRINITY_DN49840_c1_g1_i4	Copper chaperone for superoxide dismutase, chloroplastic/cytosolic	4	1	21	1132	1152	CGUGUUCUCAGGUCGCCCCUG	AGUUGGUGACCUGGGAACACU	Cleavage
Ll-miR108	TRINITY_DN49840_c1_g1_i5	Copper chaperone for superoxide dismutase, chloroplastic/cytosolic	4	1	21	605	625	CGUGUUCUCAGGUCGCCCCUG	AGUUGGUGACCUGGGAACACU	Cleavage
Ll-miR108	TRINITY_DN49840_c1_g1_i6	Copper chaperone for superoxide dismutase, chloroplastic/cytosolic	4	1	21	766	786	CGUGUUCUCAGGUCGCCCCUG	AGUUGGUGACCUGGGAACACU	Cleavage
Ll-miR108	TRINITY_DN49840_c1_g1_i7	Copper chaperone for superoxide dismutase, chloroplastic/cytosolic	4	1	21	1216	1236	CGUGUUCUCAGGUCGCCCCUG	AGUUGGUGACCUGGGAACACU	Cleavage
Ll-miR108	TRINITY_DN49840_c1_g1_i8	Copper chaperone for superoxide dismutase, chloroplastic/cytosolic	4	1	21	1142	1162	CGUGUUCUCAGGUCGCCCCUG	AGUUGGUGACCUGGGAACACU	Cleavage
Ll-miR108	TRINITY_DN49840_c1_g1_i9		4	1	21	1635	1655	CGUGUUCUCAGGUCGCCCCUG	AGUUGGUGACCUGGGAACACU	Cleavage
Ll-miR108	TRINITY_DN53200_c6_g2_i1	Scarecrow-like protein 9	4	1	21	1214	1234	CGUGUUCUCAGGUCGCCCCUG	AGUGGUCGAUUUGAGAACACU	Cleavage
Ll-miR108	TRINITY_DN53200_c6_g2_i2	Scarecrow-like protein 9	4	1	21	1214	1234	CGUGUUCUCAGGUCGCCCCUG	AGUGGUCGAUUUGAGAACACU	Cleavage
Ll-miR108	TRINITY_DN53200_c6_g2_i3	Scarecrow-like protein 9	4	1	21	1326	1346	CGUGUUCUCAGGUCGCCCCUG	AGUGGUCGAUUUGAGAACACU	Cleavage
Ll-miR108	TRINITY_DN53200_c6_g2_i4	Scarecrow-like protein 9	4	1	21	1326	1346	CGUGUUCUCAGGUCGCCCCUG	AGUGGUCGAUUUGAGAACACU	Cleavage
Ll-miR108	TRINITY_DN56979_c3_g1_i6	Sucrose transport protein SUC4	4	1	21	651	671	CGUGUUCUCAGGUCGCCCCUG	GGGUGGCGGUUUGGGGAUACG	Cleavage
Ll-miR108	TRINITY_DN57965_c0_g2_i1	Probable beta-1,3-galactosyltransferase 14	4	1	21	332	352	CGUGUUCUCAGGUCGCCCCUG	UUCGGGUGGUUUGGGAGCACG	Cleavage
Ll-miR108	TRINITY_DN58128_c1_g1_i10	(6-4)DNA photolyase	4	1	21	3174	3194	CGUGUUCUCAGGUCGCCCCUG	UGGGCGUGACCUGAGAACAAU	Cleavage
Ll-miR108	TRINITY_DN58128_c1_g1_i11	(6-4)DNA photolyase	4	1	21	3087	3107	CGUGUUCUCAGGUCGCCCCUG	UGGGCGUGACCUGAGAACAAU	Cleavage
Ll-miR108	TRINITY_DN58128_c1_g1_i12	(6-4)DNA photolyase	4	1	21	3087	3107	CGUGUUCUCAGGUCGCCCCUG	UGGGCGUGACCUGAGAACAAU	Cleavage
Ll-miR108	TRINITY_DN58128_c1_g1_i13	(6-4)DNA photolyase	4	1	21	3151	3171	CGUGUUCUCAGGUCGCCCCUG	UGGGCGUGACCUGAGAACAAU	Cleavage
Ll-miR108	TRINITY_DN58128_c1_g1_i14	(6-4)DNA photolyase	4	1	21	3304	3324	CGUGUUCUCAGGUCGCCCCUG	UGGGCGUGACCUGAGAACAAU	Cleavage
Ll-miR108	TRINITY_DN58128_c1_g1_i15	(6-4)DNA photolyase	4	1	21	3151	3171	CGUGUUCUCAGGUCGCCCCUG	UGGGCGUGACCUGAGAACAAU	Cleavage
Ll-miR108	TRINITY_DN58128_c1_g1_i16	(6-4)DNA photolyase	4	1	21	3526	3546	CGUGUUCUCAGGUCGCCCCUG	UGGGCGUGACCUGAGAACAAU	Cleavage
Ll-miR108	TRINITY_DN58128_c1_g1_i17	(6-4)DNA photolyase	4	1	21	3386	3406	CGUGUUCUCAGGUCGCCCCUG	UGGGCGUGACCUGAGAACAAU	Cleavage
Ll-miR108	TRINITY_DN58128_c1_g1_i2	(6-4)DNA photolyase	4	1	21	2749	2769	CGUGUUCUCAGGUCGCCCCUG	UGGGCGUGACCUGAGAACAAU	Cleavage
Ll-miR108	TRINITY_DN58128_c1_g1_i20	(6-4)DNA photolyase	4	1	21	3441	3461	CGUGUUCUCAGGUCGCCCCUG	UGGGCGUGACCUGAGAACAAU	Cleavage
Ll-miR108	TRINITY_DN58128_c1_g1_i21	Cytochrome c oxidase subunit 5b-2, mitochondrial	4	1	21	3304	3324	CGUGUUCUCAGGUCGCCCCUG	UGGGCGUGACCUGAGAACAAU	Cleavage
Ll-miR108	TRINITY_DN58128_c1_g1_i22	(6-4)DNA photolyase	4	1	21	4039	4059	CGUGUUCUCAGGUCGCCCCUG	UGGGCGUGACCUGAGAACAAU	Cleavage
Ll-miR108	TRINITY_DN58128_c1_g1_i23	(6-4)DNA photolyase	4	1	21	3304	3324	CGUGUUCUCAGGUCGCCCCUG	UGGGCGUGACCUGAGAACAAU	Cleavage
Ll-miR108	TRINITY_DN58128_c1_g1_i24	(6-4)DNA photolyase	4	1	21	3174	3194	CGUGUUCUCAGGUCGCCCCUG	UGGGCGUGACCUGAGAACAAU	Cleavage
Ll-miR108	TRINITY_DN58128_c1_g1_i25	(6-4)DNA photolyase	4	1	21	3322	3342	CGUGUUCUCAGGUCGCCCCUG	UGGGCGUGACCUGAGAACAAU	Cleavage
Ll-miR108	TRINITY_DN58128_c1_g1_i26	(6-4)DNA photolyase	4	1	21	3240	3260	CGUGUUCUCAGGUCGCCCCUG	UGGGCGUGACCUGAGAACAAU	Cleavage
Ll-miR108	TRINITY_DN58128_c1_g1_i27	(6-4)DNA photolyase	4	1	21	3240	3260	CGUGUUCUCAGGUCGCCCCUG	UGGGCGUGACCUGAGAACAAU	Cleavage
Ll-miR108	TRINITY_DN58128_c1_g1_i28	(6-4)DNA photolyase	4	1	21	2726	2746	CGUGUUCUCAGGUCGCCCCUG	UGGGCGUGACCUGAGAACAAU	Cleavage
Ll-miR108	TRINITY_DN58128_c1_g1_i3	(6-4)DNA photolyase	4	1	21	2879	2899	CGUGUUCUCAGGUCGCCCCUG	UGGGCGUGACCUGAGAACAAU	Cleavage
Ll-miR108	TRINITY_DN58128_c1_g1_i30	(6-4)DNA photolyase	4	1	21	3087	3107	CGUGUUCUCAGGUCGCCCCUG	UGGGCGUGACCUGAGAACAAU	Cleavage
Ll-miR108	TRINITY_DN58128_c1_g1_i31	(6-4)DNA photolyase	4	1	21	3526	3546	CGUGUUCUCAGGUCGCCCCUG	UGGGCGUGACCUGAGAACAAU	Cleavage
Ll-miR108	TRINITY_DN58128_c1_g1_i32	(6-4)DNA photolyase	4	1	21	3322	3342	CGUGUUCUCAGGUCGCCCCUG	UGGGCGUGACCUGAGAACAAU	Cleavage
Ll-miR108	TRINITY_DN58128_c1_g1_i33	(6-4)DNA photolyase	4	1	21	2815	2835	CGUGUUCUCAGGUCGCCCCUG	UGGGCGUGACCUGAGAACAAU	Cleavage
Ll-miR108	TRINITY_DN58128_c1_g1_i34	(6-4)DNA photolyase	4	1	21	3441	3461	CGUGUUCUCAGGUCGCCCCUG	UGGGCGUGACCUGAGAACAAU	Cleavage
Ll-miR108	TRINITY_DN58128_c1_g1_i4	(6-4)DNA photolyase	4	1	21	3240	3260	CGUGUUCUCAGGUCGCCCCUG	UGGGCGUGACCUGAGAACAAU	Cleavage
Ll-miR108	TRINITY_DN58128_c1_g1_i5	(6-4)DNA photolyase	4	1	21	4039	4059	CGUGUUCUCAGGUCGCCCCUG	UGGGCGUGACCUGAGAACAAU	Cleavage
Ll-miR108	TRINITY_DN58128_c1_g1_i7	Cytochrome c oxidase subunit 5b-2, mitochondrial	4	1	21	3386	3406	CGUGUUCUCAGGUCGCCCCUG	UGGGCGUGACCUGAGAACAAU	Cleavage
Ll-miR108	TRINITY_DN58128_c1_g1_i8	(6-4)DNA photolyase	4	1	21	2662	2682	CGUGUUCUCAGGUCGCCCCUG	UGGGCGUGACCUGAGAACAAU	Cleavage
Ll-miR108	TRINITY_DN58128_c1_g1_i9	(6-4)DNA photolyase	4	1	21	4478	4498	CGUGUUCUCAGGUCGCCCCUG	UGGGCGUGACCUGAGAACAAU	Cleavage
Ll-miR109	TRINITY_DN58374_c2_g7_i1	Protein MULTIPLE CHLOROPLAST DIVISION SITE 1	2	1	20	282	301	CGUUUCACGUCGGGUUCACC	AGUGAACCUGACGUGAAUCG	Cleavage
Ll-miR109	TRINITY_DN58374_c2_g7_i11	Protein MULTIPLE CHLOROPLAST DIVISION SITE 1	2	1	20	282	301	CGUUUCACGUCGGGUUCACC	AGUGAACCUGACGUGAAUCG	Cleavage
Ll-miR109	TRINITY_DN58374_c2_g7_i2	Protein MULTIPLE CHLOROPLAST DIVISION SITE 1	2	1	20	282	301	CGUUUCACGUCGGGUUCACC	AGUGAACCUGACGUGAAUCG	Cleavage
Ll-miR109	TRINITY_DN58374_c2_g7_i4		2	1	20	282	301	CGUUUCACGUCGGGUUCACC	AGUGAACCUGACGUGAAUCG	Cleavage
Ll-miR109	TRINITY_DN58374_c2_g7_i7	Protein MULTIPLE CHLOROPLAST DIVISION SITE 1	2	1	20	282	301	CGUUUCACGUCGGGUUCACC	AGUGAACCUGACGUGAAUCG	Cleavage
Ll-miR109	TRINITY_DN58374_c2_g7_i8	Protein MULTIPLE CHLOROPLAST DIVISION SITE 1	2	1	20	282	301	CGUUUCACGUCGGGUUCACC	AGUGAACCUGACGUGAAUCG	Cleavage
Ll-miR109	TRINITY_DN58374_c2_g7_i9	Protein MULTIPLE CHLOROPLAST DIVISION SITE 1	2	1	20	282	301	CGUUUCACGUCGGGUUCACC	AGUGAACCUGACGUGAAUCG	Cleavage
Ll-miR109	TRINITY_DN52919_c0_g1_i1	Transcription factor TGA7	2.5	1	20	2103	2122	CGUUUCACGUCGGGUUCACC	UUUGAACCCGACGUGAAUCG	Cleavage
Ll-miR109	TRINITY_DN52919_c0_g1_i12	Transcription factor TGA7	2.5	1	20	2097	2116	CGUUUCACGUCGGGUUCACC	UUUGAACCCGACGUGAAUCG	Cleavage
Ll-miR109	TRINITY_DN52919_c0_g1_i4	Transcription factor TGA7	2.5	1	20	2490	2509	CGUUUCACGUCGGGUUCACC	UUUGAACCCGACGUGAAUCG	Cleavage
Ll-miR109	TRINITY_DN52919_c0_g1_i9	Transcription factor TGA7	2.5	1	20	2004	2023	CGUUUCACGUCGGGUUCACC	UUUGAACCCGACGUGAAUCG	Cleavage
Ll-miR109	TRINITY_DN58813_c3_g4_i1	Uncharacterized membrane protein At1g16860	3	1	20	40	59	CGUUUCACGUCGGGUUCACC	AUUGGACCCGACGUGAAAAG	Cleavage
Ll-miR109	TRINITY_DN59200_c2_g2_i2	Kinesin-like protein KIN-14I	3	1	20	1696	1715	CGUUUCACGUCGGGUUCACC	UGUUCACUCGAUGUGAAACG	Cleavage
Ll-miR109	TRINITY_DN59200_c2_g2_i3	Kinesin-like protein KIN-14I	3	1	20	1809	1828	CGUUUCACGUCGGGUUCACC	UGUUCACUCGAUGUGAAACG	Cleavage
Ll-miR109	TRINITY_DN49709_c0_g1_i1	Probable cadmium/zinc-transporting ATPase HMA1, chloroplastic	3.5	1	20	3204	3223	CGUUUCACGUCGGGUUCACC	UGUGAUUCUGAUGUGAAACA	Cleavage
Ll-miR109	TRINITY_DN49709_c0_g1_i3	Probable cadmium/zinc-transporting ATPase HMA1, chloroplastic	3.5	1	20	2559	2578	CGUUUCACGUCGGGUUCACC	UGUGAUUCUGAUGUGAAACA	Cleavage
Ll-miR109	TRINITY_DN50676_c1_g1_i1	Aspartyl protease AED3	3.5	1	20	1245	1264	CGUUUCACGUCGGGUUCACC	UGUGAACUCGGUGUUGAACG	Cleavage
Ll-miR109	TRINITY_DN52800_c6_g1_i1		3.5	1	20	377	396	CGUUUCACGUCGGGUUCACC	AAUGAACCCGACAUGAAGUG	Cleavage
Ll-miR109	TRINITY_DN53406_c0_g1_i7		3.5	1	20	157	176	CGUUUCACGUCGGGUUCACC	GCCGAACCCGAUGUGAAACC	Cleavage
Ll-miR109	TRINITY_DN53406_c0_g1_i8		3.5	1	20	157	176	CGUUUCACGUCGGGUUCACC	GCCGAACCCGAUGUGAAACC	Cleavage
Ll-miR109	TRINITY_DN53963_c2_g1_i4		3.5	1	20	496	515	CGUUUCACGUCGGGUUCACC	AAUGAAUUUGAUGUGAAAUG	Cleavage
Ll-miR109	TRINITY_DN54995_c1_g2_i1	Myb family transcription factor PHL7	3.5	1	20	272	291	CGUUUCACGUCGGGUUCACC	GGUGGAUCUGGCGUGAAAAG	Cleavage
Ll-miR109	TRINITY_DN54995_c1_g2_i2	Myb family transcription factor PHL7	3.5	1	20	272	291	CGUUUCACGUCGGGUUCACC	GGUGGAUCUGGCGUGAAAAG	Cleavage
Ll-miR109	TRINITY_DN54995_c1_g2_i3	Myb family transcription factor PHL7	3.5	1	20	272	291	CGUUUCACGUCGGGUUCACC	GGUGGAUCUGGCGUGAAAAG	Cleavage
Ll-miR109	TRINITY_DN54995_c1_g2_i4	Myb family transcription factor PHL7	3.5	1	20	272	291	CGUUUCACGUCGGGUUCACC	GGUGGAUCUGGCGUGAAAAG	Cleavage
Ll-miR109	TRINITY_DN54995_c1_g2_i5	Myb family transcription factor PHL7	3.5	1	20	272	291	CGUUUCACGUCGGGUUCACC	GGUGGAUCUGGCGUGAAAAG	Cleavage
Ll-miR109	TRINITY_DN54995_c1_g2_i6	Myb family transcription factor PHL7	3.5	1	20	272	291	CGUUUCACGUCGGGUUCACC	GGUGGAUCUGGCGUGAAAAG	Cleavage
Ll-miR109	TRINITY_DN54995_c1_g2_i7	Myb family transcription factor PHL7	3.5	1	20	272	291	CGUUUCACGUCGGGUUCACC	GGUGGAUCUGGCGUGAAAAG	Cleavage
Ll-miR109	TRINITY_DN54995_c1_g2_i8	Myb family transcription factor PHL7	3.5	1	20	272	291	CGUUUCACGUCGGGUUCACC	GGUGGAUCUGGCGUGAAAAG	Cleavage
Ll-miR109	TRINITY_DN54995_c1_g2_i9	Myb family transcription factor PHL7	3.5	1	20	272	291	CGUUUCACGUCGGGUUCACC	GGUGGAUCUGGCGUGAAAAG	Cleavage
Ll-miR109	TRINITY_DN57362_c2_g2_i1		3.5	1	20	863	882	CGUUUCACGUCGGGUUCACC	CGAGAACCUGAUGUGAAAUC	Cleavage
Ll-miR109	TRINITY_DN57362_c2_g2_i3		3.5	1	20	980	999	CGUUUCACGUCGGGUUCACC	CGAGAACCUGAUGUGAAAUC	Cleavage
Ll-miR109	TRINITY_DN58117_c0_g1_i10	Synaptotagmin-3	3.5	1	20	1204	1223	CGUUUCACGUCGGGUUCACC	CUUGAACCCGGAGUGGAACG	Cleavage
Ll-miR109	TRINITY_DN58117_c0_g1_i12	Synaptotagmin-3	3.5	1	20	1204	1223	CGUUUCACGUCGGGUUCACC	CUUGAACCCGGAGUGGAACG	Cleavage
Ll-miR109	TRINITY_DN58117_c0_g1_i16	Dolichyl-diphosphooligosaccharide--protein glycosyltransferase subunit 1B	3.5	1	20	1204	1223	CGUUUCACGUCGGGUUCACC	CUUGAACCCGGAGUGGAACG	Cleavage
Ll-miR109	TRINITY_DN58117_c0_g1_i18	Dolichyl-diphosphooligosaccharide--protein glycosyltransferase subunit 1B	3.5	1	20	1432	1451	CGUUUCACGUCGGGUUCACC	CUUGAACCCGGAGUGGAACG	Cleavage
Ll-miR109	TRINITY_DN58117_c0_g1_i24	Synaptotagmin-3	3.5	1	20	1204	1223	CGUUUCACGUCGGGUUCACC	CUUGAACCCGGAGUGGAACG	Cleavage
Ll-miR109	TRINITY_DN58117_c0_g1_i25	Synaptotagmin-3	3.5	1	20	1204	1223	CGUUUCACGUCGGGUUCACC	CUUGAACCCGGAGUGGAACG	Cleavage
Ll-miR109	TRINITY_DN58117_c0_g1_i4	Synaptotagmin-3	3.5	1	20	1204	1223	CGUUUCACGUCGGGUUCACC	CUUGAACCCGGAGUGGAACG	Cleavage
Ll-miR109	TRINITY_DN58117_c0_g1_i6	Synaptotagmin-3	3.5	1	20	1204	1223	CGUUUCACGUCGGGUUCACC	CUUGAACCCGGAGUGGAACG	Cleavage
Ll-miR109	TRINITY_DN58117_c0_g1_i9	Dolichyl-diphosphooligosaccharide--protein glycosyltransferase subunit 1B	3.5	1	20	1312	1331	CGUUUCACGUCGGGUUCACC	CUUGAACCCGGAGUGGAACG	Cleavage
Ll-miR109	TRINITY_DN58628_c0_g1_i2		3.5	1	20	164	183	CGUUUCACGUCGGGUUCACC	CGAGAAUCCGACUUGGAACG	Cleavage
Ll-miR109	TRINITY_DN58628_c0_g1_i3	DEAD-box ATP-dependent RNA helicase 32	3.5	1	20	164	183	CGUUUCACGUCGGGUUCACC	CGAGAAUCCGACUUGGAACG	Cleavage
Ll-miR109	TRINITY_DN58628_c0_g1_i5	DEAD-box ATP-dependent RNA helicase 32	3.5	1	20	164	183	CGUUUCACGUCGGGUUCACC	CGAGAAUCCGACUUGGAACG	Cleavage
Ll-miR109	TRINITY_DN58628_c0_g1_i6	DEAD-box ATP-dependent RNA helicase 32	3.5	1	20	164	183	CGUUUCACGUCGGGUUCACC	CGAGAAUCCGACUUGGAACG	Cleavage
Ll-miR109	TRINITY_DN58628_c0_g1_i7	DEAD-box ATP-dependent RNA helicase 32	3.5	1	20	164	183	CGUUUCACGUCGGGUUCACC	CGAGAAUCCGACUUGGAACG	Cleavage
Ll-miR109	TRINITY_DN58628_c0_g1_i8	DEAD-box ATP-dependent RNA helicase 32	3.5	1	20	164	183	CGUUUCACGUCGGGUUCACC	CGAGAAUCCGACUUGGAACG	Cleavage
Ll-miR109	TRINITY_DN58628_c0_g1_i9	DEAD-box ATP-dependent RNA helicase 32	3.5	1	20	164	183	CGUUUCACGUCGGGUUCACC	CGAGAAUCCGACUUGGAACG	Cleavage
Ll-miR109	TRINITY_DN64309_c0_g1_i1		3.5	1	20	112	131	CGUUUCACGUCGGGUUCACC	AGUGAACCCGACGCGAAGUU	Cleavage
Ll-miR109	TRINITY_DN68079_c0_g1_i1		3.5	1	20	583	602	CGUUUCACGUCGGGUUCACC	AGUGAACCUUAUGUGAAACA	Translation
Ll-miR109	TRINITY_DN83886_c0_g1_i1	Translocon-associated protein subunit delta	3.5	1	20	207	226	CGUUUCACGUCGGGUUCACC	GGUGAAUUCGAUGUCAAAUG	Cleavage
Ll-miR109	TRINITY_DN86216_c0_g1_i1		3.5	1	20	294	313	CGUUUCACGUCGGGUUCACC	CGAGAAUCCGACUUGGAACG	Cleavage
Ll-miR109	TRINITY_DN52758_c5_g2_i1		4	1	20	1085	1104	CGUUUCACGUCGGGUUCACC	GGUGGAUCUGGUGUGAAAAG	Cleavage
Ll-miR109	TRINITY_DN52758_c5_g2_i2		4	1	20	1085	1104	CGUUUCACGUCGGGUUCACC	GGUGGAUCUGGUGUGAAAAG	Cleavage
Ll-miR109	TRINITY_DN52758_c5_g2_i3		4	1	20	1178	1197	CGUUUCACGUCGGGUUCACC	GGUGGAUCUGGUGUGAAAAG	Cleavage
Ll-miR109	TRINITY_DN52758_c5_g2_i4		4	1	20	1085	1104	CGUUUCACGUCGGGUUCACC	GGUGGAUCUGGUGUGAAAAG	Cleavage
Ll-miR109	TRINITY_DN53166_c0_g4_i1	Protein QUIRKY	4	1	20	335	354	CGUUUCACGUCGGGUUCACC	UCUGAACCCGGUUUGGAACG	Cleavage
Ll-miR109	TRINITY_DN53352_c0_g1_i11		4	1	20	651	670	CGUUUCACGUCGGGUUCACC	AGUGAACUCCACUUGAAAUG	Translation
Ll-miR109	TRINITY_DN53352_c0_g1_i15	Stromal cell-derived factor 2-like protein	4	1	20	651	670	CGUUUCACGUCGGGUUCACC	AGUGAACUCCACUUGAAAUG	Translation
Ll-miR109	TRINITY_DN53352_c0_g1_i4		4	1	20	651	670	CGUUUCACGUCGGGUUCACC	AGUGAACUCCACUUGAAAUG	Translation
Ll-miR109	TRINITY_DN54006_c4_g1_i10	Hydroxyproline O-galactosyltransferase HPGT1	4	1	20	2495	2514	CGUUUCACGUCGGGUUCACC	AUUGGACUCGAUGUGAAGCA	Cleavage
Ll-miR109	TRINITY_DN54006_c4_g1_i11	Hydroxyproline O-galactosyltransferase HPGT1	4	1	20	1647	1666	CGUUUCACGUCGGGUUCACC	AUUGGACUCGAUGUGAAGCA	Cleavage
Ll-miR109	TRINITY_DN54006_c4_g1_i12	Hydroxyproline O-galactosyltransferase HPGT1	4	1	20	1498	1517	CGUUUCACGUCGGGUUCACC	AUUGGACUCGAUGUGAAGCA	Cleavage
Ll-miR109	TRINITY_DN54006_c4_g1_i13	Hydroxyproline O-galactosyltransferase HPGT1	4	1	20	1518	1537	CGUUUCACGUCGGGUUCACC	AUUGGACUCGAUGUGAAGCA	Cleavage
Ll-miR109	TRINITY_DN54006_c4_g1_i14	Hydroxyproline O-galactosyltransferase HPGT1	4	1	20	2626	2645	CGUUUCACGUCGGGUUCACC	AUUGGACUCGAUGUGAAGCA	Cleavage
Ll-miR109	TRINITY_DN54006_c4_g1_i15	Hydroxyproline O-galactosyltransferase HPGT1	4	1	20	2294	2313	CGUUUCACGUCGGGUUCACC	AUUGGACUCGAUGUGAAGCA	Cleavage
Ll-miR109	TRINITY_DN54006_c4_g1_i2	Hydroxyproline O-galactosyltransferase HPGT1	4	1	20	2197	2216	CGUUUCACGUCGGGUUCACC	AUUGGACUCGAUGUGAAGCA	Cleavage
Ll-miR109	TRINITY_DN54006_c4_g1_i3	Hydroxyproline O-galactosyltransferase HPGT1	4	1	20	1885	1904	CGUUUCACGUCGGGUUCACC	AUUGGACUCGAUGUGAAGCA	Cleavage
Ll-miR109	TRINITY_DN54006_c4_g1_i5	Hydroxyproline O-galactosyltransferase HPGT1	4	1	20	1422	1441	CGUUUCACGUCGGGUUCACC	AUUGGACUCGAUGUGAAGCA	Cleavage
Ll-miR109	TRINITY_DN54006_c4_g1_i6	Hydroxyproline O-galactosyltransferase HPGT1	4	1	20	1594	1613	CGUUUCACGUCGGGUUCACC	AUUGGACUCGAUGUGAAGCA	Cleavage
Ll-miR109	TRINITY_DN54006_c4_g1_i7	Hydroxyproline O-galactosyltransferase HPGT1	4	1	20	1996	2015	CGUUUCACGUCGGGUUCACC	AUUGGACUCGAUGUGAAGCA	Cleavage
Ll-miR109	TRINITY_DN54006_c4_g1_i9	Hydroxyproline O-galactosyltransferase HPGT1	4	1	20	2422	2441	CGUUUCACGUCGGGUUCACC	AUUGGACUCGAUGUGAAGCA	Cleavage
Ll-miR109	TRINITY_DN54892_c2_g2_i2	SNF1-related protein kinase regulatory subunit gamma-1	4	1	20	1922	1941	CGUUUCACGUCGGGUUCACC	AGUGAACUUGGUGUGGAAAG	Cleavage
Ll-miR109	TRINITY_DN54892_c2_g2_i3	SNF1-related protein kinase regulatory subunit gamma-1	4	1	20	2653	2672	CGUUUCACGUCGGGUUCACC	AGUGAACUUGGUGUGGAAAG	Cleavage
Ll-miR109	TRINITY_DN54892_c2_g2_i4	SNF1-related protein kinase regulatory subunit gamma-1	4	1	20	2022	2041	CGUUUCACGUCGGGUUCACC	AGUGAACUUGGUGUGGAAAG	Cleavage
Ll-miR109	TRINITY_DN54892_c2_g2_i5	SNF1-related protein kinase regulatory subunit gamma-1	4	1	20	1911	1930	CGUUUCACGUCGGGUUCACC	AGUGAACUUGGUGUGGAAAG	Cleavage
Ll-miR109	TRINITY_DN54892_c2_g2_i6	SNF1-related protein kinase regulatory subunit gamma-1	4	1	20	2753	2772	CGUUUCACGUCGGGUUCACC	AGUGAACUUGGUGUGGAAAG	Cleavage
Ll-miR109	TRINITY_DN54892_c2_g2_i7	SNF1-related protein kinase regulatory subunit gamma-1	4	1	20	2642	2661	CGUUUCACGUCGGGUUCACC	AGUGAACUUGGUGUGGAAAG	Cleavage
Ll-miR109	TRINITY_DN54986_c1_g5_i4		4	1	20	190	209	CGUUUCACGUCGGGUUCACC	CCUGAAUCAGAUGUGAAAUG	Cleavage
Ll-miR109	TRINITY_DN56862_c1_g1_i1	Flavanone 3-dioxygenase	4	1	20	839	858	CGUUUCACGUCGGGUUCACC	GGAGGACUUGAAGUGAAACG	Cleavage
Ll-miR109	TRINITY_DN56862_c1_g1_i11	Probable 2-oxoglutarate-dependent dioxygenase At5g05600	4	1	20	855	874	CGUUUCACGUCGGGUUCACC	GGAGGACUUGAAGUGAAACG	Cleavage
Ll-miR109	TRINITY_DN56862_c1_g1_i13	Probable 2-oxoglutarate-dependent dioxygenase At5g05600	4	1	20	1208	1227	CGUUUCACGUCGGGUUCACC	GGAGGACUUGAAGUGAAACG	Cleavage
Ll-miR109	TRINITY_DN57343_c1_g2_i1		4	1	20	322	341	CGUUUCACGUCGGGUUCACC	GGUGAACCCAAAGUGGAAUG	Translation
Ll-miR109	TRINITY_DN57343_c1_g2_i3		4	1	20	322	341	CGUUUCACGUCGGGUUCACC	GGUGAACCCAAAGUGGAAUG	Translation
Ll-miR109	TRINITY_DN58117_c0_g1_i1	Synaptotagmin-3	4	1	20	484	503	CGUUUCACGUCGGGUUCACC	UUUGAAUCCGGAGUGGAACG	Cleavage
Ll-miR109	TRINITY_DN58117_c0_g1_i11	Synaptotagmin-3	4	1	20	893	912	CGUUUCACGUCGGGUUCACC	UUUGAAUCCGGAGUGGAACG	Cleavage
Ll-miR109	TRINITY_DN58117_c0_g1_i14	Synaptotagmin-3	4	1	20	893	912	CGUUUCACGUCGGGUUCACC	UUUGAAUCCGGAGUGGAACG	Cleavage
Ll-miR109	TRINITY_DN58117_c0_g1_i17	Synaptotagmin-3	4	1	20	484	503	CGUUUCACGUCGGGUUCACC	UUUGAAUCCGGAGUGGAACG	Cleavage
Ll-miR109	TRINITY_DN58117_c0_g1_i21	Synaptotagmin-3	4	1	20	1060	1079	CGUUUCACGUCGGGUUCACC	UUUGAAUCCGGAGUGGAACG	Cleavage
Ll-miR109	TRINITY_DN58117_c0_g1_i3	Synaptotagmin-3	4	1	20	1060	1079	CGUUUCACGUCGGGUUCACC	UUUGAAUCCGGAGUGGAACG	Cleavage
Ll-miR109	TRINITY_DN58165_c2_g3_i1	UDP-rhamnose/UDP-galactose transporter 5	4	1	20	205	224	CGUUUCACGUCGGGUUCACC	UGUGAGUUUGAUGUGGAACU	Cleavage
Ll-miR109	TRINITY_DN58416_c0_g2_i12	C2 and GRAM domain-containing protein At1g03370	4	1	20	1049	1068	CGUUUCACGUCGGGUUCACC	UUUGAACCCGAAGUGGGAUG	Cleavage
Ll-miR109	TRINITY_DN58416_c0_g2_i3	C2 and GRAM domain-containing protein At1g03370	4	1	20	525	544	CGUUUCACGUCGGGUUCACC	UUUGAACCCGAAGUGGGAUG	Cleavage
Ll-miR109	TRINITY_DN58416_c0_g2_i4	C2 and GRAM domain-containing protein At1g03370	4	1	20	1049	1068	CGUUUCACGUCGGGUUCACC	UUUGAACCCGAAGUGGGAUG	Cleavage
Ll-miR109	TRINITY_DN58416_c0_g2_i9	C2 and GRAM domain-containing protein At1g03370	4	1	20	1049	1068	CGUUUCACGUCGGGUUCACC	UUUGAACCCGAAGUGGGAUG	Cleavage
Ll-miR109	TRINITY_DN58501_c1_g3_i1	Protein IQ-DOMAIN 1	4	1	20	732	751	CGUUUCACGUCGGGUUCACC	AAUGAACUCGAGGUGGAAUG	Cleavage
Ll-miR109	TRINITY_DN58501_c1_g3_i10	Protein IQ-DOMAIN 1	4	1	20	611	630	CGUUUCACGUCGGGUUCACC	AAUGAACUCGAGGUGGAAUG	Cleavage
Ll-miR109	TRINITY_DN58501_c1_g3_i2	Protein IQ-DOMAIN 1	4	1	20	349	368	CGUUUCACGUCGGGUUCACC	AAUGAACUCGAGGUGGAAUG	Cleavage
Ll-miR109	TRINITY_DN58501_c1_g3_i3	Protein IQ-DOMAIN 1	4	1	20	698	717	CGUUUCACGUCGGGUUCACC	AAUGAACUCGAGGUGGAAUG	Cleavage
Ll-miR109	TRINITY_DN58501_c1_g3_i5	Protein IQ-DOMAIN 1	4	1	20	671	690	CGUUUCACGUCGGGUUCACC	AAUGAACUCGAGGUGGAAUG	Cleavage
Ll-miR109	TRINITY_DN58501_c1_g3_i7	Protein IQ-DOMAIN 1	4	1	20	732	751	CGUUUCACGUCGGGUUCACC	AAUGAACUCGAGGUGGAAUG	Cleavage
Ll-miR109	TRINITY_DN59126_c0_g4_i1		4	1	20	645	664	CGUUUCACGUCGGGUUCACC	ACCGAACUCCACGUGAAACG	Translation
Ll-miR109	TRINITY_DN75486_c0_g1_i1	Receptor-like protein kinase FERONIA	4	1	20	465	484	CGUUUCACGUCGGGUUCACC	GGUGAAACCGGUGUGAAGAG	Cleavage
Ll-miR109	TRINITY_DN8944_c0_g1_i1		4	1	20	56	75	CGUUUCACGUCGGGUUCACC	AGUGGAUCUGACGUGGGGCA	Cleavage
Ll-miR110	TRINITY_DN54154_c0_g2_i1	Lysine-specific demethylase JMJ25	1	1	20	419	438	CUCAAGAAAGCUGUGGGAGA	GCUCCCAUAGUUUUCUUGAG	Cleavage
Ll-miR110	TRINITY_DN54154_c0_g2_i2	Lysine-specific demethylase JMJ25	1	1	20	1544	1563	CUCAAGAAAGCUGUGGGAGA	GCUCCCAUAGUUUUCUUGAG	Cleavage
Ll-miR110	TRINITY_DN54154_c0_g2_i3	Lysine-specific demethylase JMJ25	1	1	20	1544	1563	CUCAAGAAAGCUGUGGGAGA	GCUCCCAUAGUUUUCUUGAG	Cleavage
Ll-miR110	TRINITY_DN54154_c0_g2_i5	Lysine-specific demethylase JMJ25	1	1	20	1544	1563	CUCAAGAAAGCUGUGGGAGA	GCUCCCAUAGUUUUCUUGAG	Cleavage
Ll-miR110	TRINITY_DN54154_c0_g2_i6	Lysine-specific demethylase JMJ25	1	1	20	419	438	CUCAAGAAAGCUGUGGGAGA	GCUCCCAUAGUUUUCUUGAG	Cleavage
Ll-miR110	TRINITY_DN56889_c3_g10_i1		1.5	1	20	158	177	CUCAAGAAAGCUGUGGGAGA	UCUUCCACAGCUUUCUUGAA	Cleavage
Ll-miR110	TRINITY_DN56889_c3_g2_i1		1.5	1	20	202	221	CUCAAGAAAGCUGUGGGAGA	UCUUCCACAGCUUUCUUGAA	Cleavage
Ll-miR110	TRINITY_DN56889_c3_g2_i2		1.5	1	20	202	221	CUCAAGAAAGCUGUGGGAGA	UCUUCCACAGCUUUCUUGAA	Cleavage
Ll-miR110	TRINITY_DN56889_c3_g2_i3		1.5	1	20	202	221	CUCAAGAAAGCUGUGGGAGA	UCUUCCACAGCUUUCUUGAA	Cleavage
Ll-miR110	TRINITY_DN56889_c3_g3_i1		1.5	1	20	133	152	CUCAAGAAAGCUGUGGGAGA	UCUUCCACAGCUUUCUUGAA	Cleavage
Ll-miR110	TRINITY_DN56889_c3_g3_i2		1.5	1	20	133	152	CUCAAGAAAGCUGUGGGAGA	UCUUCCACAGCUUUCUUGAA	Cleavage
Ll-miR110	TRINITY_DN56889_c3_g6_i3		1.5	1	20	133	152	CUCAAGAAAGCUGUGGGAGA	UCUUCCACAGCUUUCUUGAA	Cleavage
Ll-miR110	TRINITY_DN52817_c0_g1_i3		2	1	20	97	116	CUCAAGAAAGCUGUGGGAGA	UUUUCCACAGCUUUCUUGAA	Cleavage
Ll-miR110	TRINITY_DN52817_c0_g2_i1		2	1	20	237	256	CUCAAGAAAGCUGUGGGAGA	UUUUCCACAGCUUUCUUGAA	Cleavage
Ll-miR110	TRINITY_DN52817_c0_g2_i2		2	1	20	237	256	CUCAAGAAAGCUGUGGGAGA	UUUUCCACAGCUUUCUUGAA	Cleavage
Ll-miR110	TRINITY_DN52817_c0_g3_i1		2	1	20	288	307	CUCAAGAAAGCUGUGGGAGA	UUUUCCACAGCUUUCUUGAA	Cleavage
Ll-miR110	TRINITY_DN54848_c2_g4_i7		2	1	20	1555	1574	CUCAAGAAAGCUGUGGGAGA	ACUCUCACAGCUUGCUUGAG	Cleavage
Ll-miR110	TRINITY_DN61139_c0_g1_i1		2.5	1	20	19	38	CUCAAGAAAGCUGUGGGAGA	UUUCACACAGCUUUCUUGAA	Cleavage
Ll-miR110	TRINITY_DN53200_c6_g1_i1	Scarecrow-like protein 9	3	1	20	2230	2249	CUCAAGAAAGCUGUGGGAGA	UCUCAUAGAGCUUUCUUGAG	Cleavage
Ll-miR110	TRINITY_DN53200_c6_g1_i2	Scarecrow-like protein 9	3	1	20	2230	2249	CUCAAGAAAGCUGUGGGAGA	UCUCAUAGAGCUUUCUUGAG	Cleavage
Ll-miR110	TRINITY_DN53838_c3_g4_i1		3	1	20	1080	1099	CUCAAGAAAGCUGUGGGAGA	UCUGCUAUAGCUUUUUUGGG	Cleavage
Ll-miR110	TRINITY_DN53838_c3_g4_i2		3	1	20	992	1011	CUCAAGAAAGCUGUGGGAGA	UCUGCUAUAGCUUUUUUGGG	Cleavage
Ll-miR110	TRINITY_DN54323_c0_g1_i1		3	1	20	1208	1227	CUCAAGAAAGCUGUGGGAGA	UCUCCAACAGCUUUCUGGGG	Cleavage
Ll-miR110	TRINITY_DN58496_c0_g1_i1	Subtilisin-like protease SBT1,3	3	1	20	601	620	CUCAAGAAAGCUGUGGGAGA	GCUUCUCUAGCUUUUUUGAG	Cleavage
Ll-miR110	TRINITY_DN58496_c0_g1_i3	Subtilisin-like protease SBT1,3	3	1	20	601	620	CUCAAGAAAGCUGUGGGAGA	GCUUCUCUAGCUUUUUUGAG	Cleavage
Ll-miR110	TRINITY_DN58496_c0_g1_i9	Subtilisin-like protease SBT1,3	3	1	20	601	620	CUCAAGAAAGCUGUGGGAGA	GCUUCUCUAGCUUUUUUGAG	Cleavage
Ll-miR110	TRINITY_DN58967_c0_g1_i10	Transcriptional corepressor SEUSS	3	1	20	2785	2804	CUCAAGAAAGCUGUGGGAGA	UCUUCUACAGCUUUCUCGGG	Cleavage
Ll-miR110	TRINITY_DN58967_c0_g1_i11	Transcriptional corepressor SEUSS	3	1	20	2741	2760	CUCAAGAAAGCUGUGGGAGA	UCUUCUACAGCUUUCUCGGG	Cleavage
Ll-miR110	TRINITY_DN58967_c0_g1_i13	Transcriptional corepressor SEUSS	3	1	20	2913	2932	CUCAAGAAAGCUGUGGGAGA	UCUUCUACAGCUUUCUCGGG	Cleavage
Ll-miR110	TRINITY_DN58967_c0_g1_i14	Transcriptional corepressor SEUSS	3	1	20	2741	2760	CUCAAGAAAGCUGUGGGAGA	UCUUCUACAGCUUUCUCGGG	Cleavage
Ll-miR110	TRINITY_DN58967_c0_g1_i16	Transcriptional corepressor SEUSS	3	1	20	2458	2477	CUCAAGAAAGCUGUGGGAGA	UCUUCUACAGCUUUCUCGGG	Cleavage
Ll-miR110	TRINITY_DN58967_c0_g1_i19	Transcriptional corepressor SEUSS	3	1	20	2458	2477	CUCAAGAAAGCUGUGGGAGA	UCUUCUACAGCUUUCUCGGG	Cleavage
Ll-miR110	TRINITY_DN58967_c0_g1_i2	Transcriptional corepressor SEUSS	3	1	20	2458	2477	CUCAAGAAAGCUGUGGGAGA	UCUUCUACAGCUUUCUCGGG	Cleavage
Ll-miR110	TRINITY_DN58967_c0_g1_i5	Transcriptional corepressor SEUSS	3	1	20	2913	2932	CUCAAGAAAGCUGUGGGAGA	UCUUCUACAGCUUUCUCGGG	Cleavage
Ll-miR110	TRINITY_DN59086_c4_g2_i2		3	1	20	748	767	CUCAAGAAAGCUGUGGGAGA	ACUUUCUCAGCUUUCUUGAA	Cleavage
Ll-miR110	TRINITY_DN59086_c4_g2_i3	ADP-ribosylation factor GTPase-activating protein AGD4	3	1	20	646	665	CUCAAGAAAGCUGUGGGAGA	ACUUUCUCAGCUUUCUUGAA	Cleavage
Ll-miR110	TRINITY_DN53072_c4_g1_i1		3.5	1	20	55	74	CUCAAGAAAGCUGUGGGAGA	ACUCCCGCCGCUUUCUUCAG	Cleavage
Ll-miR110	TRINITY_DN53072_c4_g1_i3		3.5	1	20	55	74	CUCAAGAAAGCUGUGGGAGA	ACUCCCGCCGCUUUCUUCAG	Cleavage
Ll-miR110	TRINITY_DN54041_c10_g5_i1		3.5	1	20	30	49	CUCAAGAAAGCUGUGGGAGA	GAUCUUAUGGUUUUCUUGAG	Cleavage
Ll-miR110	TRINITY_DN54442_c1_g3_i1		3.5	1	20	30	49	CUCAAGAAAGCUGUGGGAGA	CCUUCCAUACCUUUCUUGAA	Translation
Ll-miR110	TRINITY_DN54861_c1_g1_i10	Chaperone protein ClpB4, mitochondrial	3.5	1	20	1169	1188	CUCAAGAAAGCUGUGGGAGA	UCUCUAACACCUUUUUUGAG	Translation
Ll-miR110	TRINITY_DN54861_c1_g1_i13	Chaperone protein ClpB4, mitochondrial	3.5	1	20	2384	2403	CUCAAGAAAGCUGUGGGAGA	UCUCUAACACCUUUUUUGAG	Translation
Ll-miR110	TRINITY_DN54861_c1_g1_i5	Chaperone protein ClpB3, mitochondrial	3.5	1	20	1996	2015	CUCAAGAAAGCUGUGGGAGA	UCUCUAACACCUUUUUUGAG	Translation
Ll-miR110	TRINITY_DN54861_c1_g1_i6	Chaperone protein ClpB4, mitochondrial	3.5	1	20	1624	1643	CUCAAGAAAGCUGUGGGAGA	UCUCUAACACCUUUUUUGAG	Translation
Ll-miR110	TRINITY_DN54861_c1_g1_i8	Chaperone protein ClpB4, mitochondrial	3.5	1	20	2384	2403	CUCAAGAAAGCUGUGGGAGA	UCUCUAACACCUUUUUUGAG	Translation
Ll-miR110	TRINITY_DN54861_c1_g1_i9	Chaperone protein ClpB3, mitochondrial	3.5	1	20	1996	2015	CUCAAGAAAGCUGUGGGAGA	UCUCUAACACCUUUUUUGAG	Translation
Ll-miR110	TRINITY_DN55215_c4_g5_i1	Protein indeterminate-domain 6, chloroplastic	3.5	1	20	334	353	CUCAAGAAAGCUGUGGGAGA	UCAUCCACACCUUUCUUGGG	Translation
Ll-miR110	TRINITY_DN55215_c4_g5_i10	Protein indeterminate-domain 4, chloroplastic	3.5	1	20	334	353	CUCAAGAAAGCUGUGGGAGA	UCAUCCACACCUUUCUUGGG	Translation
Ll-miR110	TRINITY_DN55215_c4_g5_i8	Protein indeterminate-domain 4, chloroplastic	3.5	1	20	552	571	CUCAAGAAAGCUGUGGGAGA	UCAUCCACACCUUUCUUGGG	Translation
Ll-miR110	TRINITY_DN55215_c4_g5_i9	Protein indeterminate-domain 4, chloroplastic	3.5	1	20	681	700	CUCAAGAAAGCUGUGGGAGA	UCAUCCACACCUUUCUUGGG	Translation
Ll-miR110	TRINITY_DN55783_c1_g4_i5	Probable polygalacturonase	3.5	1	20	1825	1844	CUCAAGAAAGCUGUGGGAGA	CAUUCCAUAGCUUUCUUAAG	Cleavage
Ll-miR110	TRINITY_DN56042_c2_g3_i12	Protein DETOXIFICATION 43	3.5	1	20	400	419	CUCAAGAAAGCUGUGGGAGA	CCUCUCACAGUUUUCUUCAA	Cleavage
Ll-miR110	TRINITY_DN56042_c2_g3_i2	Protein DETOXIFICATION 43	3.5	1	20	400	419	CUCAAGAAAGCUGUGGGAGA	CCUCUCACAGUUUUCUUCAA	Cleavage
Ll-miR110	TRINITY_DN56042_c2_g3_i3	Protein DETOXIFICATION 43	3.5	1	20	492	511	CUCAAGAAAGCUGUGGGAGA	CCUCUCACAGUUUUCUUCAA	Cleavage
Ll-miR110	TRINITY_DN56042_c2_g3_i4	Protein DETOXIFICATION 43	3.5	1	20	492	511	CUCAAGAAAGCUGUGGGAGA	CCUCUCACAGUUUUCUUCAA	Cleavage
Ll-miR110	TRINITY_DN56516_c1_g1_i14		3.5	1	20	4098	4117	CUCAAGAAAGCUGUGGGAGA	GAUCUUAUGGUUUUCUUGAG	Cleavage
Ll-miR110	TRINITY_DN56516_c1_g1_i15		3.5	1	20	4397	4416	CUCAAGAAAGCUGUGGGAGA	GAUCUUAUGGUUUUCUUGAG	Cleavage
Ll-miR110	TRINITY_DN56516_c1_g1_i4		3.5	1	20	3638	3657	CUCAAGAAAGCUGUGGGAGA	GAUCUUAUGGUUUUCUUGAG	Cleavage
Ll-miR110	TRINITY_DN56516_c1_g1_i5		3.5	1	20	3709	3728	CUCAAGAAAGCUGUGGGAGA	GAUCUUAUGGUUUUCUUGAG	Cleavage
Ll-miR110	TRINITY_DN56516_c1_g2_i2	FMRFamide-related neuropeptides	3.5	1	20	2118	2137	CUCAAGAAAGCUGUGGGAGA	GAUCUUAUGGUUUUCUUGAG	Cleavage
Ll-miR110	TRINITY_DN56795_c3_g2_i1		3.5	1	20	237	256	CUCAAGAAAGCUGUGGGAGA	UCUAUCAUGGUUUUUUUGAG	Cleavage
Ll-miR110	TRINITY_DN56973_c2_g1_i2	TBCC domain-containing protein 1	3.5	1	20	3634	3653	CUCAAGAAAGCUGUGGGAGA	UCUUUAAUGGCUUUUUUGAG	Cleavage
Ll-miR110	TRINITY_DN57177_c1_g2_i3	60S ribosomal protein L23	3.5	1	20	994	1013	CUCAAGAAAGCUGUGGGAGA	CCUCCCAUAGUUUUCUUUAU	Cleavage
Ll-miR110	TRINITY_DN57201_c0_g2_i1	Uncharacterized protein At1g76070	3.5	1	20	475	494	CUCAAGAAAGCUGUGGGAGA	UCUCCCACACCAUUCUUGGG	Translation
Ll-miR110	TRINITY_DN57300_c1_g1_i1	Transposon Ty3-G Gag-Pol polyprotein	3.5	1	20	211	230	CUCAAGAAAGCUGUGGGAGA	GCUUUCACAGCUUUCUUCAA	Cleavage
Ll-miR110	TRINITY_DN57486_c5_g4_i1		3.5	1	20	650	669	CUCAAGAAAGCUGUGGGAGA	CCUCUCAGAGCUUUCUUUAG	Cleavage
Ll-miR110	TRINITY_DN57843_c1_g3_i2	Chloride channel protein CLC-f	3.5	1	20	3213	3232	CUCAAGAAAGCUGUGGGAGA	UCUCCUAUAUCUUUCUUGAA	Translation
Ll-miR110	TRINITY_DN57843_c1_g3_i6	Chloride channel protein CLC-f	3.5	1	20	3608	3627	CUCAAGAAAGCUGUGGGAGA	UCUCCUAUAUCUUUCUUGAA	Translation
Ll-miR110	TRINITY_DN57843_c1_g3_i7	Chloride channel protein CLC-f	3.5	1	20	3029	3048	CUCAAGAAAGCUGUGGGAGA	UCUCCUAUAUCUUUCUUGAA	Translation
Ll-miR110	TRINITY_DN57843_c1_g3_i8	Chloride channel protein CLC-f	3.5	1	20	3440	3459	CUCAAGAAAGCUGUGGGAGA	UCUCCUAUAUCUUUCUUGAA	Translation
Ll-miR110	TRINITY_DN57843_c1_g3_i9	Chloride channel protein CLC-f	3.5	1	20	3381	3400	CUCAAGAAAGCUGUGGGAGA	UCUCCUAUAUCUUUCUUGAA	Translation
Ll-miR110	TRINITY_DN44899_c0_g1_i1	Pentatricopeptide repeat-containing protein At1g31790	4	1	20	1436	1455	CUCAAGAAAGCUGUGGGAGA	UCUUUUACAGCUUGCUUGAA	Cleavage
Ll-miR110	TRINITY_DN50312_c0_g1_i5		4	1	20	360	379	CUCAAGAAAGCUGUGGGAGA	UCUCCUAUAGUUUUCAUGAC	Cleavage
Ll-miR110	TRINITY_DN53588_c1_g3_i1	U-box domain-containing protein 10	4	1	20	3368	3387	CUCAAGAAAGCUGUGGGAGA	UUUCCCACAGCUUGUUUGGC	Cleavage
Ll-miR110	TRINITY_DN53588_c1_g3_i2	U-box domain-containing protein 10	4	1	20	2156	2175	CUCAAGAAAGCUGUGGGAGA	UUUCCCACAGCUUGUUUGGC	Cleavage
Ll-miR110	TRINITY_DN53588_c1_g3_i3	U-box domain-containing protein 10	4	1	20	3269	3288	CUCAAGAAAGCUGUGGGAGA	UUUCCCACAGCUUGUUUGGC	Cleavage
Ll-miR110	TRINITY_DN53588_c1_g3_i4	U-box domain-containing protein 10	4	1	20	3183	3202	CUCAAGAAAGCUGUGGGAGA	UUUCCCACAGCUUGUUUGGC	Cleavage
Ll-miR110	TRINITY_DN53588_c1_g3_i5	U-box domain-containing protein 10	4	1	20	3282	3301	CUCAAGAAAGCUGUGGGAGA	UUUCCCACAGCUUGUUUGGC	Cleavage
Ll-miR110	TRINITY_DN54240_c2_g1_i5		4	1	20	767	786	CUCAAGAAAGCUGUGGGAGA	UCUUCUAUAGUGUUUUUGAG	Cleavage
Ll-miR110	TRINITY_DN54471_c3_g5_i3		4	1	20	49	68	CUCAAGAAAGCUGUGGGAGA	UUUCCCAUAUCUUUCUUGGU	Translation
Ll-miR110	TRINITY_DN55284_c1_g2_i6	Protein PPLZ12	4	1	20	496	515	CUCAAGAAAGCUGUGGGAGA	UCUCUCAUAGUUUUUUUUGG	Cleavage
Ll-miR110	TRINITY_DN55532_c2_g1_i1		4	1	20	247	266	CUCAAGAAAGCUGUGGGAGA	UCUCCCACGGCUGCUUUGAG	Cleavage
Ll-miR110	TRINITY_DN55532_c2_g1_i2		4	1	20	246	265	CUCAAGAAAGCUGUGGGAGA	UCUCCCACGGCUGCUUUGAG	Cleavage
Ll-miR110	TRINITY_DN55532_c2_g1_i3		4	1	20	246	265	CUCAAGAAAGCUGUGGGAGA	UCUCCCACGGCUUCUCUGAG	Cleavage
Ll-miR110	TRINITY_DN55532_c2_g1_i4		4	1	20	246	265	CUCAAGAAAGCUGUGGGAGA	UCUCCCACGGCUGCUUUGAG	Cleavage
Ll-miR110	TRINITY_DN55532_c2_g1_i5		4	1	20	246	265	CUCAAGAAAGCUGUGGGAGA	UCUCCCACGGCUGCUUUGAG	Cleavage
Ll-miR110	TRINITY_DN56496_c0_g1_i10	Homeobox-leucine zipper protein ATHB-16	4	1	20	463	481	CUCAAGAAAGCUGUGGGAGA	UCUCUCAC-GUUUUCUUGAG	Cleavage
Ll-miR110	TRINITY_DN56496_c0_g1_i6		4	1	20	463	481	CUCAAGAAAGCUGUGGGAGA	UCUCUCAC-GUUUUCUUGAG	Cleavage
Ll-miR110	TRINITY_DN56496_c0_g1_i8	Homeobox-leucine zipper protein ATHB-16	4	1	20	463	481	CUCAAGAAAGCUGUGGGAGA	UCUCUCAC-GUUUUCUUGAG	Cleavage
Ll-miR110	TRINITY_DN56496_c0_g2_i1		4	1	20	368	386	CUCAAGAAAGCUGUGGGAGA	UCUCUCAC-GUUUUCUUGAG	Cleavage
Ll-miR110	TRINITY_DN56657_c6_g1_i1	Cytokinin dehydrogenase 6	4	1	20	887	906	CUCAAGAAAGCUGUGGGAGA	UCUUCCACAGCGUACUUGGG	Cleavage
Ll-miR110	TRINITY_DN56701_c5_g1_i24	DNA mismatch repair protein MSH4	4	1	20	454	473	CUCAAGAAAGCUGUGGGAGA	UGUCCCGUGGCUUUUUUGAU	Cleavage
Ll-miR110	TRINITY_DN56701_c5_g1_i27	DNA mismatch repair protein MSH4	4	1	20	560	579	CUCAAGAAAGCUGUGGGAGA	UGUCCCGUGGCUUUUUUGAU	Cleavage
Ll-miR110	TRINITY_DN56701_c5_g1_i31	DNA mismatch repair protein MSH4	4	1	20	454	473	CUCAAGAAAGCUGUGGGAGA	UGUCCCGUGGCUUUUUUGAU	Cleavage
Ll-miR110	TRINITY_DN56701_c5_g1_i4	DNA mismatch repair protein MSH4	4	1	20	454	473	CUCAAGAAAGCUGUGGGAGA	UGUCCCGUGGCUUUUUUGAU	Cleavage
Ll-miR110	TRINITY_DN57446_c1_g1_i1		4	1	20	261	280	CUCAAGAAAGCUGUGGGAGA	UUUCCCUCAUCUUUCUUGAU	Translation
Ll-miR110	TRINITY_DN57451_c1_g1_i10	Beta-adaptin-like protein A	4	1	20	1340	1358	CUCAAGAAAGCUGUGGGAGA	UCUUCUACAG-UUUCUUGAG	Translation
Ll-miR110	TRINITY_DN57451_c1_g1_i3	Beta-adaptin-like protein A	4	1	20	1340	1358	CUCAAGAAAGCUGUGGGAGA	UCUUCUACAG-UUUCUUGAG	Translation
Ll-miR110	TRINITY_DN57451_c1_g1_i5	Beta-adaptin-like protein A	4	1	20	1340	1358	CUCAAGAAAGCUGUGGGAGA	UCUUCUACAG-UUUCUUGAG	Translation
Ll-miR110	TRINITY_DN57451_c1_g1_i6	Beta-adaptin-like protein A	4	1	20	1340	1358	CUCAAGAAAGCUGUGGGAGA	UCUUCUACAG-UUUCUUGAG	Translation
Ll-miR110	TRINITY_DN57451_c1_g1_i8	Beta-adaptin-like protein A	4	1	20	1340	1358	CUCAAGAAAGCUGUGGGAGA	UCUUCUACAG-UUUCUUGAG	Translation
Ll-miR110	TRINITY_DN57595_c1_g1_i1		4	1	20	165	184	CUCAAGAAAGCUGUGGGAGA	UUUCCUACAACUUUUUUGAA	Translation
Ll-miR110	TRINITY_DN57704_c1_g1_i1		4	1	20	116	135	CUCAAGAAAGCUGUGGGAGA	UCUCCCGUAGCUAUUUUGAA	Cleavage
Ll-miR110	TRINITY_DN58236_c0_g1_i3		4	1	20	1362	1381	CUCAAGAAAGCUGUGGGAGA	UCUUCCACAGCAUUUUUGUG	Cleavage
Ll-miR110	TRINITY_DN58244_c3_g1_i13	Heat stress transcription factor A-6b	4	1	20	158	177	CUCAAGAAAGCUGUGGGAGA	UCUUCUAUAGCUUUCUUUAC	Cleavage
Ll-miR110	TRINITY_DN58244_c3_g1_i14	Heat stress transcription factor A-6b	4	1	20	158	177	CUCAAGAAAGCUGUGGGAGA	UCUUCUAUAGCUUUCUUUAC	Cleavage
Ll-miR110	TRINITY_DN58244_c3_g1_i19	Heat stress transcription factor A-6b	4	1	20	158	177	CUCAAGAAAGCUGUGGGAGA	UCUUCUAUAGCUUUCUUUAC	Cleavage
Ll-miR110	TRINITY_DN58244_c3_g1_i24	Heat stress transcription factor A-6b	4	1	20	158	177	CUCAAGAAAGCUGUGGGAGA	UCUUCUAUAGCUUUCUUUAC	Cleavage
Ll-miR110	TRINITY_DN58244_c3_g1_i25	Heat stress transcription factor A-6b	4	1	20	158	177	CUCAAGAAAGCUGUGGGAGA	UCUUCUAUAGCUUUCUUUAC	Cleavage
Ll-miR110	TRINITY_DN58244_c3_g1_i27	Heat stress transcription factor A-6b	4	1	20	158	177	CUCAAGAAAGCUGUGGGAGA	UCUUCUAUAGCUUUCUUUAC	Cleavage
Ll-miR110	TRINITY_DN58244_c3_g1_i28	Heat stress transcription factor A-6b	4	1	20	158	177	CUCAAGAAAGCUGUGGGAGA	UCUUCUAUAGCUUUCUUUAC	Cleavage
Ll-miR110	TRINITY_DN58244_c3_g1_i30	Heat stress transcription factor A-6b	4	1	20	158	177	CUCAAGAAAGCUGUGGGAGA	UCUUCUAUAGCUUUCUUUAC	Cleavage
Ll-miR110	TRINITY_DN58244_c3_g1_i31	Heat stress transcription factor A-6b	4	1	20	158	177	CUCAAGAAAGCUGUGGGAGA	UCUUCUAUAGCUUUCUUUAC	Cleavage
Ll-miR110	TRINITY_DN58244_c3_g1_i35	Heat stress transcription factor A-6b	4	1	20	158	177	CUCAAGAAAGCUGUGGGAGA	UCUUCUAUAGCUUUCUUUAC	Cleavage
Ll-miR110	TRINITY_DN58244_c3_g1_i37	Heat stress transcription factor A-6b	4	1	20	158	177	CUCAAGAAAGCUGUGGGAGA	UCUUCUAUAGCUUUCUUUAC	Cleavage
Ll-miR110	TRINITY_DN58244_c3_g1_i4	Heat stress transcription factor A-6b	4	1	20	158	177	CUCAAGAAAGCUGUGGGAGA	UCUUCUAUAGCUUUCUUUAC	Cleavage
Ll-miR110	TRINITY_DN58244_c3_g1_i44	Heat stress transcription factor A-6b	4	1	20	158	177	CUCAAGAAAGCUGUGGGAGA	UCUUCUAUAGCUUUCUUUAC	Cleavage
Ll-miR110	TRINITY_DN58244_c3_g1_i7	Heat stress transcription factor A-6b	4	1	20	158	177	CUCAAGAAAGCUGUGGGAGA	UCUUCUAUAGCUUUCUUUAC	Cleavage
Ll-miR110	TRINITY_DN58244_c3_g1_i8	Heat stress transcription factor A-6b	4	1	20	158	177	CUCAAGAAAGCUGUGGGAGA	UCUUCUAUAGCUUUCUUUAC	Cleavage
Ll-miR110	TRINITY_DN59372_c2_g1_i1		4	1	20	602	621	CUCAAGAAAGCUGUGGGAGA	UCUUCCAUGGUUUUGUUGGG	Cleavage
Ll-miR110	TRINITY_DN59372_c2_g1_i2		4	1	20	602	621	CUCAAGAAAGCUGUGGGAGA	UCUUCCAUGGUUUUGUUGGG	Cleavage
Ll-miR110	TRINITY_DN59372_c2_g1_i3		4	1	20	517	536	CUCAAGAAAGCUGUGGGAGA	UCUUCCAUGGUUUUGUUGGG	Cleavage
Ll-miR110	TRINITY_DN59372_c2_g1_i5		4	1	20	104	123	CUCAAGAAAGCUGUGGGAGA	UCUUCCAUGGUUUUGUUGGG	Cleavage
Ll-miR110	TRINITY_DN62706_c0_g1_i1		4	1	20	57	76	CUCAAGAAAGCUGUGGGAGA	UCUUCCAUACCUUUCUGGAG	Translation
Ll-miR110	TRINITY_DN64492_c0_g1_i1		4	1	20	93	112	CUCAAGAAAGCUGUGGGAGA	UCUUAUACAGCUUUUUUGGU	Cleavage
Ll-miR111	TRINITY_DN55874_c1_g1_i3	AT-rich interactive domain-containing protein 3	2.5	1	22	926	947	CUCAGCAGUCGACUGUACCGUG	UGAGGCAGAGUCGAUUGCUGAG	Cleavage
Ll-miR111	TRINITY_DN55874_c1_g1_i5	AT-rich interactive domain-containing protein 3	2.5	1	22	669	690	CUCAGCAGUCGACUGUACCGUG	UGAGGCAGAGUCGAUUGCUGAG	Cleavage
Ll-miR111	TRINITY_DN55874_c1_g1_i6		2.5	1	22	273	294	CUCAGCAGUCGACUGUACCGUG	UGAGGCAGAGUCGAUUGCUGAG	Cleavage
Ll-miR111	TRINITY_DN57808_c0_g1_i3	Ubiquitin carboxyl-terminal hydrolase 14	2.5	1	22	549	570	CUCAGCAGUCGACUGUACCGUG	GAAGGUACGGUUGGCUGCUGAU	Cleavage
Ll-miR111	TRINITY_DN57808_c0_g1_i5	Ubiquitin carboxyl-terminal hydrolase 14	2.5	1	22	393	414	CUCAGCAGUCGACUGUACCGUG	GAAGGUACGGUUGGCUGCUGAU	Cleavage
Ll-miR111	TRINITY_DN57808_c0_g1_i6	Ubiquitin carboxyl-terminal hydrolase 14	2.5	1	22	393	414	CUCAGCAGUCGACUGUACCGUG	GAAGGUACGGUUGGCUGCUGAU	Cleavage
Ll-miR111	TRINITY_DN57808_c0_g1_i7	Ubiquitin carboxyl-terminal hydrolase 14	2.5	1	22	393	414	CUCAGCAGUCGACUGUACCGUG	GAAGGUACGGUUGGCUGCUGAU	Cleavage
Ll-miR111	TRINITY_DN58231_c0_g2_i1	Protein CELLULOSE SYNTHASE INTERACTIVE 1	3	1	22	4878	4899	CUCAGCAGUCGACUGUACCGUG	AGUGCAACAGUUGGCUGCUGAG	Cleavage
Ll-miR111	TRINITY_DN58231_c0_g2_i10	Protein CELLULOSE SYNTHASE INTERACTIVE 1	3	1	22	4981	5002	CUCAGCAGUCGACUGUACCGUG	AGUGCAACAGUUGGCUGCUGAG	Cleavage
Ll-miR111	TRINITY_DN58231_c0_g2_i11	Protein CELLULOSE SYNTHASE INTERACTIVE 1	3	1	22	4981	5002	CUCAGCAGUCGACUGUACCGUG	AGUGCAACAGUUGGCUGCUGAG	Cleavage
Ll-miR111	TRINITY_DN58231_c0_g2_i12	Protein CELLULOSE SYNTHASE INTERACTIVE 1	3	1	22	4878	4899	CUCAGCAGUCGACUGUACCGUG	AGUGCAACAGUUGGCUGCUGAG	Cleavage
Ll-miR111	TRINITY_DN58231_c0_g2_i13	Protein CELLULOSE SYNTHASE INTERACTIVE 1	3	1	22	4981	5002	CUCAGCAGUCGACUGUACCGUG	AGUGCAACAGUUGGCUGCUGAG	Cleavage
Ll-miR111	TRINITY_DN58231_c0_g2_i2	Protein CELLULOSE SYNTHASE INTERACTIVE 1	3	1	22	4878	4899	CUCAGCAGUCGACUGUACCGUG	AGUGCAACAGUUGGCUGCUGAG	Cleavage
Ll-miR111	TRINITY_DN58231_c0_g2_i3	Protein CELLULOSE SYNTHASE INTERACTIVE 1	3	1	22	4981	5002	CUCAGCAGUCGACUGUACCGUG	AGUGCAACAGUUGGCUGCUGAG	Cleavage
Ll-miR111	TRINITY_DN58231_c0_g2_i4	Protein CELLULOSE SYNTHASE INTERACTIVE 1	3	1	22	3199	3220	CUCAGCAGUCGACUGUACCGUG	AGUGCAACAGUUGGCUGCUGAG	Cleavage
Ll-miR111	TRINITY_DN58231_c0_g2_i5	Protein CELLULOSE SYNTHASE INTERACTIVE 1	3	1	22	3199	3220	CUCAGCAGUCGACUGUACCGUG	AGUGCAACAGUUGGCUGCUGAG	Cleavage
Ll-miR111	TRINITY_DN58231_c0_g2_i6	Protein CELLULOSE SYNTHASE INTERACTIVE 1	3	1	22	3199	3220	CUCAGCAGUCGACUGUACCGUG	AGUGCAACAGUUGGCUGCUGAG	Cleavage
Ll-miR111	TRINITY_DN58813_c3_g4_i1	Uncharacterized membrane protein At1g16860	3	1	22	326	347	CUCAGCAGUCGACUGUACCGUG	AGAGGUAGAGUCCGCUGCUGAG	Translation
Ll-miR111	TRINITY_DN47187_c0_g1_i1	Serine/threonine-protein kinase-like protein CCR1	3.5	1	22	772	793	CUCAGCAGUCGACUGUACCGUG	UCCGGAACCGUUGAUUGCUGGG	Cleavage
Ll-miR111	TRINITY_DN52156_c0_g1_i1		3.5	1	22	2424	2445	CUCAGCAGUCGACUGUACCGUG	GGGGGUGCAGUUGACUCCUGAU	Cleavage
Ll-miR111	TRINITY_DN52156_c0_g1_i2		3.5	1	22	2463	2484	CUCAGCAGUCGACUGUACCGUG	GGGGGUGCAGUUGACUCCUGAU	Cleavage
Ll-miR111	TRINITY_DN52156_c0_g1_i3		3.5	1	22	1852	1873	CUCAGCAGUCGACUGUACCGUG	GGGGGUGCAGUUGACUCCUGAU	Cleavage
Ll-miR111	TRINITY_DN52667_c0_g1_i1	MLO-like protein 4	3.5	1	22	608	629	CUCAGCAGUCGACUGUACCGUG	GGUGGUAAAGUUGGCUGUUGAA	Cleavage
Ll-miR111	TRINITY_DN52667_c0_g1_i13	MLO-like protein 4	3.5	1	22	1395	1416	CUCAGCAGUCGACUGUACCGUG	GGUGGUAAAGUUGGCUGUUGAA	Cleavage
Ll-miR111	TRINITY_DN52667_c0_g1_i17	MLO-like protein 4	3.5	1	22	1395	1416	CUCAGCAGUCGACUGUACCGUG	GGUGGUAAAGUUGGCUGUUGAA	Cleavage
Ll-miR111	TRINITY_DN52667_c0_g1_i18	MLO-like protein 4	3.5	1	22	708	729	CUCAGCAGUCGACUGUACCGUG	GGUGGUAAAGUUGGCUGUUGAA	Cleavage
Ll-miR111	TRINITY_DN52667_c0_g1_i2	MLO-like protein 4	3.5	1	22	708	729	CUCAGCAGUCGACUGUACCGUG	GGUGGUAAAGUUGGCUGUUGAA	Cleavage
Ll-miR111	TRINITY_DN52667_c0_g1_i3	MLO-like protein 4	3.5	1	22	1300	1321	CUCAGCAGUCGACUGUACCGUG	GGUGGUAAAGUUGGCUGUUGAA	Cleavage
Ll-miR111	TRINITY_DN52667_c0_g1_i4	MLO-like protein 4	3.5	1	22	883	904	CUCAGCAGUCGACUGUACCGUG	GGUGGUAAAGUUGGCUGUUGAA	Cleavage
Ll-miR111	TRINITY_DN52667_c0_g1_i5		3.5	1	22	111	132	CUCAGCAGUCGACUGUACCGUG	GGUGGUAAAGUUGGCUGUUGAA	Cleavage
Ll-miR111	TRINITY_DN52667_c0_g1_i6	MLO-like protein 4	3.5	1	22	1300	1321	CUCAGCAGUCGACUGUACCGUG	GGUGGUAAAGUUGGCUGUUGAA	Cleavage
Ll-miR111	TRINITY_DN52667_c0_g1_i7	MLO-like protein 4	3.5	1	22	883	904	CUCAGCAGUCGACUGUACCGUG	GGUGGUAAAGUUGGCUGUUGAA	Cleavage
Ll-miR111	TRINITY_DN52667_c0_g1_i8		3.5	1	22	608	629	CUCAGCAGUCGACUGUACCGUG	GGUGGUAAAGUUGGCUGUUGAA	Cleavage
Ll-miR111	TRINITY_DN52667_c0_g1_i9		3.5	1	22	608	629	CUCAGCAGUCGACUGUACCGUG	GGUGGUAAAGUUGGCUGUUGAA	Cleavage
Ll-miR111	TRINITY_DN53914_c13_g1_i1		3.5	1	22	241	262	CUCAGCAGUCGACUGUACCGUG	AACGGUAAGGUUGACUGCUGUG	Cleavage
Ll-miR111	TRINITY_DN54293_c4_g1_i11		3.5	1	22	5349	5370	CUCAGCAGUCGACUGUACCGUG	GCGGGUGCAGUCUACUGUUGAU	Translation
Ll-miR111	TRINITY_DN56726_c4_g3_i1	Probable BOI-related E3 ubiquitin-protein ligase 3	3.5	1	22	976	997	CUCAGCAGUCGACUGUACCGUG	ACUGGAGCAGUUGGCUGCUGAA	Cleavage
Ll-miR111	TRINITY_DN56726_c4_g3_i2	Probable BOI-related E3 ubiquitin-protein ligase 3	3.5	1	22	754	775	CUCAGCAGUCGACUGUACCGUG	ACUGGAGCAGUUGGCUGCUGAA	Cleavage
Ll-miR111	TRINITY_DN56726_c4_g3_i3	Probable BOI-related E3 ubiquitin-protein ligase 3	3.5	1	22	839	860	CUCAGCAGUCGACUGUACCGUG	ACUGGAGCAGUUGGCUGCUGAA	Cleavage
Ll-miR111	TRINITY_DN56726_c4_g3_i4	Probable BOI-related E3 ubiquitin-protein ligase 3	3.5	1	22	1454	1475	CUCAGCAGUCGACUGUACCGUG	ACUGGAGCAGUUGGCUGCUGAA	Cleavage
Ll-miR111	TRINITY_DN56726_c4_g3_i5	Probable BOI-related E3 ubiquitin-protein ligase 3	3.5	1	22	976	997	CUCAGCAGUCGACUGUACCGUG	ACUGGAGCAGUUGGCUGCUGAA	Cleavage
Ll-miR111	TRINITY_DN56726_c4_g3_i6	Probable BOI-related E3 ubiquitin-protein ligase 3	3.5	1	22	1454	1475	CUCAGCAGUCGACUGUACCGUG	ACUGGAGCAGUUGGCUGCUGAA	Cleavage
Ll-miR111	TRINITY_DN56726_c4_g3_i7	Probable BOI-related E3 ubiquitin-protein ligase 3	3.5	1	22	754	775	CUCAGCAGUCGACUGUACCGUG	ACUGGAGCAGUUGGCUGCUGAA	Cleavage
Ll-miR111	TRINITY_DN56726_c4_g3_i8	Probable BOI-related E3 ubiquitin-protein ligase 3	3.5	1	22	594	615	CUCAGCAGUCGACUGUACCGUG	ACUGGAGCAGUUGGCUGCUGAA	Cleavage
Ll-miR111	TRINITY_DN76845_c0_g1_i1		3.5	1	22	286	307	CUCAGCAGUCGACUGUACCGUG	CAAGGUAAGGUCAACUGUUGAG	Translation
Ll-miR111	TRINITY_DN11791_c0_g1_i1		4	1	22	206	227	CUCAGCAGUCGACUGUACCGUG	UAUUGUAUGGUUGACUGUUGAU	Cleavage
Ll-miR111	TRINITY_DN37326_c0_g1_i1		4	1	22	456	477	CUCAGCAGUCGACUGUACCGUG	UAUCGUAUAGUCCACUGCUGAU	Translation
Ll-miR111	TRINITY_DN54994_c0_g5_i1	Ribose-phosphate pyrophosphokinase 5, chloroplastic	4	1	22	1051	1072	CUCAGCAGUCGACUGUACCGUG	UAUGGUGAAUUUGAUUGCUGAG	Cleavage
Ll-miR111	TRINITY_DN54994_c0_g5_i2	Ribose-phosphate pyrophosphokinase 5, chloroplastic	4	1	22	1611	1632	CUCAGCAGUCGACUGUACCGUG	UAUGGUGAAUUUGAUUGCUGAG	Cleavage
Ll-miR111	TRINITY_DN54994_c0_g5_i3	Ribose-phosphate pyrophosphokinase 1	4	1	22	2018	2039	CUCAGCAGUCGACUGUACCGUG	UAUGGUGAAUUUGAUUGCUGAG	Cleavage
Ll-miR111	TRINITY_DN54994_c0_g5_i5	Ribose-phosphate pyrophosphokinase 1	4	1	22	1458	1479	CUCAGCAGUCGACUGUACCGUG	UAUGGUGAAUUUGAUUGCUGAG	Cleavage
Ll-miR111	TRINITY_DN55488_c12_g1_i1	UV-B-induced protein At3g17800, chloroplastic	4	1	22	4217	4238	CUCAGCAGUCGACUGUACCGUG	UGUGAUGCAGUUGGAUGCUGAG	Cleavage
Ll-miR111	TRINITY_DN55488_c12_g1_i11	UV-B-induced protein At3g17800, chloroplastic	4	1	22	3180	3201	CUCAGCAGUCGACUGUACCGUG	UGUGAUGCAGUUGGAUGCUGAG	Cleavage
Ll-miR111	TRINITY_DN55488_c12_g1_i4	UV-B-induced protein At3g17800, chloroplastic	4	1	22	2931	2952	CUCAGCAGUCGACUGUACCGUG	UGUGAUGCAGUUGGAUGCUGAG	Cleavage
Ll-miR111	TRINITY_DN55488_c12_g1_i6	UV-B-induced protein At3g17800, chloroplastic	4	1	22	1894	1915	CUCAGCAGUCGACUGUACCGUG	UGUGAUGCAGUUGGAUGCUGAG	Cleavage
Ll-miR111	TRINITY_DN55488_c12_g1_i9	UV-B-induced protein At3g17800, chloroplastic	4	1	22	2112	2133	CUCAGCAGUCGACUGUACCGUG	UGUGAUGCAGUUGGAUGCUGAG	Cleavage
Ll-miR111	TRINITY_DN56700_c1_g4_i1		4	1	22	420	441	CUCAGCAGUCGACUGUACCGUG	UGCGGUGGAGUUAGCUGCUGAG	Translation
Ll-miR111	TRINITY_DN56712_c0_g1_i20	Nodulin-26	4	1	22	998	1019	CUCAGCAGUCGACUGUACCGUG	UGUGAUGCAGUUGAUAGCUGAG	Cleavage
Ll-miR111	TRINITY_DN56712_c0_g1_i21		4	1	22	998	1019	CUCAGCAGUCGACUGUACCGUG	UGUGAUGCAGUUGAUAGCUGAG	Cleavage
Ll-miR111	TRINITY_DN56712_c0_g1_i25		4	1	22	998	1019	CUCAGCAGUCGACUGUACCGUG	UGUGAUGCAGUUGAUAGCUGAG	Cleavage
Ll-miR111	TRINITY_DN56712_c0_g1_i26		4	1	22	846	867	CUCAGCAGUCGACUGUACCGUG	UGUGAUGCAGUUGAUAGCUGAG	Cleavage
Ll-miR111	TRINITY_DN57304_c1_g3_i1		4	1	22	309	330	CUCAGCAGUCGACUGUACCGUG	UUUGGUACAGGUGGCUGUUGAC	Cleavage
Ll-miR111	TRINITY_DN58231_c0_g2_i15	Protein CELLULOSE SYNTHASE INTERACTIVE 1	4	1	22	5562	5583	CUCAGCAGUCGACUGUACCGUG	CGUUCAACAGUUGGCUGCUGAG	Cleavage
Ll-miR111	TRINITY_DN58231_c0_g2_i16	Protein CELLULOSE SYNTHASE INTERACTIVE 1	4	1	22	3205	3226	CUCAGCAGUCGACUGUACCGUG	CGUUCAACAGUUGGCUGCUGAG	Cleavage
Ll-miR111	TRINITY_DN58231_c0_g2_i17	Protein CELLULOSE SYNTHASE INTERACTIVE 1	4	1	22	4987	5008	CUCAGCAGUCGACUGUACCGUG	CGUUCAACAGUUGGCUGCUGAG	Cleavage
Ll-miR111	TRINITY_DN58231_c0_g2_i18	Protein CELLULOSE SYNTHASE INTERACTIVE 1	4	1	22	4884	4905	CUCAGCAGUCGACUGUACCGUG	CGUUCAACAGUUGGCUGCUGAG	Cleavage
Ll-miR111	TRINITY_DN58568_c0_g1_i1		4	1	22	2879	2900	CUCAGCAGUCGACUGUACCGUG	UAUUGUAGGGUUGGUUGCUGAG	Cleavage
Ll-miR111	TRINITY_DN58568_c0_g1_i11		4	1	22	2865	2886	CUCAGCAGUCGACUGUACCGUG	UAUUGUAGGGUUGGUUGCUGAG	Cleavage
Ll-miR111	TRINITY_DN58568_c0_g1_i13		4	1	22	3109	3130	CUCAGCAGUCGACUGUACCGUG	UAUUGUAGGGUUGGUUGCUGAG	Cleavage
Ll-miR111	TRINITY_DN91240_c0_g1_i1		4	1	22	119	140	CUCAGCAGUCGACUGUACCGUG	CAUGGUCCAUUCGAUUGCUGAU	Cleavage
Ll-miR112	TRINITY_DN53540_c0_g1_i1	Zinc finger MYND domain-containing protein 15	2.5	1	21	282	302	CUCAUUGCUUCGGUAGGCUGG	AUAGUUUACUGAAGUAGUGAG	Cleavage
Ll-miR112	TRINITY_DN53540_c0_g1_i3	Zinc finger MYND domain-containing protein 15	2.5	1	21	429	449	CUCAUUGCUUCGGUAGGCUGG	AUAGUUUACUGAAGUAGUGAG	Cleavage
Ll-miR112	TRINITY_DN53540_c0_g1_i4	Zinc finger MYND domain-containing protein 15	2.5	1	21	523	543	CUCAUUGCUUCGGUAGGCUGG	AUAGUUUACUGAAGUAGUGAG	Cleavage
Ll-miR112	TRINITY_DN53540_c0_g1_i5	Zinc finger MYND domain-containing protein 15	2.5	1	21	523	543	CUCAUUGCUUCGGUAGGCUGG	AUAGUUUACUGAAGUAGUGAG	Cleavage
Ll-miR112	TRINITY_DN59145_c0_g1_i1	Glycerophosphodiester phosphodiesterase GDPD6	2.5	1	21	1195	1215	CUCAUUGCUUCGGUAGGCUGG	UAAGGCUACUGAAGUGAUGAG	Cleavage
Ll-miR112	TRINITY_DN51564_c0_g2_i1	Membrane protein of ER body-like protein	3	1	21	3226	3246	CUCAUUGCUUCGGUAGGCUGG	GUGCCUUACUGAAGCAAUGAG	Cleavage
Ll-miR112	TRINITY_DN51564_c0_g2_i2	Membrane protein of ER body 1	3	1	21	2997	3017	CUCAUUGCUUCGGUAGGCUGG	GUGCCUUACUGAAGCAAUGAG	Cleavage
Ll-miR112	TRINITY_DN51564_c0_g2_i3	Membrane protein of ER body 1	3	1	21	1077	1097	CUCAUUGCUUCGGUAGGCUGG	GUGCCUUACUGAAGCAAUGAG	Cleavage
Ll-miR112	TRINITY_DN51564_c0_g2_i4	Membrane protein of ER body 1	3	1	21	2997	3017	CUCAUUGCUUCGGUAGGCUGG	GUGCCUUACUGAAGCAAUGAG	Cleavage
Ll-miR112	TRINITY_DN51564_c0_g2_i6	Membrane protein of ER body 1	3	1	21	3132	3152	CUCAUUGCUUCGGUAGGCUGG	GUGCCUUACUGAAGCAAUGAG	Cleavage
Ll-miR112	TRINITY_DN51776_c22_g1_i1		3	1	21	219	239	CUCAUUGCUUCGGUAGGCUGG	UCAGCCUCCCGAAGCAUUGGG	Cleavage
Ll-miR112	TRINITY_DN52623_c0_g1_i1	Probable low-specificity L-threonine aldolase 1	3	1	21	383	403	CUCAUUGCUUCGGUAGGCUGG	AAAGCCAACCGAGGCAAUGCG	Cleavage
Ll-miR112	TRINITY_DN52623_c0_g1_i11	Probable low-specificity L-threonine aldolase 1	3	1	21	327	347	CUCAUUGCUUCGGUAGGCUGG	AAAGCCAACCGAGGCAAUGCG	Cleavage
Ll-miR112	TRINITY_DN52623_c0_g1_i2	Probable low-specificity L-threonine aldolase 1	3	1	21	327	347	CUCAUUGCUUCGGUAGGCUGG	AAAGCCAACCGAGGCAAUGCG	Cleavage
Ll-miR112	TRINITY_DN52623_c0_g1_i3	Probable low-specificity L-threonine aldolase 1	3	1	21	368	388	CUCAUUGCUUCGGUAGGCUGG	AAAGCCAACCGAGGCAAUGCG	Cleavage
Ll-miR112	TRINITY_DN52623_c0_g1_i4	Probable low-specificity L-threonine aldolase 1	3	1	21	368	388	CUCAUUGCUUCGGUAGGCUGG	AAAGCCAACCGAGGCAAUGCG	Cleavage
Ll-miR112	TRINITY_DN52623_c0_g1_i5	Probable low-specificity L-threonine aldolase 1	3	1	21	327	347	CUCAUUGCUUCGGUAGGCUGG	AAAGCCAACCGAGGCAAUGCG	Cleavage
Ll-miR112	TRINITY_DN52623_c0_g1_i6	Probable low-specificity L-threonine aldolase 1	3	1	21	383	403	CUCAUUGCUUCGGUAGGCUGG	AAAGCCAACCGAGGCAAUGCG	Cleavage
Ll-miR112	TRINITY_DN52623_c0_g1_i7	Probable low-specificity L-threonine aldolase 1	3	1	21	174	194	CUCAUUGCUUCGGUAGGCUGG	AAAGCCAACCGAGGCAAUGCG	Cleavage
Ll-miR112	TRINITY_DN52623_c0_g1_i8	Probable low-specificity L-threonine aldolase 1	3	1	21	262	282	CUCAUUGCUUCGGUAGGCUGG	AAAGCCAACCGAGGCAAUGCG	Cleavage
Ll-miR112	TRINITY_DN52623_c0_g1_i9	Probable low-specificity L-threonine aldolase 1	3	1	21	361	381	CUCAUUGCUUCGGUAGGCUGG	AAAGCCAACCGAGGCAAUGCG	Cleavage
Ll-miR112	TRINITY_DN57100_c0_g3_i6	Small RNA 2'-O-methyltransferase	3	1	21	919	939	CUCAUUGCUUCGGUAGGCUGG	AAAGCCUGUUGAAGCAGUGAC	Cleavage
Ll-miR112	TRINITY_DN57100_c0_g3_i9	Small RNA 2'-O-methyltransferase	3	1	21	919	939	CUCAUUGCUUCGGUAGGCUGG	AAAGCCUGUUGAAGCAGUGAC	Cleavage
Ll-miR112	TRINITY_DN57425_c0_g2_i10		3	1	21	547	567	CUCAUUGCUUCGGUAGGCUGG	CAGGCCUACCGAAGCAAUUAU	Cleavage
Ll-miR112	TRINITY_DN57425_c0_g2_i11	Retrovirus-related Pol polyprotein from transposon TNT 1-94	3	1	21	1434	1454	CUCAUUGCUUCGGUAGGCUGG	CAGGCCUACCGAAGCAAUUAU	Cleavage
Ll-miR112	TRINITY_DN57425_c0_g2_i7	Retrovirus-related Pol polyprotein from transposon TNT 1-94	3	1	21	1480	1500	CUCAUUGCUUCGGUAGGCUGG	CAGGCCUACCGAAGCAAUUAU	Cleavage
Ll-miR112	TRINITY_DN36605_c0_g1_i1		3.5	1	21	273	293	CUCAUUGCUUCGGUAGGCUGG	GGAGCUUAUUGAAGCAAUUGG	Cleavage
Ll-miR112	TRINITY_DN44540_c0_g1_i1		3.5	1	21	63	83	CUCAUUGCUUCGGUAGGCUGG	CUUGCCUGCUGAAGCAAGGAG	Cleavage
Ll-miR112	TRINITY_DN52392_c0_g1_i1	Formin-binding protein 4	3.5	1	21	433	453	CUCAUUGCUUCGGUAGGCUGG	AAGGCCUACCGAUGCAAUGGU	Cleavage
Ll-miR112	TRINITY_DN52392_c0_g1_i10	Formin-binding protein 4	3.5	1	21	920	940	CUCAUUGCUUCGGUAGGCUGG	AAGGCCUACCGAUGCAAUGGU	Cleavage
Ll-miR112	TRINITY_DN52392_c0_g1_i11	Formin-binding protein 4	3.5	1	21	747	767	CUCAUUGCUUCGGUAGGCUGG	AAGGCCUACCGAUGCAAUGGU	Cleavage
Ll-miR112	TRINITY_DN52392_c0_g1_i12	Formin-binding protein 4	3.5	1	21	920	940	CUCAUUGCUUCGGUAGGCUGG	AAGGCCUACCGAUGCAAUGGU	Cleavage
Ll-miR112	TRINITY_DN52392_c0_g1_i13	Formin-binding protein 4	3.5	1	21	920	940	CUCAUUGCUUCGGUAGGCUGG	AAGGCCUACCGAUGCAAUGGU	Cleavage
Ll-miR112	TRINITY_DN52392_c0_g1_i14	Formin-binding protein 4	3.5	1	21	686	706	CUCAUUGCUUCGGUAGGCUGG	AAGGCCUACCGAUGCAAUGGU	Cleavage
Ll-miR112	TRINITY_DN52392_c0_g1_i15	Formin-binding protein 4	3.5	1	21	686	706	CUCAUUGCUUCGGUAGGCUGG	AAGGCCUACCGAUGCAAUGGU	Cleavage
Ll-miR112	TRINITY_DN52392_c0_g1_i16	Formin-binding protein 4	3.5	1	21	920	940	CUCAUUGCUUCGGUAGGCUGG	AAGGCCUACCGAUGCAAUGGU	Cleavage
Ll-miR112	TRINITY_DN52392_c0_g1_i2	Formin-binding protein 4	3.5	1	21	686	706	CUCAUUGCUUCGGUAGGCUGG	AAGGCCUACCGAUGCAAUGGU	Cleavage
Ll-miR112	TRINITY_DN52392_c0_g1_i3		3.5	1	21	920	940	CUCAUUGCUUCGGUAGGCUGG	AAGGCCUACCGAUGCAAUGGU	Cleavage
Ll-miR112	TRINITY_DN52392_c0_g1_i4	Formin-binding protein 4	3.5	1	21	686	706	CUCAUUGCUUCGGUAGGCUGG	AAGGCCUACCGAUGCAAUGGU	Cleavage
Ll-miR112	TRINITY_DN52392_c0_g1_i5		3.5	1	21	747	767	CUCAUUGCUUCGGUAGGCUGG	AAGGCCUACCGAUGCAAUGGU	Cleavage
Ll-miR112	TRINITY_DN52392_c0_g1_i6	Formin-binding protein 4	3.5	1	21	747	767	CUCAUUGCUUCGGUAGGCUGG	AAGGCCUACCGAUGCAAUGGU	Cleavage
Ll-miR112	TRINITY_DN52392_c0_g1_i7	Formin-binding protein 4	3.5	1	21	920	940	CUCAUUGCUUCGGUAGGCUGG	AAGGCCUACCGAUGCAAUGGU	Cleavage
Ll-miR112	TRINITY_DN52392_c0_g1_i8	Formin-binding protein 4	3.5	1	21	747	767	CUCAUUGCUUCGGUAGGCUGG	AAGGCCUACCGAUGCAAUGGU	Cleavage
Ll-miR112	TRINITY_DN52392_c0_g1_i9	Formin-binding protein 4	3.5	1	21	747	767	CUCAUUGCUUCGGUAGGCUGG	AAGGCCUACCGAUGCAAUGGU	Cleavage
Ll-miR112	TRINITY_DN52508_c0_g3_i1		3.5	1	21	2293	2313	CUCAUUGCUUCGGUAGGCUGG	GUAGUCAGCCGAAGCAAUGGA	Cleavage
Ll-miR112	TRINITY_DN52508_c0_g3_i2	Probable RNA-binding protein EIF1AD	3.5	1	21	2332	2352	CUCAUUGCUUCGGUAGGCUGG	GUAGUCAGCCGAAGCAAUGGA	Cleavage
Ll-miR112	TRINITY_DN52508_c0_g3_i3		3.5	1	21	2925	2945	CUCAUUGCUUCGGUAGGCUGG	GUAGUCAGCCGAAGCAAUGGA	Cleavage
Ll-miR112	TRINITY_DN52508_c0_g3_i4	Probable RNA-binding protein EIF1AD	3.5	1	21	1020	1040	CUCAUUGCUUCGGUAGGCUGG	GUAGUCAGCCGAAGCAAUGGA	Cleavage
Ll-miR112	TRINITY_DN52508_c0_g3_i5		3.5	1	21	3370	3390	CUCAUUGCUUCGGUAGGCUGG	GUAGUCAGCCGAAGCAAUGGA	Cleavage
Ll-miR112	TRINITY_DN52508_c0_g3_i6	Probable RNA-binding protein EIF1AD	3.5	1	21	2777	2797	CUCAUUGCUUCGGUAGGCUGG	GUAGUCAGCCGAAGCAAUGGA	Cleavage
Ll-miR112	TRINITY_DN52680_c1_g6_i1		3.5	1	21	805	825	CUCAUUGCUUCGGUAGGCUGG	UGAGUCUACUGAAGGGAUGGG	Cleavage
Ll-miR112	TRINITY_DN52680_c1_g6_i2		3.5	1	21	808	828	CUCAUUGCUUCGGUAGGCUGG	UGAGUCUACUGAAGGGAUGGG	Cleavage
Ll-miR112	TRINITY_DN52839_c0_g1_i1	Porphobilinogen deaminase, chloroplastic	3.5	1	21	809	829	CUCAUUGCUUCGGUAGGCUGG	AUAGCCUGCAGAAGUAAUGAU	Cleavage
Ll-miR112	TRINITY_DN52839_c0_g1_i2	Porphobilinogen deaminase, chloroplastic	3.5	1	21	809	829	CUCAUUGCUUCGGUAGGCUGG	AUAGCCUGCAGAAGUAAUGAU	Cleavage
Ll-miR112	TRINITY_DN52839_c0_g1_i3	Porphobilinogen deaminase, chloroplastic	3.5	1	21	1548	1568	CUCAUUGCUUCGGUAGGCUGG	AUAGCCUGCAGAAGUAAUGAU	Cleavage
Ll-miR112	TRINITY_DN53896_c1_g4_i1	Tubulin beta-1 chain	3.5	1	21	208	228	CUCAUUGCUUCGGUAGGCUGG	GGAGUUUACCGAGGCAGAGAG	Cleavage
Ll-miR112	TRINITY_DN53901_c1_g1_i2	Pyruvate decarboxylase 2	3.5	1	21	474	494	CUCAUUGCUUCGGUAGGCUGG	GGAGCUUAUUGAAGCAAUUGG	Cleavage
Ll-miR112	TRINITY_DN53901_c1_g1_i4	Pyruvate decarboxylase 2	3.5	1	21	1266	1286	CUCAUUGCUUCGGUAGGCUGG	GGAGCUUAUUGAAGCAAUUGG	Cleavage
Ll-miR112	TRINITY_DN53901_c1_g1_i5	Pyruvate decarboxylase 1	3.5	1	21	1872	1892	CUCAUUGCUUCGGUAGGCUGG	GGAGCUUAUUGAAGCAAUUGG	Cleavage
Ll-miR112	TRINITY_DN53901_c1_g1_i7	Pyruvate decarboxylase 2	3.5	1	21	1489	1509	CUCAUUGCUUCGGUAGGCUGG	GGAGCUUAUUGAAGCAAUUGG	Cleavage
Ll-miR112	TRINITY_DN53932_c1_g1_i10	Probable ribosome biogenesis protein RLP24	3.5	1	21	47	67	CUCAUUGCUUCGGUAGGCUGG	CUAGUCUAGAGAAGCAAUGAG	Cleavage
Ll-miR112	TRINITY_DN53932_c1_g1_i11	Probable ribosome biogenesis protein RLP24	3.5	1	21	76	96	CUCAUUGCUUCGGUAGGCUGG	CUAGUCUAGAGAAGCAAUGAG	Cleavage
Ll-miR112	TRINITY_DN53932_c1_g1_i3		3.5	1	21	47	67	CUCAUUGCUUCGGUAGGCUGG	CUAGUCUAGAGAAGCAAUGAG	Cleavage
Ll-miR112	TRINITY_DN53932_c1_g1_i3		3.5	1	21	413	433	CUCAUUGCUUCGGUAGGCUGG	UGAGCCAAAUGAAGUAAUGAG	Cleavage
Ll-miR112	TRINITY_DN53932_c1_g1_i4		3.5	1	21	131	151	CUCAUUGCUUCGGUAGGCUGG	CUAGUCUAGAGAAGCAAUGAG	Cleavage
Ll-miR112	TRINITY_DN53932_c1_g1_i4		3.5	1	21	497	517	CUCAUUGCUUCGGUAGGCUGG	UGAGCCAAAUGAAGUAAUGAG	Cleavage
Ll-miR112	TRINITY_DN53932_c1_g1_i7		3.5	1	21	47	67	CUCAUUGCUUCGGUAGGCUGG	CUAGUCUAGAGAAGCAAUGAG	Cleavage
Ll-miR112	TRINITY_DN53932_c1_g1_i7		3.5	1	21	413	433	CUCAUUGCUUCGGUAGGCUGG	UGAGCCAAAUGAAGUAAUGAG	Cleavage
Ll-miR112	TRINITY_DN53932_c1_g1_i8	Probable ribosome biogenesis protein RLP24	3.5	1	21	47	67	CUCAUUGCUUCGGUAGGCUGG	CUAGUCUAGAGAAGCAAUGAG	Cleavage
Ll-miR112	TRINITY_DN53932_c1_g1_i8	Probable ribosome biogenesis protein RLP24	3.5	1	21	413	433	CUCAUUGCUUCGGUAGGCUGG	UGAGCCAAAUGAAGUAAUGAG	Cleavage
Ll-miR112	TRINITY_DN54322_c2_g1_i1		3.5	1	21	77	97	CUCAUUGCUUCGGUAGGCUGG	GUAGCAUAUUGAAGCAAUGGA	Cleavage
Ll-miR112	TRINITY_DN55137_c1_g3_i1		3.5	1	21	135	155	CUCAUUGCUUCGGUAGGCUGG	UCAGUCUUUUGAAGUGAUGAG	Cleavage
Ll-miR112	TRINITY_DN55137_c1_g3_i2		3.5	1	21	135	155	CUCAUUGCUUCGGUAGGCUGG	UCAGUCUUUUGAAGUGAUGAG	Cleavage
Ll-miR112	TRINITY_DN55388_c1_g1_i7	Calcium/calmodulin-regulated receptor-like kinase 2	3.5	1	21	544	564	CUCAUUGCUUCGGUAGGCUGG	CAUGCCUACAGAGGCAAUGGG	Cleavage
Ll-miR112	TRINITY_DN56715_c7_g1_i3		3.5	1	21	199	219	CUCAUUGCUUCGGUAGGCUGG	UCAGUCUUUUGAAGUGAUGAG	Cleavage
Ll-miR112	TRINITY_DN56715_c7_g1_i5		3.5	1	21	493	513	CUCAUUGCUUCGGUAGGCUGG	UCAGUCUUUUGAAGUGAUGAG	Cleavage
Ll-miR112	TRINITY_DN57100_c0_g3_i1	Small RNA 2'-O-methyltransferase	3.5	1	21	908	928	CUCAUUGCUUCGGUAGGCUGG	AGAGUCUGUUGAAGCAGUGAC	Cleavage
Ll-miR112	TRINITY_DN57100_c0_g3_i4	Small RNA 2'-O-methyltransferase	3.5	1	21	201	221	CUCAUUGCUUCGGUAGGCUGG	AGAGUCUGUUGAAGCAGUGAC	Cleavage
Ll-miR112	TRINITY_DN57100_c0_g3_i7	Small RNA 2'-O-methyltransferase	3.5	1	21	800	820	CUCAUUGCUUCGGUAGGCUGG	AGAGUCUGUUGAAGCAGUGAC	Cleavage
Ll-miR112	TRINITY_DN58379_c1_g1_i1		3.5	1	21	1665	1685	CUCAUUGCUUCGGUAGGCUGG	CUAGUUAAGCGAAGCAAUGAG	Cleavage
Ll-miR112	TRINITY_DN58379_c1_g1_i10		3.5	1	21	1470	1490	CUCAUUGCUUCGGUAGGCUGG	CUAGUUAAGCGAAGCAAUGAG	Cleavage
Ll-miR112	TRINITY_DN58379_c1_g1_i11		3.5	1	21	1949	1969	CUCAUUGCUUCGGUAGGCUGG	CUAGUUAAGCGAAGCAAUGAG	Cleavage
Ll-miR112	TRINITY_DN58379_c1_g1_i12		3.5	1	21	1470	1490	CUCAUUGCUUCGGUAGGCUGG	CUAGUUAAGCGAAGCAAUGAG	Cleavage
Ll-miR112	TRINITY_DN58379_c1_g1_i13		3.5	1	21	2053	2073	CUCAUUGCUUCGGUAGGCUGG	CUAGUUAAGCGAAGCAAUGAG	Cleavage
Ll-miR112	TRINITY_DN58379_c1_g1_i15		3.5	1	21	2147	2167	CUCAUUGCUUCGGUAGGCUGG	CUAGUUAAGCGAAGCAAUGAG	Cleavage
Ll-miR112	TRINITY_DN58379_c1_g1_i2		3.5	1	21	1732	1752	CUCAUUGCUUCGGUAGGCUGG	CUAGUUAAGCGAAGCAAUGAG	Cleavage
Ll-miR112	TRINITY_DN58379_c1_g1_i3		3.5	1	21	1534	1554	CUCAUUGCUUCGGUAGGCUGG	CUAGUUAAGCGAAGCAAUGAG	Cleavage
Ll-miR112	TRINITY_DN58379_c1_g1_i5		3.5	1	21	1470	1490	CUCAUUGCUUCGGUAGGCUGG	CUAGUUAAGCGAAGCAAUGAG	Cleavage
Ll-miR112	TRINITY_DN58379_c1_g1_i6		3.5	1	21	1470	1490	CUCAUUGCUUCGGUAGGCUGG	CUAGUUAAGCGAAGCAAUGAG	Cleavage
Ll-miR112	TRINITY_DN58379_c1_g1_i7		3.5	1	21	1534	1554	CUCAUUGCUUCGGUAGGCUGG	CUAGUUAAGCGAAGCAAUGAG	Cleavage
Ll-miR112	TRINITY_DN58379_c1_g1_i8		3.5	1	21	1855	1875	CUCAUUGCUUCGGUAGGCUGG	CUAGUUAAGCGAAGCAAUGAG	Cleavage
Ll-miR112	TRINITY_DN58379_c1_g1_i9		3.5	1	21	1470	1490	CUCAUUGCUUCGGUAGGCUGG	CUAGUUAAGCGAAGCAAUGAG	Cleavage
Ll-miR112	TRINITY_DN63400_c0_g1_i1	UDP-glycosyltransferase 73C3	3.5	1	21	186	206	CUCAUUGCUUCGGUAGGCUGG	ACAGUUACCUGAAGCAAUGAG	Cleavage
Ll-miR112	TRINITY_DN78976_c0_g1_i1		3.5	1	21	163	183	CUCAUUGCUUCGGUAGGCUGG	UCAAUUUACCGAAGCAAGGAG	Cleavage
Ll-miR112	TRINITY_DN13905_c0_g1_i1		4	1	21	160	180	CUCAUUGCUUCGGUAGGCUGG	GCAGUCAAUUGAAGCAAAGAG	Cleavage
Ll-miR112	TRINITY_DN50152_c0_g1_i1	Transaldolase	4	1	21	2533	2554	CUCAUUGCUUCGGU-AGGCUGG	CUAGCCUUACAGAAGCAAUGGG	Cleavage
Ll-miR112	TRINITY_DN50152_c0_g1_i4		4	1	21	458	479	CUCAUUGCUUCGGU-AGGCUGG	CUAGCCUUACAGAAGCAAUGGG	Cleavage
Ll-miR112	TRINITY_DN50152_c0_g1_i5	Transaldolase	4	1	21	1250	1271	CUCAUUGCUUCGGU-AGGCUGG	CUAGCCUUACAGAAGCAAUGGG	Cleavage
Ll-miR112	TRINITY_DN50152_c0_g1_i7	Transaldolase A	4	1	21	2883	2904	CUCAUUGCUUCGGU-AGGCUGG	CUAGCCUUACAGAAGCAAUGGG	Cleavage
Ll-miR112	TRINITY_DN51626_c0_g1_i4	Lipid phosphate phosphatase 2	4	1	21	744	764	CUCAUUGCUUCGGUAGGCUGG	UCAGUGUACUGGAGAAAUGAG	Cleavage
Ll-miR112	TRINITY_DN52527_c3_g3_i1		4	1	21	370	390	CUCAUUGCUUCGGUAGGCUGG	UUAGCUUAGUGAAGUAAUGAA	Cleavage
Ll-miR112	TRINITY_DN52527_c3_g3_i3		4	1	21	370	390	CUCAUUGCUUCGGUAGGCUGG	UUAGCUUAGUGAAGUAAUGAA	Cleavage
Ll-miR112	TRINITY_DN54231_c2_g2_i1		4	1	21	796	816	CUCAUUGCUUCGGUAGGCUGG	UUAGUCUAUCGCAGCGAUGAU	Translation
Ll-miR112	TRINITY_DN54231_c2_g2_i3	60S ribosomal protein L28-2	4	1	21	863	883	CUCAUUGCUUCGGUAGGCUGG	UUAGUCUAUCGCAGCGAUGAU	Translation
Ll-miR112	TRINITY_DN54231_c2_g2_i4	60S ribosomal protein L28-2	4	1	21	949	969	CUCAUUGCUUCGGUAGGCUGG	UUAGUCUAUCGCAGCGAUGAU	Translation
Ll-miR112	TRINITY_DN54823_c2_g1_i18		4	1	21	347	367	CUCAUUGCUUCGGUAGGCUGG	ACGGCCUACCUAGGCGAUGAU	Translation
Ll-miR112	TRINITY_DN55568_c0_g2_i17	60S ribosomal protein L7a-2	4	1	21	388	408	CUCAUUGCUUCGGUAGGCUGG	CAAGCCUGUUGAAGCAAAGAA	Cleavage
Ll-miR112	TRINITY_DN55568_c0_g2_i21	60S ribosomal protein L7a-2	4	1	21	397	417	CUCAUUGCUUCGGUAGGCUGG	CAAGCCUGUUGAAGCAAAGAA	Cleavage
Ll-miR112	TRINITY_DN55816_c0_g1_i6		4	1	21	288	308	CUCAUUGCUUCGGUAGGCUGG	GUCGUUUAUUGAAGCAAUGAU	Cleavage
Ll-miR112	TRINITY_DN57150_c5_g4_i3	Extracellular ribonuclease LE	4	1	21	426	446	CUCAUUGCUUCGGUAGGCUGG	CUAGCAUGCCCAAGCAAUGAU	Translation
Ll-miR112	TRINITY_DN57910_c2_g1_i12		4	1	21	1520	1539	CUCAUUGCUUCGGUAGGCUGG	UCAGCUUACUGAA-CAAUGAG	Cleavage
Ll-miR112	TRINITY_DN57910_c2_g1_i5		4	1	21	939	958	CUCAUUGCUUCGGUAGGCUGG	UCAGCUUACUGAA-CAAUGAG	Cleavage
Ll-miR112	TRINITY_DN57910_c2_g1_i7	F-box protein At2g32560	4	1	21	2368	2387	CUCAUUGCUUCGGUAGGCUGG	UCAGCUUACUGAA-CAAUGAG	Cleavage
Ll-miR112	TRINITY_DN58084_c1_g3_i1		4	1	21	338	358	CUCAUUGCUUCGGUAGGCUGG	AUAGCUUACCAAGGCGAUGAU	Translation
Ll-miR112	TRINITY_DN58424_c3_g1_i1		4	1	21	140	160	CUCAUUGCUUCGGUAGGCUGG	AUUCCCUACUCAAGCAAUGAG	Translation
Ll-miR112	TRINITY_DN58591_c4_g1_i2		4	1	21	324	344	CUCAUUGCUUCGGUAGGCUGG	AUAGCUUACCAAGGCGAUGAU	Translation
Ll-miR112	TRINITY_DN58622_c1_g4_i1		4	1	21	186	206	CUCAUUGCUUCGGUAGGCUGG	UUUACUUACCGAGGUAGUGAG	Cleavage
Ll-miR112	TRINITY_DN59199_c0_g1_i30		4	1	21	54	74	CUCAUUGCUUCGGUAGGCUGG	ACGGCCUACCAAGGCGAUGAC	Translation
Ll-miR113	TRINITY_DN49165_c0_g1_i11	Eukaryotic translation initiation factor 2D	2	1	21	180	200	CUCCACGGCUUUCUUGAACUU	AUGUUCAAGAAAGUAGUGGAG	Cleavage
Ll-miR113	TRINITY_DN49165_c0_g1_i12	Eukaryotic translation initiation factor 2D	2	1	21	180	200	CUCCACGGCUUUCUUGAACUU	AUGUUCAAGAAAGUAGUGGAG	Cleavage
Ll-miR113	TRINITY_DN49165_c0_g1_i3	Eukaryotic translation initiation factor 2D	2	1	21	180	200	CUCCACGGCUUUCUUGAACUU	AUGUUCAAGAAAGUAGUGGAG	Cleavage
Ll-miR113	TRINITY_DN49165_c0_g1_i4	Eukaryotic translation initiation factor 2D	2	1	21	180	200	CUCCACGGCUUUCUUGAACUU	AUGUUCAAGAAAGUAGUGGAG	Cleavage
Ll-miR113	TRINITY_DN49165_c0_g1_i5	Eukaryotic translation initiation factor 2D	2	1	21	180	200	CUCCACGGCUUUCUUGAACUU	AUGUUCAAGAAAGUAGUGGAG	Cleavage
Ll-miR113	TRINITY_DN49165_c0_g1_i6	Eukaryotic translation initiation factor 2D	2	1	21	180	200	CUCCACGGCUUUCUUGAACUU	AUGUUCAAGAAAGUAGUGGAG	Cleavage
Ll-miR113	TRINITY_DN49165_c0_g1_i7	Eukaryotic translation initiation factor 2D	2	1	21	180	200	CUCCACGGCUUUCUUGAACUU	AUGUUCAAGAAAGUAGUGGAG	Cleavage
Ll-miR113	TRINITY_DN49165_c0_g1_i8	Eukaryotic translation initiation factor 2D	2	1	21	180	200	CUCCACGGCUUUCUUGAACUU	AUGUUCAAGAAAGUAGUGGAG	Cleavage
Ll-miR113	TRINITY_DN52817_c0_g2_i1		2	1	21	305	325	CUCCACGGCUUUCUUGAACUU	GAGUUCAAGAAAGCUGUGGGA	Cleavage
Ll-miR113	TRINITY_DN52817_c0_g2_i2		2	1	21	305	325	CUCCACGGCUUUCUUGAACUU	GAGUUCAAGAAAGCUGUGGGA	Cleavage
Ll-miR113	TRINITY_DN52817_c0_g3_i1		2	1	21	356	376	CUCCACGGCUUUCUUGAACUU	AAGUUCAAGAAAGCUGUGGGA	Cleavage
Ll-miR113	TRINITY_DN54557_c1_g1_i12		2	1	21	1120	1140	CUCCACGGCUUUCUUGAACUU	CAGUUCAGGAGAGUUGUGGAG	Cleavage
Ll-miR113	TRINITY_DN54557_c1_g1_i2		2	1	21	381	401	CUCCACGGCUUUCUUGAACUU	CAGUUCAGGAGAGUUGUGGAG	Cleavage
Ll-miR113	TRINITY_DN54557_c1_g1_i3		2	1	21	381	401	CUCCACGGCUUUCUUGAACUU	CAGUUCAGGAGAGUUGUGGAG	Cleavage
Ll-miR113	TRINITY_DN54557_c1_g1_i5		2	1	21	600	620	CUCCACGGCUUUCUUGAACUU	CAGUUCAGGAGAGUUGUGGAG	Cleavage
Ll-miR113	TRINITY_DN27068_c0_g1_i1	DNA (cytosine-5)-methyltransferase DRM1	2.5	1	21	58	78	CUCCACGGCUUUCUUGAACUU	UAAUUCAAGAAAGCUGUGGAC	Cleavage
Ll-miR113	TRINITY_DN57005_c2_g2_i3		2.5	1	21	225	245	CUCCACGGCUUUCUUGAACUU	UUGUUCAAGAAGGUCGAGGAG	Cleavage
Ll-miR113	TRINITY_DN57005_c2_g2_i5		2.5	1	21	225	245	CUCCACGGCUUUCUUGAACUU	UUGUUCAAGAAGGUCGAGGAG	Cleavage
Ll-miR113	TRINITY_DN75169_c0_g1_i1	DnaJ homolog subfamily C member 7	2.5	1	21	580	600	CUCCACGGCUUUCUUGAACUU	AAGACCAAGGAAGCCGUGGAG	Cleavage
Ll-miR113	TRINITY_DN51730_c1_g1_i1	Aspartic proteinase PCS1	3	1	21	1358	1378	CUCCACGGCUUUCUUGAACUU	GAAUUCGAGAAAGGCGUGGAG	Cleavage
Ll-miR113	TRINITY_DN52817_c0_g1_i3		3	1	21	165	185	CUCCACGGCUUUCUUGAACUU	AAGCUCAAGAAAGCUGUGGGA	Cleavage
Ll-miR113	TRINITY_DN55759_c3_g1_i4	Retrovirus-related Pol polyprotein from transposon TNT 1-94	3	1	21	3611	3631	CUCCACGGCUUUCUUGAACUU	GGCUUCAAGAGAGCCUUGGAG	Cleavage
Ll-miR113	TRINITY_DN52828_c1_g3_i1	Peroxidase 17	3.5	1	21	294	313	CUCCACGGCUUUCUUGAACUU	AAGU-CAAGGAGGCUGUGGAG	Cleavage
Ll-miR113	TRINITY_DN52828_c1_g3_i4	Peroxidase 17	3.5	1	21	645	664	CUCCACGGCUUUCUUGAACUU	AAGU-CAAGGAGGCUGUGGAG	Cleavage
Ll-miR113	TRINITY_DN52828_c1_g3_i5	Peroxidase 17	3.5	1	21	457	476	CUCCACGGCUUUCUUGAACUU	AAGU-CAAGGAGGCUGUGGAG	Cleavage
Ll-miR113	TRINITY_DN53093_c4_g1_i1		3.5	1	21	517	537	CUCCACGGCUUUCUUGAACUU	GGGUUCAGCAGAGCCGUGGAU	Cleavage
Ll-miR113	TRINITY_DN53093_c4_g1_i3	Cyclin-dependent kinases regulatory subunit 1	3.5	1	21	798	818	CUCCACGGCUUUCUUGAACUU	GGGUUCAGCAGAGCCGUGGAU	Cleavage
Ll-miR113	TRINITY_DN53093_c4_g1_i4		3.5	1	21	394	414	CUCCACGGCUUUCUUGAACUU	GGGUUCAGCAGAGCCGUGGAU	Cleavage
Ll-miR113	TRINITY_DN53093_c4_g1_i5		3.5	1	21	377	397	CUCCACGGCUUUCUUGAACUU	GGGUUCAGCAGAGCCGUGGAU	Cleavage
Ll-miR113	TRINITY_DN53140_c0_g4_i1		3.5	1	21	231	251	CUCCACGGCUUUCUUGAACUU	ACGUUUGAGAAUGUUGUGGAG	Translation
Ll-miR113	TRINITY_DN53644_c8_g1_i2	Magnesium-protoporphyrin IX monomethyl ester [oxidative] cyclase, chloroplastic	3.5	1	21	391	411	CUCCACGGCUUUCUUGAACUU	GAGUUCAAGGAAGCUGCGGAU	Cleavage
Ll-miR113	TRINITY_DN54213_c0_g1_i10	Inactive TPR repeat-containing thioredoxin TTL3	3.5	1	21	2134	2154	CUCCACGGCUUUCUUGAACUU	CAAUUUGAGAAAGCUGUGGAA	Cleavage
Ll-miR113	TRINITY_DN54213_c0_g1_i2	Inactive TPR repeat-containing thioredoxin TTL3	3.5	1	21	2021	2041	CUCCACGGCUUUCUUGAACUU	CAAUUUGAGAAAGCUGUGGAA	Cleavage
Ll-miR113	TRINITY_DN54864_c7_g1_i1	Pentatricopeptide repeat-containing protein At4g32430, mitochondrial	3.5	1	21	592	612	CUCCACGGCUUUCUUGAACUU	GGGUUUGAGAAGGUUGUGGAU	Cleavage
Ll-miR113	TRINITY_DN56889_c3_g10_i1		3.5	1	21	243	263	CUCCACGGCUUUCUUGAACUU	CGGUUCAAUAAAGCUGUGGGA	Cleavage
Ll-miR113	TRINITY_DN56889_c3_g2_i1		3.5	1	21	286	306	CUCCACGGCUUUCUUGAACUU	CGGUUCAAUAAAGCUGUGGGA	Cleavage
Ll-miR113	TRINITY_DN56889_c3_g2_i2		3.5	1	21	286	306	CUCCACGGCUUUCUUGAACUU	CGGUUCAAUAAAGCUGUGGGA	Cleavage
Ll-miR113	TRINITY_DN56889_c3_g2_i3		3.5	1	21	286	306	CUCCACGGCUUUCUUGAACUU	CGGUUCAAUAAAGCUGUGGGA	Cleavage
Ll-miR113	TRINITY_DN56889_c3_g3_i1		3.5	1	21	202	222	CUCCACGGCUUUCUUGAACUU	CGGUUCAAUAAAGCUGUGGGA	Cleavage
Ll-miR113	TRINITY_DN56889_c3_g3_i2		3.5	1	21	202	222	CUCCACGGCUUUCUUGAACUU	CGGUUCAAUAAAGCUGUGGGA	Cleavage
Ll-miR113	TRINITY_DN56889_c3_g6_i3		3.5	1	21	220	240	CUCCACGGCUUUCUUGAACUU	CGGUUCAAUAAAGCUGUGGGA	Cleavage
Ll-miR113	TRINITY_DN57423_c0_g1_i10	Ethylene-insensitive protein 2	3.5	1	21	234	254	CUCCACGGCUUUCUUGAACUU	GGGUUCGAGAAAUCCGAGGAG	Cleavage
Ll-miR113	TRINITY_DN57423_c0_g1_i5	Ethylene-insensitive protein 2	3.5	1	21	234	254	CUCCACGGCUUUCUUGAACUU	GGGUUCGAGAAAUCCGAGGAG	Cleavage
Ll-miR113	TRINITY_DN57423_c0_g2_i1		3.5	1	21	204	224	CUCCACGGCUUUCUUGAACUU	GGGUUCGAGAAAUCCGAGGAG	Cleavage
Ll-miR113	TRINITY_DN57426_c0_g2_i2		3.5	1	21	640	660	CUCCACGGCUUUCUUGAACUU	AUGUUCAAGAAAGUUGAGGAU	Cleavage
Ll-miR113	TRINITY_DN57426_c0_g2_i4	BRCT domain-containing protein At4g02110	3.5	1	21	1223	1243	CUCCACGGCUUUCUUGAACUU	AUGUUCAAGAAAGUUGAGGAU	Cleavage
Ll-miR113	TRINITY_DN57455_c0_g1_i12	V-type proton ATPase subunit a3	3.5	1	21	38	58	CUCCACGGCUUUCUUGAACUU	CAGUUUAAGAAAGCUGUGAAA	Cleavage
Ll-miR113	TRINITY_DN57455_c0_g1_i15	V-type proton ATPase subunit a3	3.5	1	21	38	58	CUCCACGGCUUUCUUGAACUU	CAGUUUAAGAAAGCUGUGAAA	Cleavage
Ll-miR113	TRINITY_DN57455_c0_g1_i16	V-type proton ATPase subunit a3	3.5	1	21	38	58	CUCCACGGCUUUCUUGAACUU	CAGUUUAAGAAAGCUGUGAAA	Cleavage
Ll-miR113	TRINITY_DN57455_c0_g1_i2		3.5	1	21	38	58	CUCCACGGCUUUCUUGAACUU	CAGUUUAAGAAAGCUGUGAAA	Cleavage
Ll-miR113	TRINITY_DN57455_c0_g1_i3	V-type proton ATPase subunit a2	3.5	1	21	38	58	CUCCACGGCUUUCUUGAACUU	CAGUUUAAGAAAGCUGUGAAA	Cleavage
Ll-miR113	TRINITY_DN57455_c0_g1_i4	V-type proton ATPase subunit a3	3.5	1	21	38	58	CUCCACGGCUUUCUUGAACUU	CAGUUUAAGAAAGCUGUGAAA	Cleavage
Ll-miR113	TRINITY_DN57455_c0_g1_i6	V-type proton ATPase subunit a3	3.5	1	21	38	58	CUCCACGGCUUUCUUGAACUU	CAGUUUAAGAAAGCUGUGAAA	Cleavage
Ll-miR113	TRINITY_DN57455_c0_g1_i8	V-type proton ATPase subunit a3	3.5	1	21	38	58	CUCCACGGCUUUCUUGAACUU	CAGUUUAAGAAAGCUGUGAAA	Cleavage
Ll-miR113	TRINITY_DN57455_c0_g1_i9	V-type proton ATPase subunit a2	3.5	1	21	38	58	CUCCACGGCUUUCUUGAACUU	CAGUUUAAGAAAGCUGUGAAA	Cleavage
Ll-miR113	TRINITY_DN58373_c0_g1_i11	Kinesin-like protein KIN-14J	3.5	1	21	997	1017	CUCCACGGCUUUCUUGAACUU	AAGUUCAAGAAAGAGGUGGGG	Cleavage
Ll-miR113	TRINITY_DN58373_c0_g1_i13	Kinesin-like protein KIN-14J	3.5	1	21	683	703	CUCCACGGCUUUCUUGAACUU	AAGUUCAAGAAAGAGGUGGGG	Cleavage
Ll-miR113	TRINITY_DN58373_c0_g1_i18	Kinesin-like protein KIN-14J	3.5	1	21	997	1017	CUCCACGGCUUUCUUGAACUU	AAGUUCAAGAAAGAGGUGGGG	Cleavage
Ll-miR113	TRINITY_DN58373_c0_g1_i19	Kinesin-like protein KIN-14J	3.5	1	21	683	703	CUCCACGGCUUUCUUGAACUU	AAGUUCAAGAAAGAGGUGGGG	Cleavage
Ll-miR113	TRINITY_DN58373_c0_g1_i2	Kinesin-like protein KIN-14J	3.5	1	21	683	703	CUCCACGGCUUUCUUGAACUU	AAGUUCAAGAAAGAGGUGGGG	Cleavage
Ll-miR113	TRINITY_DN58373_c0_g1_i20	Kinesin-like protein KIN-14J	3.5	1	21	773	793	CUCCACGGCUUUCUUGAACUU	AAGUUCAAGAAAGAGGUGGGG	Cleavage
Ll-miR113	TRINITY_DN58373_c0_g1_i22	Kinesin-like protein KIN-14J	3.5	1	21	683	703	CUCCACGGCUUUCUUGAACUU	AAGUUCAAGAAAGAGGUGGGG	Cleavage
Ll-miR113	TRINITY_DN58373_c0_g1_i23	Kinesin-like protein KIN-14J	3.5	1	21	1015	1035	CUCCACGGCUUUCUUGAACUU	AAGUUCAAGAAAGAGGUGGGG	Cleavage
Ll-miR113	TRINITY_DN58373_c0_g1_i26	Kinesin-like protein KIN-14J	3.5	1	21	683	703	CUCCACGGCUUUCUUGAACUU	AAGUUCAAGAAAGAGGUGGGG	Cleavage
Ll-miR113	TRINITY_DN58373_c0_g1_i29	Kinesin-like protein KIN-14J	3.5	1	21	683	703	CUCCACGGCUUUCUUGAACUU	AAGUUCAAGAAAGAGGUGGGG	Cleavage
Ll-miR113	TRINITY_DN58373_c0_g1_i32	Kinesin-like protein KIN-14J	3.5	1	21	683	703	CUCCACGGCUUUCUUGAACUU	AAGUUCAAGAAAGAGGUGGGG	Cleavage
Ll-miR113	TRINITY_DN58373_c0_g1_i4	Kinesin-like protein KIN-14J	3.5	1	21	773	793	CUCCACGGCUUUCUUGAACUU	AAGUUCAAGAAAGAGGUGGGG	Cleavage
Ll-miR113	TRINITY_DN58373_c0_g1_i5	Kinesin-like protein KIN-14J	3.5	1	21	683	703	CUCCACGGCUUUCUUGAACUU	AAGUUCAAGAAAGAGGUGGGG	Cleavage
Ll-miR113	TRINITY_DN58373_c0_g1_i6	Kinesin-like protein KIN-14J	3.5	1	21	773	793	CUCCACGGCUUUCUUGAACUU	AAGUUCAAGAAAGAGGUGGGG	Cleavage
Ll-miR113	TRINITY_DN58373_c0_g1_i7	Kinesin-like protein KIN-14J	3.5	1	21	773	793	CUCCACGGCUUUCUUGAACUU	AAGUUCAAGAAAGAGGUGGGG	Cleavage
Ll-miR113	TRINITY_DN59353_c4_g3_i4	Proteasome activator subunit 4	3.5	1	21	7760	7780	CUCCACGGCUUUCUUGAACUU	AGGUUUUGGGAAGCCGUGGAA	Cleavage
Ll-miR113	TRINITY_DN59353_c4_g3_i9	Proteasome activator subunit 4	3.5	1	21	7680	7700	CUCCACGGCUUUCUUGAACUU	AGGUUUUGGGAAGCCGUGGAA	Cleavage
Ll-miR113	TRINITY_DN62563_c0_g1_i1		3.5	1	21	69	89	CUCCACGGCUUUCUUGAACUU	CAAUUCAGGAGAGACGUGGAG	Cleavage
Ll-miR113	TRINITY_DN32812_c0_g1_i1		4	1	21	128	148	CUCCACGGCUUUCUUGAACUU	AAGGUCCAGAGGGCCGUGGAC	Cleavage
Ll-miR113	TRINITY_DN41481_c0_g1_i1		4	1	21	15	35	CUCCACGGCUUUCUUGAACUU	GAGUUCGAGAAGGCCGUCGGC	Cleavage
Ll-miR113	TRINITY_DN44563_c0_g1_i1	Pentatricopeptide repeat-containing protein At5g46100	4	1	21	1397	1417	CUCCACGGCUUUCUUGAACUU	AAGGUCAGAGAAGCUGUGGAG	Cleavage
Ll-miR113	TRINITY_DN44563_c0_g1_i2	Pentatricopeptide repeat-containing protein At5g46100	4	1	21	1539	1559	CUCCACGGCUUUCUUGAACUU	AAGGUCAGAGAAGCUGUGGAG	Cleavage
Ll-miR113	TRINITY_DN44926_c0_g1_i1	Probable inactive receptor kinase At3g08680	4	1	21	122	142	CUCCACGGCUUUCUUGAACUU	UAGUUCAAGAAAACAGUGGAU	Cleavage
Ll-miR113	TRINITY_DN44926_c0_g1_i2		4	1	21	122	142	CUCCACGGCUUUCUUGAACUU	UAGUUCAAGAAAACAGUGGAU	Cleavage
Ll-miR113	TRINITY_DN53093_c4_g2_i1		4	1	21	338	358	CUCCACGGCUUUCUUGAACUU	GAGUUCAGCAGAGCCGUGGGU	Cleavage
Ll-miR113	TRINITY_DN53093_c4_g2_i2		4	1	21	930	950	CUCCACGGCUUUCUUGAACUU	GAGUUCAGCAGAGCCGUGGGU	Cleavage
Ll-miR113	TRINITY_DN53093_c4_g2_i3		4	1	21	338	358	CUCCACGGCUUUCUUGAACUU	GAGUUCAGCAGAGCCGUGGGU	Cleavage
Ll-miR113	TRINITY_DN53093_c4_g2_i4		4	1	21	1028	1048	CUCCACGGCUUUCUUGAACUU	GAGUUCAGCAGAGCCGUGGGU	Cleavage
Ll-miR113	TRINITY_DN53093_c4_g2_i5		4	1	21	190	210	CUCCACGGCUUUCUUGAACUU	GAGUUCAGCAGAGCCGUGGGU	Cleavage
Ll-miR113	TRINITY_DN53093_c4_g2_i6		4	1	21	1028	1048	CUCCACGGCUUUCUUGAACUU	GAGUUCAGCAGAGCCGUGGGU	Cleavage
Ll-miR113	TRINITY_DN53393_c3_g2_i1	Heterogeneous nuclear ribonucleoprotein Q	4	1	21	887	907	CUCCACGGCUUUCUUGAACUU	GAGUUCAGGAAAGUCCUUGAG	Cleavage
Ll-miR113	TRINITY_DN53393_c3_g2_i2	Heterogeneous nuclear ribonucleoprotein Q	4	1	21	706	726	CUCCACGGCUUUCUUGAACUU	GAGUUCAGGAAAGUCCUUGAG	Cleavage
Ll-miR113	TRINITY_DN53393_c3_g2_i3	Heterogeneous nuclear ribonucleoprotein Q	4	1	21	1027	1047	CUCCACGGCUUUCUUGAACUU	GAGUUCAGGAAAGUCCUUGAG	Cleavage
Ll-miR113	TRINITY_DN53489_c2_g1_i5	Growth-regulating factor 1	4	1	21	1019	1040	CUCCAC-GGCUUUCUUGAACUU	UCGUUCAAGAAAGCCUGUGGAA	Cleavage
Ll-miR113	TRINITY_DN53769_c2_g4_i2	ESCRT-related protein CHMP1A	4	1	21	257	277	CUCCACGGCUUUCUUGAACUU	AAGGUCAAGAAAGCCAUCGAG	Cleavage
Ll-miR113	TRINITY_DN53769_c2_g4_i4	ESCRT-related protein CHMP1A	4	1	21	257	277	CUCCACGGCUUUCUUGAACUU	AAGGUCAAGAAAGCCAUCGAG	Cleavage
Ll-miR113	TRINITY_DN53769_c2_g4_i6	ESCRT-related protein CHMP1A	4	1	21	257	277	CUCCACGGCUUUCUUGAACUU	AAGGUCAAGAAAGCCAUCGAG	Cleavage
Ll-miR113	TRINITY_DN54409_c1_g3_i2	Calmodulin-binding receptor-like cytoplasmic kinase 3	4	1	21	958	978	CUCCACGGCUUUCUUGAACUU	GAGUUAAAGAAAACUGUGGAA	Cleavage
Ll-miR113	TRINITY_DN54439_c4_g1_i3	Heterogeneous nuclear ribonucleoprotein 1	4	1	21	420	440	CUCCACGGCUUUCUUGAACUU	AAGUAUGGGAAGGUUGUGGAG	Cleavage
Ll-miR113	TRINITY_DN54439_c4_g1_i4	Heterogeneous nuclear ribonucleoprotein 1	4	1	21	710	730	CUCCACGGCUUUCUUGAACUU	AAGUAUGGGAAGGUUGUGGAG	Cleavage
Ll-miR113	TRINITY_DN54439_c4_g1_i5	Heterogeneous nuclear ribonucleoprotein 1	4	1	21	710	730	CUCCACGGCUUUCUUGAACUU	AAGUAUGGGAAGGUUGUGGAG	Cleavage
Ll-miR113	TRINITY_DN54439_c4_g1_i7	Heterogeneous nuclear ribonucleoprotein 1	4	1	21	420	440	CUCCACGGCUUUCUUGAACUU	AAGUAUGGGAAGGUUGUGGAG	Cleavage
Ll-miR113	TRINITY_DN54907_c1_g3_i2	Growth-regulating factor 5	4	1	21	71	92	CUCCAC-GGCUUUCUUGAACUU	CCGUUCAAGAAAGCCUGUGGAA	Cleavage
Ll-miR113	TRINITY_DN56242_c1_g1_i1		4	1	21	442	463	CUCCAC-GGCUUUCUUGAACUU	CCGUUCAAGAAAGCCUGUGGAA	Cleavage
Ll-miR113	TRINITY_DN56242_c1_g1_i2	Growth-regulating factor 5	4	1	21	535	556	CUCCAC-GGCUUUCUUGAACUU	CCGUUCAAGAAAGCCUGUGGAA	Cleavage
Ll-miR113	TRINITY_DN56242_c1_g3_i2	Growth-regulating factor 7	4	1	21	500	521	CUCCAC-GGCUUUCUUGAACUU	CCGUUCAAGAAAGCCUGUGGAA	Cleavage
Ll-miR113	TRINITY_DN56242_c1_g4_i5	Growth-regulating factor 7	4	1	21	1078	1099	CUCCAC-GGCUUUCUUGAACUU	CCGUUCAAGAAAGCCUGUGGAA	Cleavage
Ll-miR113	TRINITY_DN56706_c4_g2_i2	Esterase	4	1	21	961	981	CUCCACGGCUUUCUUGAACUU	GAGUUGAAGGAAGCCGUGGUU	Cleavage
Ll-miR113	TRINITY_DN56706_c4_g2_i3	Esterase	4	1	21	961	981	CUCCACGGCUUUCUUGAACUU	GAGUUGAAGGAAGCCGUGGUU	Cleavage
Ll-miR113	TRINITY_DN56706_c4_g2_i4	Esterase	4	1	21	1050	1070	CUCCACGGCUUUCUUGAACUU	GAGUUGAAGGAAGCCGUGGUU	Cleavage
Ll-miR113	TRINITY_DN57115_c2_g1_i1		4	1	21	215	235	CUCCACGGCUUUCUUGAACUU	AGGUUCAACAAGGUUGUGGAU	Cleavage
Ll-miR113	TRINITY_DN57115_c2_g1_i2		4	1	21	215	235	CUCCACGGCUUUCUUGAACUU	AGGUUCAACAAGGUUGUGGAU	Cleavage
Ll-miR113	TRINITY_DN57115_c2_g1_i3		4	1	21	156	176	CUCCACGGCUUUCUUGAACUU	AGGUUCAACAAGGUUGUGGAU	Cleavage
Ll-miR113	TRINITY_DN57115_c2_g1_i4		4	1	21	156	176	CUCCACGGCUUUCUUGAACUU	AGGUUCAACAAGGUUGUGGAU	Cleavage
Ll-miR113	TRINITY_DN57731_c0_g1_i1	Pentatricopeptide repeat-containing protein At3g14730	4	1	21	724	744	CUCCACGGCUUUCUUGAACUU	AGGUUUGAGGAGGCUCUGGAG	Cleavage
Ll-miR113	TRINITY_DN58141_c2_g1_i1	Growth-regulating factor 5	4	1	21	587	608	CUCCAC-GGCUUUCUUGAACUU	CCGUUCAAGAAAGCCUGUGGAA	Cleavage
Ll-miR113	TRINITY_DN58141_c2_g2_i2	Growth-regulating factor 4	4	1	21	320	341	CUCCAC-GGCUUUCUUGAACUU	CCGUUCAAGAAAGCCUGUGGAA	Cleavage
Ll-miR113	TRINITY_DN58141_c2_g2_i5	Growth-regulating factor 5	4	1	21	395	416	CUCCAC-GGCUUUCUUGAACUU	CCGUUCAAGAAAGCCUGUGGAA	Cleavage
Ll-miR113	TRINITY_DN58141_c2_g2_i6	Growth-regulating factor 5	4	1	21	395	416	CUCCAC-GGCUUUCUUGAACUU	CCGUUCAAGAAAGCCUGUGGAA	Cleavage
Ll-miR113	TRINITY_DN58141_c2_g2_i9	Growth-regulating factor 4	4	1	21	320	341	CUCCAC-GGCUUUCUUGAACUU	CCGUUCAAGAAAGCCUGUGGAA	Cleavage
Ll-miR113	TRINITY_DN58141_c2_g3_i10	Growth-regulating factor 4	4	1	21	675	696	CUCCAC-GGCUUUCUUGAACUU	CCGUUCAAGAAAGCCUGUGGAA	Cleavage
Ll-miR113	TRINITY_DN58141_c2_g3_i2	Growth-regulating factor 4	4	1	21	393	414	CUCCAC-GGCUUUCUUGAACUU	CCGUUCAAGAAAGCCUGUGGAA	Cleavage
Ll-miR113	TRINITY_DN58141_c2_g3_i3	Growth-regulating factor 4	4	1	21	814	835	CUCCAC-GGCUUUCUUGAACUU	CCGUUCAAGAAAGCCUGUGGAA	Cleavage
Ll-miR113	TRINITY_DN58141_c2_g3_i4	Growth-regulating factor 4	4	1	21	675	696	CUCCAC-GGCUUUCUUGAACUU	CCGUUCAAGAAAGCCUGUGGAA	Cleavage
Ll-miR113	TRINITY_DN58141_c2_g3_i5	Growth-regulating factor 3	4	1	21	814	835	CUCCAC-GGCUUUCUUGAACUU	CCGUUCAAGAAAGCCUGUGGAA	Cleavage
Ll-miR113	TRINITY_DN58141_c2_g3_i7	Growth-regulating factor 4	4	1	21	467	488	CUCCAC-GGCUUUCUUGAACUU	CCGUUCAAGAAAGCCUGUGGAA	Cleavage
Ll-miR113	TRINITY_DN58141_c2_g3_i8	Growth-regulating factor 4	4	1	21	626	647	CUCCAC-GGCUUUCUUGAACUU	CCGUUCAAGAAAGCCUGUGGAA	Cleavage
Ll-miR113	TRINITY_DN58141_c2_g3_i9	Growth-regulating factor 4	4	1	21	505	526	CUCCAC-GGCUUUCUUGAACUU	CCGUUCAAGAAAGCCUGUGGAA	Cleavage
Ll-miR113	TRINITY_DN58492_c0_g2_i1	Protein FAR1-RELATED SEQUENCE 9	4	1	21	364	384	CUCCACGGCUUUCUUGAACUU	AAGUUUGAGAAAGAUGUGGAU	Cleavage
Ll-miR113	TRINITY_DN58492_c0_g2_i2	Protein FAR1-RELATED SEQUENCE 9	4	1	21	15	35	CUCCACGGCUUUCUUGAACUU	AAGUUUGAGAAAGAUGUGGAU	Cleavage
Ll-miR113	TRINITY_DN58492_c0_g2_i3	Protein FAR1-RELATED SEQUENCE 9	4	1	21	244	264	CUCCACGGCUUUCUUGAACUU	AAGUUUGAGAAAGAUGUGGAU	Cleavage
Ll-miR113	TRINITY_DN58909_c1_g1_i1	Putative pentatricopeptide repeat-containing protein At3g16710, mitochondrial	4	1	21	684	704	CUCCACGGCUUUCUUGAACUU	AAGAUUAAGAAGGCUAUGGAG	Cleavage
Ll-miR113	TRINITY_DN58957_c0_g6_i3	DNA (cytosine-5)-methyltransferase 1	4	1	21	4882	4902	CUCCACGGCUUUCUUGAACUU	AAGCUCAAGGAAGCAGUGGAA	Cleavage
Ll-miR114	TRINITY_DN57806_c1_g1_i11	Homeobox-leucine zipper protein ATHB-15	1.5	1	21	1267	1287	CUCGGACCAGGCUUCAUUCCC	UGGAAUGAAGCCUGGUCCGGA	Cleavage
Ll-miR114	TRINITY_DN57806_c1_g1_i12	Homeobox-leucine zipper protein ATHB-15	1.5	1	21	1267	1287	CUCGGACCAGGCUUCAUUCCC	UGGAAUGAAGCCUGGUCCGGA	Cleavage
Ll-miR114	TRINITY_DN57806_c1_g1_i2	Homeobox-leucine zipper protein ATHB-15	1.5	1	21	1267	1287	CUCGGACCAGGCUUCAUUCCC	UGGAAUGAAGCCUGGUCCGGA	Cleavage
Ll-miR114	TRINITY_DN57806_c1_g1_i3	Homeobox-leucine zipper protein ATHB-15	1.5	1	21	1267	1287	CUCGGACCAGGCUUCAUUCCC	UGGAAUGAAGCCUGGUCCGGA	Cleavage
Ll-miR114	TRINITY_DN57806_c1_g1_i4	Homeobox-leucine zipper protein ATHB-15	1.5	1	21	1267	1287	CUCGGACCAGGCUUCAUUCCC	UGGAAUGAAGCCUGGUCCGGA	Cleavage
Ll-miR114	TRINITY_DN57806_c1_g1_i6	Homeobox-leucine zipper protein ATHB-15	1.5	1	21	1267	1287	CUCGGACCAGGCUUCAUUCCC	UGGAAUGAAGCCUGGUCCGGA	Cleavage
Ll-miR114	TRINITY_DN57806_c1_g1_i7	Homeobox-leucine zipper protein ATHB-15	1.5	1	21	1267	1287	CUCGGACCAGGCUUCAUUCCC	UGGAAUGAAGCCUGGUCCGGA	Cleavage
Ll-miR114	TRINITY_DN57806_c1_g1_i9	Homeobox-leucine zipper protein ATHB-15	1.5	1	21	1267	1287	CUCGGACCAGGCUUCAUUCCC	UGGAAUGAAGCCUGGUCCGGA	Cleavage
Ll-miR114	TRINITY_DN57806_c1_g3_i1	Homeobox-leucine zipper protein ATHB-8	1.5	1	21	873	893	CUCGGACCAGGCUUCAUUCCC	UGGAAUGAAGCCUGGUCCGGA	Cleavage
Ll-miR114	TRINITY_DN57806_c1_g3_i2	Homeobox-leucine zipper protein ATHB-8	1.5	1	21	978	998	CUCGGACCAGGCUUCAUUCCC	UGGAAUGAAGCCUGGUCCGGA	Cleavage
Ll-miR114	TRINITY_DN55038_c0_g1_i1	Homeobox-leucine zipper protein ATHB-15	2	1	21	9	29	CUCGGACCAGGCUUCAUUCCC	UGGGAUGAAGCCUGGUCCGGA	Cleavage
Ll-miR114	TRINITY_DN55038_c0_g1_i2	Homeobox-leucine zipper protein ATHB-8	2	1	21	9	29	CUCGGACCAGGCUUCAUUCCC	UGGGAUGAAGCCUGGUCCGGA	Cleavage
Ll-miR114	TRINITY_DN55038_c0_g1_i3	Homeobox-leucine zipper protein ATHB-8	2	1	21	9	29	CUCGGACCAGGCUUCAUUCCC	UGGGAUGAAGCCUGGUCCGGA	Cleavage
Ll-miR114	TRINITY_DN55038_c0_g1_i4	Homeobox-leucine zipper protein ATHB-15	2	1	21	9	29	CUCGGACCAGGCUUCAUUCCC	UGGGAUGAAGCCUGGUCCGGA	Cleavage
Ll-miR114	TRINITY_DN55038_c0_g1_i5	Homeobox-leucine zipper protein ATHB-8	2	1	21	9	29	CUCGGACCAGGCUUCAUUCCC	UGGGAUGAAGCCUGGUCCGGA	Cleavage
Ll-miR114	TRINITY_DN55038_c0_g1_i6	Homeobox-leucine zipper protein ATHB-8	2	1	21	9	29	CUCGGACCAGGCUUCAUUCCC	UGGGAUGAAGCCUGGUCCGGA	Cleavage
Ll-miR114	TRINITY_DN55038_c0_g1_i8	Homeobox-leucine zipper protein ATHB-15	2	1	21	9	29	CUCGGACCAGGCUUCAUUCCC	UGGGAUGAAGCCUGGUCCGGA	Cleavage
Ll-miR114	TRINITY_DN58210_c1_g2_i10	Homeobox-leucine zipper protein REVOLUTA	2	1	21	1332	1352	CUCGGACCAGGCUUCAUUCCC	UGGGAUGAAGCCUGGUCCGGA	Cleavage
Ll-miR114	TRINITY_DN58210_c1_g2_i12	Homeobox-leucine zipper protein REVOLUTA	2	1	21	1073	1093	CUCGGACCAGGCUUCAUUCCC	UGGGAUGAAGCCUGGUCCGGA	Cleavage
Ll-miR114	TRINITY_DN58210_c1_g2_i13	Homeobox-leucine zipper protein REVOLUTA	2	1	21	1332	1352	CUCGGACCAGGCUUCAUUCCC	UGGGAUGAAGCCUGGUCCGGA	Cleavage
Ll-miR114	TRINITY_DN58210_c1_g2_i7	Homeobox-leucine zipper protein REVOLUTA	2	1	21	1073	1093	CUCGGACCAGGCUUCAUUCCC	UGGGAUGAAGCCUGGUCCGGA	Cleavage
Ll-miR114	TRINITY_DN58210_c1_g2_i9	Homeobox-leucine zipper protein REVOLUTA	2	1	21	1073	1093	CUCGGACCAGGCUUCAUUCCC	UGGGAUGAAGCCUGGUCCGGA	Cleavage
Ll-miR114	TRINITY_DN58354_c0_g1_i1	Homeobox-leucine zipper protein ATHB-14	2	1	21	811	831	CUCGGACCAGGCUUCAUUCCC	UGGGAUGAAGCCUGGUCCGGA	Cleavage
Ll-miR114	TRINITY_DN58354_c0_g1_i10	Homeobox-leucine zipper protein ATHB-14	2	1	21	711	731	CUCGGACCAGGCUUCAUUCCC	UGGGAUGAAGCCUGGUCCGGA	Cleavage
Ll-miR114	TRINITY_DN58354_c0_g1_i11	Homeobox-leucine zipper protein ATHB-14	2	1	21	852	872	CUCGGACCAGGCUUCAUUCCC	UGGGAUGAAGCCUGGUCCGGA	Cleavage
Ll-miR114	TRINITY_DN58354_c0_g1_i12	Homeobox-leucine zipper protein HOX32	2	1	21	711	731	CUCGGACCAGGCUUCAUUCCC	UGGGAUGAAGCCUGGUCCGGA	Cleavage
Ll-miR114	TRINITY_DN58354_c0_g1_i13	Homeobox-leucine zipper protein ATHB-14	2	1	21	852	872	CUCGGACCAGGCUUCAUUCCC	UGGGAUGAAGCCUGGUCCGGA	Cleavage
Ll-miR114	TRINITY_DN58354_c0_g1_i14	Homeobox-leucine zipper protein HOX32	2	1	21	852	872	CUCGGACCAGGCUUCAUUCCC	UGGGAUGAAGCCUGGUCCGGA	Cleavage
Ll-miR114	TRINITY_DN58354_c0_g1_i15	Homeobox-leucine zipper protein ATHB-14	2	1	21	811	831	CUCGGACCAGGCUUCAUUCCC	UGGGAUGAAGCCUGGUCCGGA	Cleavage
Ll-miR114	TRINITY_DN58354_c0_g1_i16	Homeobox-leucine zipper protein ATHB-14	2	1	21	996	1016	CUCGGACCAGGCUUCAUUCCC	UGGGAUGAAGCCUGGUCCGGA	Cleavage
Ll-miR114	TRINITY_DN58354_c0_g1_i17	Homeobox-leucine zipper protein ATHB-14	2	1	21	852	872	CUCGGACCAGGCUUCAUUCCC	UGGGAUGAAGCCUGGUCCGGA	Cleavage
Ll-miR114	TRINITY_DN58354_c0_g1_i18	Homeobox-leucine zipper protein ATHB-14	2	1	21	711	731	CUCGGACCAGGCUUCAUUCCC	UGGGAUGAAGCCUGGUCCGGA	Cleavage
Ll-miR114	TRINITY_DN58354_c0_g1_i19	Homeobox-leucine zipper protein HOX32	2	1	21	811	831	CUCGGACCAGGCUUCAUUCCC	UGGGAUGAAGCCUGGUCCGGA	Cleavage
Ll-miR114	TRINITY_DN58354_c0_g1_i2	Homeobox-leucine zipper protein ATHB-14	2	1	21	711	731	CUCGGACCAGGCUUCAUUCCC	UGGGAUGAAGCCUGGUCCGGA	Cleavage
Ll-miR114	TRINITY_DN58354_c0_g1_i20	Homeobox-leucine zipper protein ATHB-14	2	1	21	852	872	CUCGGACCAGGCUUCAUUCCC	UGGGAUGAAGCCUGGUCCGGA	Cleavage
Ll-miR114	TRINITY_DN58354_c0_g1_i21	Homeobox-leucine zipper protein ATHB-14	2	1	21	996	1016	CUCGGACCAGGCUUCAUUCCC	UGGGAUGAAGCCUGGUCCGGA	Cleavage
Ll-miR114	TRINITY_DN58354_c0_g1_i22	Homeobox-leucine zipper protein HOX32	2	1	21	711	731	CUCGGACCAGGCUUCAUUCCC	UGGGAUGAAGCCUGGUCCGGA	Cleavage
Ll-miR114	TRINITY_DN58354_c0_g1_i24	Homeobox-leucine zipper protein ATHB-14	2	1	21	811	831	CUCGGACCAGGCUUCAUUCCC	UGGGAUGAAGCCUGGUCCGGA	Cleavage
Ll-miR114	TRINITY_DN58354_c0_g1_i25	Homeobox-leucine zipper protein ATHB-14	2	1	21	852	872	CUCGGACCAGGCUUCAUUCCC	UGGGAUGAAGCCUGGUCCGGA	Cleavage
Ll-miR114	TRINITY_DN58354_c0_g1_i26	Homeobox-leucine zipper protein HOX32	2	1	21	811	831	CUCGGACCAGGCUUCAUUCCC	UGGGAUGAAGCCUGGUCCGGA	Cleavage
Ll-miR114	TRINITY_DN58354_c0_g1_i27	Homeobox-leucine zipper protein ATHB-14	2	1	21	811	831	CUCGGACCAGGCUUCAUUCCC	UGGGAUGAAGCCUGGUCCGGA	Cleavage
Ll-miR114	TRINITY_DN58354_c0_g1_i28	Homeobox-leucine zipper protein ATHB-14	2	1	21	811	831	CUCGGACCAGGCUUCAUUCCC	UGGGAUGAAGCCUGGUCCGGA	Cleavage
Ll-miR114	TRINITY_DN58354_c0_g1_i3	Homeobox-leucine zipper protein HOX32	2	1	21	811	831	CUCGGACCAGGCUUCAUUCCC	UGGGAUGAAGCCUGGUCCGGA	Cleavage
Ll-miR114	TRINITY_DN58354_c0_g1_i4	Homeobox-leucine zipper protein ATHB-14	2	1	21	811	831	CUCGGACCAGGCUUCAUUCCC	UGGGAUGAAGCCUGGUCCGGA	Cleavage
Ll-miR114	TRINITY_DN58354_c0_g1_i5	Homeobox-leucine zipper protein HOX32	2	1	21	811	831	CUCGGACCAGGCUUCAUUCCC	UGGGAUGAAGCCUGGUCCGGA	Cleavage
Ll-miR114	TRINITY_DN58354_c0_g1_i6	Homeobox-leucine zipper protein HOX32	2	1	21	711	731	CUCGGACCAGGCUUCAUUCCC	UGGGAUGAAGCCUGGUCCGGA	Cleavage
Ll-miR114	TRINITY_DN58354_c0_g1_i7	Homeobox-leucine zipper protein ATHB-9	2	1	21	852	872	CUCGGACCAGGCUUCAUUCCC	UGGGAUGAAGCCUGGUCCGGA	Cleavage
Ll-miR114	TRINITY_DN58354_c0_g1_i8	Homeobox-leucine zipper protein HOX32	2	1	21	811	831	CUCGGACCAGGCUUCAUUCCC	UGGGAUGAAGCCUGGUCCGGA	Cleavage
Ll-miR114	TRINITY_DN58354_c0_g1_i9	Homeobox-leucine zipper protein ATHB-14	2	1	21	811	831	CUCGGACCAGGCUUCAUUCCC	UGGGAUGAAGCCUGGUCCGGA	Cleavage
Ll-miR114	TRINITY_DN51221_c0_g1_i1	Endoribonuclease Dicer homolog 3a	3	1	21	955	975	CUCGGACCAGGCUUCAUUCCC	AAGAUUGAAGCCUUGUUCGAG	Cleavage
Ll-miR114	TRINITY_DN51221_c0_g1_i2	Endoribonuclease Dicer homolog 3b	3	1	21	955	975	CUCGGACCAGGCUUCAUUCCC	AAGAUUGAAGCCUUGUUCGAG	Cleavage
Ll-miR114	TRINITY_DN51221_c0_g1_i3	Endoribonuclease Dicer homolog 3a	3	1	21	1052	1072	CUCGGACCAGGCUUCAUUCCC	AAGAUUGAAGCCUUGUUCGAG	Cleavage
Ll-miR114	TRINITY_DN51221_c0_g1_i4	Endoribonuclease Dicer homolog 3a	3	1	21	1052	1072	CUCGGACCAGGCUUCAUUCCC	AAGAUUGAAGCCUUGUUCGAG	Cleavage
Ll-miR114	TRINITY_DN51221_c0_g1_i5	Endoribonuclease Dicer homolog 3	3	1	21	1141	1161	CUCGGACCAGGCUUCAUUCCC	AAGAUUGAAGCCUUGUUCGAG	Cleavage
Ll-miR114	TRINITY_DN51221_c0_g1_i6	Endoribonuclease Dicer homolog 3a	3	1	21	955	975	CUCGGACCAGGCUUCAUUCCC	AAGAUUGAAGCCUUGUUCGAG	Cleavage
Ll-miR114	TRINITY_DN51221_c0_g1_i7	Endoribonuclease Dicer homolog 3a	3	1	21	955	975	CUCGGACCAGGCUUCAUUCCC	AAGAUUGAAGCCUUGUUCGAG	Cleavage
Ll-miR114	TRINITY_DN51221_c0_g1_i8	Endoribonuclease Dicer homolog 3a	3	1	21	955	975	CUCGGACCAGGCUUCAUUCCC	AAGAUUGAAGCCUUGUUCGAG	Cleavage
Ll-miR114	TRINITY_DN53829_c0_g1_i12	E3 ubiquitin-protein ligase BOI	3	1	21	1984	2004	CUCGGACCAGGCUUCAUUCCC	GGGCAUGAAGUUUGGUUUGAG	Cleavage
Ll-miR114	TRINITY_DN53829_c0_g1_i15	E3 ubiquitin-protein ligase BOI	3	1	21	1895	1915	CUCGGACCAGGCUUCAUUCCC	GGGCAUGAAGUUUGGUUUGAG	Cleavage
Ll-miR114	TRINITY_DN53829_c0_g1_i3		3	1	21	1882	1902	CUCGGACCAGGCUUCAUUCCC	GGGCAUGAAGUUUGGUUUGAG	Cleavage
Ll-miR114	TRINITY_DN53829_c0_g1_i4	E3 ubiquitin-protein ligase BOI	3	1	21	1777	1797	CUCGGACCAGGCUUCAUUCCC	GGGCAUGAAGUUUGGUUUGAG	Cleavage
Ll-miR114	TRINITY_DN53829_c0_g1_i5	Probable BOI-related E3 ubiquitin-protein ligase 3	3	1	21	1971	1991	CUCGGACCAGGCUUCAUUCCC	GGGCAUGAAGUUUGGUUUGAG	Cleavage
Ll-miR114	TRINITY_DN53829_c0_g1_i6	E3 ubiquitin-protein ligase BOI	3	1	21	1866	1886	CUCGGACCAGGCUUCAUUCCC	GGGCAUGAAGUUUGGUUUGAG	Cleavage
Ll-miR114	TRINITY_DN54268_c1_g1_i10	Pentatricopeptide repeat-containing protein At5g21222	3	1	21	1254	1274	CUCGGACCAGGCUUCAUUCCC	UGGAAUGAAGCCUGAUUCGAU	Cleavage
Ll-miR114	TRINITY_DN54268_c1_g1_i12	Pentatricopeptide repeat-containing protein At5g21222	3	1	21	892	912	CUCGGACCAGGCUUCAUUCCC	UGGAAUGAAGCCUGAUUCGAU	Cleavage
Ll-miR114	TRINITY_DN54268_c1_g1_i2	Pentatricopeptide repeat-containing protein At5g21222	3	1	21	1590	1610	CUCGGACCAGGCUUCAUUCCC	UGGAAUGAAGCCUGAUUCGAU	Cleavage
Ll-miR114	TRINITY_DN54268_c1_g1_i4	Pentatricopeptide repeat-containing protein At5g21222	3	1	21	892	912	CUCGGACCAGGCUUCAUUCCC	UGGAAUGAAGCCUGAUUCGAU	Cleavage
Ll-miR114	TRINITY_DN54268_c1_g1_i5	Pentatricopeptide repeat-containing protein At5g21222	3	1	21	1329	1349	CUCGGACCAGGCUUCAUUCCC	UGGAAUGAAGCCUGAUUCGAU	Cleavage
Ll-miR114	TRINITY_DN54268_c1_g1_i6	Pentatricopeptide repeat-containing protein At5g21222	3	1	21	556	576	CUCGGACCAGGCUUCAUUCCC	UGGAAUGAAGCCUGAUUCGAU	Cleavage
Ll-miR114	TRINITY_DN54268_c1_g1_i7	Pentatricopeptide repeat-containing protein At5g21222	3	1	21	1590	1610	CUCGGACCAGGCUUCAUUCCC	UGGAAUGAAGCCUGAUUCGAU	Cleavage
Ll-miR114	TRINITY_DN54268_c1_g1_i8	Pentatricopeptide repeat-containing protein At5g21222	3	1	21	631	651	CUCGGACCAGGCUUCAUUCCC	UGGAAUGAAGCCUGAUUCGAU	Cleavage
Ll-miR114	TRINITY_DN54268_c1_g1_i9	Pentatricopeptide repeat-containing protein At5g21222	3	1	21	556	576	CUCGGACCAGGCUUCAUUCCC	UGGAAUGAAGCCUGAUUCGAU	Cleavage
Ll-miR114	TRINITY_DN54498_c1_g2_i7	Protein NETWORKED 1D	3	1	21	1083	1103	CUCGGACCAGGCUUCAUUCCC	AGGAAUCAAGUCUUGUCCGAG	Cleavage
Ll-miR114	TRINITY_DN54498_c1_g2_i8	Protein NETWORKED 1D	3	1	21	958	978	CUCGGACCAGGCUUCAUUCCC	AGGAAUCAAGUCUUGUCCGAG	Cleavage
Ll-miR114	TRINITY_DN58210_c1_g2_i1	Homeobox-leucine zipper protein REVOLUTA	3	1	21	1301	1322	CUC-GGACCAGGCUUCAUUCCC	CGGAAUGAAGCCUGGUCCAGAG	Cleavage
Ll-miR114	TRINITY_DN58210_c1_g2_i11	Homeobox-leucine zipper protein REVOLUTA	3	1	21	1301	1322	CUC-GGACCAGGCUUCAUUCCC	CGGAAUGAAGCCUGGUCCAGAG	Cleavage
Ll-miR114	TRINITY_DN58210_c1_g2_i14	Homeobox-leucine zipper protein REVOLUTA	3	1	21	1301	1322	CUC-GGACCAGGCUUCAUUCCC	CGGAAUGAAGCCUGGUCCAGAG	Cleavage
Ll-miR114	TRINITY_DN58210_c1_g2_i15	Homeobox-leucine zipper protein REVOLUTA	3	1	21	1298	1319	CUC-GGACCAGGCUUCAUUCCC	CGGAAUGAAGCCUGGUCCAGAG	Cleavage
Ll-miR114	TRINITY_DN58210_c1_g2_i16	Homeobox-leucine zipper protein REVOLUTA	3	1	21	1590	1611	CUC-GGACCAGGCUUCAUUCCC	CGGAAUGAAGCCUGGUCCAGAG	Cleavage
Ll-miR114	TRINITY_DN58210_c1_g2_i17	Homeobox-leucine zipper protein REVOLUTA	3	1	21	1298	1319	CUC-GGACCAGGCUUCAUUCCC	CGGAAUGAAGCCUGGUCCAGAG	Cleavage
Ll-miR114	TRINITY_DN58210_c1_g2_i18	Homeobox-leucine zipper protein REVOLUTA	3	1	21	1298	1319	CUC-GGACCAGGCUUCAUUCCC	CGGAAUGAAGCCUGGUCCAGAG	Cleavage
Ll-miR114	TRINITY_DN58210_c1_g2_i2	Homeobox-leucine zipper protein REVOLUTA	3	1	21	1301	1322	CUC-GGACCAGGCUUCAUUCCC	CGGAAUGAAGCCUGGUCCAGAG	Cleavage
Ll-miR114	TRINITY_DN58210_c1_g2_i21	Homeobox-leucine zipper protein REVOLUTA	3	1	21	1301	1322	CUC-GGACCAGGCUUCAUUCCC	CGGAAUGAAGCCUGGUCCAGAG	Cleavage
Ll-miR114	TRINITY_DN58210_c1_g2_i23	Homeobox-leucine zipper protein REVOLUTA	3	1	21	1301	1322	CUC-GGACCAGGCUUCAUUCCC	CGGAAUGAAGCCUGGUCCAGAG	Cleavage
Ll-miR114	TRINITY_DN58210_c1_g2_i3	Homeobox-leucine zipper protein REVOLUTA	3	1	21	1298	1319	CUC-GGACCAGGCUUCAUUCCC	CGGAAUGAAGCCUGGUCCAGAG	Cleavage
Ll-miR114	TRINITY_DN58210_c1_g2_i6	Homeobox-leucine zipper protein REVOLUTA	3	1	21	1301	1322	CUC-GGACCAGGCUUCAUUCCC	CGGAAUGAAGCCUGGUCCAGAG	Cleavage
Ll-miR114	TRINITY_DN81116_c0_g1_i1		3	1	21	61	81	CUCGGACCAGGCUUCAUUCCC	UUGAAUGGAGAUUGGUCUGAG	Translation
Ll-miR114	TRINITY_DN10850_c0_g1_i2	Retrovirus-related Pol polyprotein from transposon TNT 1-94	3.5	1	21	372	392	CUCGGACCAGGCUUCAUUCCC	UCAAAUGAAGUCAGGUCUGAG	Cleavage
Ll-miR114	TRINITY_DN42247_c0_g2_i1		3.5	1	21	256	276	CUCGGACCAGGCUUCAUUCCC	GGCAAAGGGGCCUGGUCUGAG	Cleavage
Ll-miR114	TRINITY_DN47763_c0_g1_i1	Mediator of RNA polymerase II transcription subunit 17	3.5	1	21	460	480	CUCGGACCAGGCUUCAUUCCC	CCGAAUGAAGCUUUGUCUGAC	Cleavage
Ll-miR114	TRINITY_DN47763_c0_g1_i2	Mediator of RNA polymerase II transcription subunit 17	3.5	1	21	460	480	CUCGGACCAGGCUUCAUUCCC	CCGAAUGAAGCUUUGUCUGAC	Cleavage
Ll-miR114	TRINITY_DN47763_c0_g1_i3	Mediator of RNA polymerase II transcription subunit 17	3.5	1	21	460	480	CUCGGACCAGGCUUCAUUCCC	CCGAAUGAAGCUUUGUCUGAC	Cleavage
Ll-miR114	TRINITY_DN47763_c0_g1_i4	Mediator of RNA polymerase II transcription subunit 17	3.5	1	21	460	480	CUCGGACCAGGCUUCAUUCCC	CCGAAUGAAGCUUUGUCUGAC	Cleavage
Ll-miR114	TRINITY_DN47763_c0_g1_i5	Mediator of RNA polymerase II transcription subunit 17	3.5	1	21	460	480	CUCGGACCAGGCUUCAUUCCC	CCGAAUGAAGCUUUGUCUGAC	Cleavage
Ll-miR114	TRINITY_DN47763_c0_g1_i6	Mediator of RNA polymerase II transcription subunit 17	3.5	1	21	460	480	CUCGGACCAGGCUUCAUUCCC	CCGAAUGAAGCUUUGUCUGAC	Cleavage
Ll-miR114	TRINITY_DN53051_c0_g3_i3	Zinc finger CCCH domain-containing protein 66	3.5	1	21	1117	1137	CUCGGACCAGGCUUCAUUCCC	CAAAGUGAAGCCUUGUUCGAG	Cleavage
Ll-miR114	TRINITY_DN53051_c0_g3_i4	Zinc finger CCCH domain-containing protein 66	3.5	1	21	1196	1216	CUCGGACCAGGCUUCAUUCCC	CAAAGUGAAGCCUUGUUCGAG	Cleavage
Ll-miR114	TRINITY_DN53051_c0_g3_i5	Zinc finger CCCH domain-containing protein 66	3.5	1	21	555	575	CUCGGACCAGGCUUCAUUCCC	CAAAGUGAAGCCUUGUUCGAG	Cleavage
Ll-miR114	TRINITY_DN53051_c0_g3_i6	Zinc finger CCCH domain-containing protein 66	3.5	1	21	1199	1219	CUCGGACCAGGCUUCAUUCCC	CAAAGUGAAGCCUUGUUCGAG	Cleavage
Ll-miR114	TRINITY_DN37671_c0_g1_i1		4	1	21	221	241	CUCGGACCAGGCUUCAUUCCC	UGGAAAGAAGUUUGGUAUGAG	Cleavage
Ll-miR114	TRINITY_DN42028_c0_g1_i1	Protein MIZU-KUSSEI 1	4	1	21	966	986	CUCGGACCAGGCUUCAUUCCC	GGGAAUGGAGUUGGGUCCGAA	Cleavage
Ll-miR114	TRINITY_DN46602_c0_g1_i2	Pentatricopeptide repeat-containing protein At5g56310	4	1	21	1592	1612	CUCGGACCAGGCUUCAUUCCC	GGAAAAGAAGCCUGGUGUGAG	Cleavage
Ll-miR114	TRINITY_DN48928_c0_g2_i1		4	1	21	269	289	CUCGGACCAGGCUUCAUUCCC	GGGAAUGAUGUCUGGUUCAAG	Cleavage
Ll-miR114	TRINITY_DN49892_c0_g2_i1		4	1	21	687	707	CUCGGACCAGGCUUCAUUCCC	AGGAAUGAAGUAUGGUUCAAG	Translation
Ll-miR114	TRINITY_DN53548_c4_g1_i3	Glucan endo-1,3-beta-glucosidase 5	4	1	21	1436	1456	CUCGGACCAGGCUUCAUUCCC	CCCAAUGAGGCCUGGUCCUAU	Cleavage
Ll-miR114	TRINITY_DN53548_c4_g1_i5	Glucan endo-1,3-beta-glucosidase 5	4	1	21	1668	1688	CUCGGACCAGGCUUCAUUCCC	CCCAAUGAGGCCUGGUCCUAU	Cleavage
Ll-miR114	TRINITY_DN53837_c4_g7_i1		4	1	21	129	149	CUCGGACCAGGCUUCAUUCCC	UGGAAUGAAGGUUGGUUCAAG	Translation
Ll-miR114	TRINITY_DN55028_c2_g3_i1	Homeobox-leucine zipper protein HOX27	4	1	21	79	99	CUCGGACCAGGCUUCAUUCCC	GUCUAUGGAGCUUGGUUUGAG	Cleavage
Ll-miR114	TRINITY_DN55028_c2_g3_i2	Homeobox-leucine zipper protein HOX27	4	1	21	79	99	CUCGGACCAGGCUUCAUUCCC	GUCUAUGGAGCUUGGUUUGAG	Cleavage
Ll-miR114	TRINITY_DN55028_c2_g3_i3	Homeobox-leucine zipper protein HOX27	4	1	21	79	99	CUCGGACCAGGCUUCAUUCCC	GUCUAUGGAGCUUGGUUUGAG	Cleavage
Ll-miR114	TRINITY_DN57244_c8_g3_i1	Rust resistance kinase Lr10	4	1	21	2314	2334	CUCGGACCAGGCUUCAUUCCC	UGGGAUGAGGUAUGGUUCGGG	Translation
Ll-miR114	TRINITY_DN57244_c8_g3_i4	Rust resistance kinase Lr10	4	1	21	2193	2213	CUCGGACCAGGCUUCAUUCCC	UGGGAUGAGGUAUGGUUCGGG	Translation
Ll-miR114	TRINITY_DN66659_c0_g1_i1		4	1	21	227	247	CUCGGACCAGGCUUCAUUCCC	ACUAAUGGAGUUUGGUCUGAC	Cleavage
Ll-miR114	TRINITY_DN78394_c0_g1_i1	Alcohol dehydrogenase class-3	4	1	21	237	257	CUCGGACCAGGCUUCAUUCCC	UGGAGUGGAGCCUGGUUCCAA	Cleavage
Ll-miR115	TRINITY_DN55305_c2_g1_i1	Transcription factor MYB12	1.5	1	21	311	331	CUCGUUGUCUGUUCGACCUUG	UCGGGUAGAACAGACAACGAG	Cleavage
Ll-miR115	TRINITY_DN55305_c2_g1_i2	Transcription factor MYB12	1.5	1	21	538	558	CUCGUUGUCUGUUCGACCUUG	UCGGGUAGAACAGACAACGAG	Cleavage
Ll-miR115	TRINITY_DN52979_c0_g1_i1	Transcription factor MYB12	2	1	21	469	489	CUCGUUGUCUGUUCGACCUUG	CCUGGUAGAACAGACAACGAG	Cleavage
Ll-miR115	TRINITY_DN52979_c0_g1_i3		2	1	21	204	224	CUCGUUGUCUGUUCGACCUUG	CCUGGUAGAACAGACAACGAG	Cleavage
Ll-miR115	TRINITY_DN53741_c4_g8_i1	Transcription repressor MYB5	2	1	21	354	374	CUCGUUGUCUGUUCGACCUUG	CCGGGUCGAACAGACAAUGAA	Cleavage
Ll-miR115	TRINITY_DN34777_c0_g1_i1	Transcription factor LAF1	2.5	1	21	316	336	CUCGUUGUCUGUUCGACCUUG	CCAGGAAGAACAGACAAUGAG	Cleavage
Ll-miR115	TRINITY_DN47950_c0_g1_i1		2.5	1	21	848	868	CUCGUUGUCUGUUCGACCUUG	CCAGGGAGAACAGACAAUGAG	Cleavage
Ll-miR115	TRINITY_DN47950_c0_g1_i2		2.5	1	21	734	754	CUCGUUGUCUGUUCGACCUUG	CCAGGGAGAACAGACAAUGAG	Cleavage
Ll-miR115	TRINITY_DN47950_c0_g1_i3	Transcription factor MYB62	2.5	1	21	411	431	CUCGUUGUCUGUUCGACCUUG	CCAGGGAGAACAGACAAUGAG	Cleavage
Ll-miR115	TRINITY_DN52979_c2_g2_i1	Protein ODORANT1	2.5	1	21	746	766	CUCGUUGUCUGUUCGACCUUG	CCAGGAAGAACAGACAAUGAG	Cleavage
Ll-miR115	TRINITY_DN52979_c2_g2_i2	Protein ODORANT1	2.5	1	21	328	348	CUCGUUGUCUGUUCGACCUUG	CCAGGAAGAACAGACAAUGAG	Cleavage
Ll-miR115	TRINITY_DN53638_c4_g3_i1	Transcription factor MYB78	2.5	1	21	904	924	CUCGUUGUCUGUUCGACCUUG	CCGGGAAGAACAGACAACGAG	Cleavage
Ll-miR115	TRINITY_DN53638_c4_g3_i2	Transcription factor MYB78	2.5	1	21	1431	1451	CUCGUUGUCUGUUCGACCUUG	CCGGGAAGAACAGACAACGAG	Cleavage
Ll-miR115	TRINITY_DN53638_c4_g3_i3	Transcription factor MYB2	2.5	1	21	504	524	CUCGUUGUCUGUUCGACCUUG	CCGGGAAGAACAGACAACGAG	Cleavage
Ll-miR115	TRINITY_DN53638_c4_g3_i4		2.5	1	21	1031	1051	CUCGUUGUCUGUUCGACCUUG	CCGGGAAGAACAGACAACGAG	Cleavage
Ll-miR115	TRINITY_DN53652_c0_g1_i1	Transcription factor MYB58	2.5	1	21	494	514	CUCGUUGUCUGUUCGACCUUG	CCUGGUAGAACAGACAAUGAG	Cleavage
Ll-miR115	TRINITY_DN53652_c0_g1_i4		2.5	1	21	1777	1797	CUCGUUGUCUGUUCGACCUUG	CCUGGUAGAACAGACAAUGAG	Cleavage
Ll-miR115	TRINITY_DN53652_c0_g1_i5		2.5	1	21	202	222	CUCGUUGUCUGUUCGACCUUG	CCUGGUAGAACAGACAAUGAG	Cleavage
Ll-miR115	TRINITY_DN56818_c2_g2_i1	Transcription factor MYB12	2.5	1	21	501	521	CUCGUUGUCUGUUCGACCUUG	CCCGGUAGAACGGACAACGAG	Cleavage
Ll-miR115	TRINITY_DN56818_c2_g2_i2		2.5	1	21	3235	3255	CUCGUUGUCUGUUCGACCUUG	CCCGGUAGAACGGACAACGAG	Cleavage
Ll-miR115	TRINITY_DN56818_c2_g2_i3		2.5	1	21	3014	3034	CUCGUUGUCUGUUCGACCUUG	CCCGGUAGAACGGACAACGAG	Cleavage
Ll-miR115	TRINITY_DN56917_c6_g1_i2		2.5	1	21	508	528	CUCGUUGUCUGUUCGACCUUG	CAAGGUCUAACAGGCAACGAA	Cleavage
Ll-miR115	TRINITY_DN56917_c6_g1_i3		2.5	1	21	325	345	CUCGUUGUCUGUUCGACCUUG	CAAGGUCUAACAGGCAACGAA	Cleavage
Ll-miR115	TRINITY_DN56917_c6_g1_i4		2.5	1	21	508	528	CUCGUUGUCUGUUCGACCUUG	CAAGGUCUAACAGGCAACGAA	Cleavage
Ll-miR115	TRINITY_DN56917_c6_g1_i5		2.5	1	21	508	528	CUCGUUGUCUGUUCGACCUUG	CAAGGUCUAACAGGCAACGAA	Cleavage
Ll-miR115	TRINITY_DN56917_c6_g1_i6		2.5	1	21	508	528	CUCGUUGUCUGUUCGACCUUG	CAAGGUCUAACAGGCAACGAA	Cleavage
Ll-miR115	TRINITY_DN56917_c6_g1_i7		2.5	1	21	325	345	CUCGUUGUCUGUUCGACCUUG	CAAGGUCUAACAGGCAACGAA	Cleavage
Ll-miR115	TRINITY_DN57335_c0_g1_i1	Transcription factor MYB41	2.5	1	21	198	218	CUCGUUGUCUGUUCGACCUUG	GCAGGAAGAACAGACAAUGAG	Cleavage
Ll-miR115	TRINITY_DN52179_c0_g1_i1	Transcription factor MYB83	3	1	21	401	421	CUCGUUGUCUGUUCGACCUUG	CCAGGACGUACAGACAAUGAG	Cleavage
Ll-miR115	TRINITY_DN52179_c1_g1_i1	Transcription factor GAMYB	3	1	21	6	26	CUCGUUGUCUGUUCGACCUUG	CCAGGACGUACAGACAAUGAG	Cleavage
Ll-miR115	TRINITY_DN52179_c1_g1_i2	Transcription factor GAMYB	3	1	21	6	26	CUCGUUGUCUGUUCGACCUUG	CCAGGACGUACAGACAAUGAG	Cleavage
Ll-miR115	TRINITY_DN52179_c1_g2_i1	Transcription factor GAMYB	3	1	21	151	171	CUCGUUGUCUGUUCGACCUUG	CCAGGACGUACAGACAAUGAG	Cleavage
Ll-miR115	TRINITY_DN52179_c1_g2_i10	Transcription factor GAMYB	3	1	21	630	650	CUCGUUGUCUGUUCGACCUUG	CCAGGACGUACAGACAAUGAG	Cleavage
Ll-miR115	TRINITY_DN52179_c1_g2_i2	Transcription factor GAMYB	3	1	21	540	560	CUCGUUGUCUGUUCGACCUUG	CCAGGACGUACAGACAAUGAG	Cleavage
Ll-miR115	TRINITY_DN52179_c1_g2_i3	Transcription factor GAMYB	3	1	21	765	785	CUCGUUGUCUGUUCGACCUUG	CCAGGACGUACAGACAAUGAG	Cleavage
Ll-miR115	TRINITY_DN52179_c1_g2_i4	Transcription factor GAMYB	3	1	21	778	798	CUCGUUGUCUGUUCGACCUUG	CCAGGACGUACAGACAAUGAG	Cleavage
Ll-miR115	TRINITY_DN52179_c1_g2_i5	Transcription factor GAMYB	3	1	21	540	560	CUCGUUGUCUGUUCGACCUUG	CCAGGACGUACAGACAAUGAG	Cleavage
Ll-miR115	TRINITY_DN52179_c1_g2_i6	Transcription factor GAMYB	3	1	21	630	650	CUCGUUGUCUGUUCGACCUUG	CCAGGACGUACAGACAAUGAG	Cleavage
Ll-miR115	TRINITY_DN52179_c1_g2_i7	Transcription factor GAMYB	3	1	21	778	798	CUCGUUGUCUGUUCGACCUUG	CCAGGACGUACAGACAAUGAG	Cleavage
Ll-miR115	TRINITY_DN52179_c1_g2_i8	Transcription factor GAMYB	3	1	21	765	785	CUCGUUGUCUGUUCGACCUUG	CCAGGACGUACAGACAAUGAG	Cleavage
Ll-miR115	TRINITY_DN52179_c1_g2_i9	Transcription factor GAMYB	3	1	21	151	171	CUCGUUGUCUGUUCGACCUUG	CCAGGACGUACAGACAAUGAG	Cleavage
Ll-miR115	TRINITY_DN53482_c10_g2_i1	Transcription factor TT2	3	1	21	1713	1733	CUCGUUGUCUGUUCGACCUUG	CCAGGGCGAACGGACAAUGAA	Cleavage
Ll-miR115	TRINITY_DN53482_c10_g2_i3	Anthocyanin regulatory C1 protein	3	1	21	1580	1600	CUCGUUGUCUGUUCGACCUUG	CCAGGGCGAACGGACAAUGAA	Cleavage
Ll-miR115	TRINITY_DN53652_c2_g7_i1	Trichome differentiation protein GL1	3	1	21	370	390	CUCGUUGUCUGUUCGACCUUG	CCAGGACGAACAGAUAAUGAA	Cleavage
Ll-miR115	TRINITY_DN53652_c2_g7_i2	Anthocyanin regulatory C1 protein	3	1	21	452	472	CUCGUUGUCUGUUCGACCUUG	CCAGGACGAACAGAUAAUGAA	Cleavage
Ll-miR115	TRINITY_DN54484_c1_g1_i1	Transcription factor MYB41	3	1	21	384	404	CUCGUUGUCUGUUCGACCUUG	CCAGGUAGAACUGACAAUGAG	Translation
Ll-miR115	TRINITY_DN54484_c1_g1_i2	Transcription factor MYB86	3	1	21	384	404	CUCGUUGUCUGUUCGACCUUG	CCAGGUAGAACUGACAAUGAG	Translation
Ll-miR115	TRINITY_DN54484_c1_g1_i3	Transcription factor MYB41	3	1	21	384	404	CUCGUUGUCUGUUCGACCUUG	CCAGGUAGAACUGACAAUGAG	Translation
Ll-miR115	TRINITY_DN54794_c3_g1_i2	Transcription factor MYB111	3	1	21	347	367	CUCGUUGUCUGUUCGACCUUG	CCUGGUAGAACAGACAACGAU	Cleavage
Ll-miR115	TRINITY_DN54794_c3_g1_i3	Transcription factor MYB111	3	1	21	472	492	CUCGUUGUCUGUUCGACCUUG	CCUGGUAGAACAGACAACGAU	Cleavage
Ll-miR115	TRINITY_DN56334_c0_g1_i1	Phosphatidylinositol 4-phosphate 5-kinase 4	3	1	21	1555	1575	CUCGUUGUCUGUUCGACCUUG	AAAGGUCGAAAGGACAGUGAG	Translation
Ll-miR115	TRINITY_DN56334_c0_g1_i2	Phosphatidylinositol 4-phosphate 5-kinase 6	3	1	21	596	616	CUCGUUGUCUGUUCGACCUUG	AAAGGUCGAAAGGACAGUGAG	Translation
Ll-miR115	TRINITY_DN56334_c0_g1_i3	Phosphatidylinositol 4-phosphate 5-kinase 4	3	1	21	2596	2616	CUCGUUGUCUGUUCGACCUUG	AAAGGUCGAAAGGACAGUGAG	Translation
Ll-miR115	TRINITY_DN56334_c0_g1_i4	Phosphatidylinositol 4-phosphate 5-kinase 4	3	1	21	2486	2506	CUCGUUGUCUGUUCGACCUUG	AAAGGUCGAAAGGACAGUGAG	Translation
Ll-miR115	TRINITY_DN56334_c0_g1_i5	Phosphatidylinositol 4-phosphate 5-kinase 4	3	1	21	1680	1700	CUCGUUGUCUGUUCGACCUUG	AAAGGUCGAAAGGACAGUGAG	Translation
Ll-miR115	TRINITY_DN56334_c0_g1_i6	Phosphatidylinositol 4-phosphate 5-kinase 4	3	1	21	2406	2426	CUCGUUGUCUGUUCGACCUUG	AAAGGUCGAAAGGACAGUGAG	Translation
Ll-miR115	TRINITY_DN56334_c0_g1_i7		3	1	21	435	455	CUCGUUGUCUGUUCGACCUUG	AAAGGUCGAAAGGACAGUGAG	Translation
Ll-miR115	TRINITY_DN58154_c0_g2_i1		3	1	21	400	420	CUCGUUGUCUGUUCGACCUUG	GAAGGUUCAAUAGACAGUGAG	Cleavage
Ll-miR115	TRINITY_DN58154_c0_g2_i12		3	1	21	400	420	CUCGUUGUCUGUUCGACCUUG	GAAGGUUCAAUAGACAGUGAG	Cleavage
Ll-miR115	TRINITY_DN58154_c0_g2_i16		3	1	21	212	232	CUCGUUGUCUGUUCGACCUUG	GAAGGUUCAAUAGACAGUGAG	Cleavage
Ll-miR115	TRINITY_DN58154_c0_g2_i2		3	1	21	400	420	CUCGUUGUCUGUUCGACCUUG	GAAGGUUCAAUAGACAGUGAG	Cleavage
Ll-miR115	TRINITY_DN58154_c0_g2_i3		3	1	21	400	420	CUCGUUGUCUGUUCGACCUUG	GAAGGUUCAAUAGACAGUGAG	Cleavage
Ll-miR115	TRINITY_DN58154_c0_g2_i5		3	1	21	400	420	CUCGUUGUCUGUUCGACCUUG	GAAGGUUCAAUAGACAGUGAG	Cleavage
Ll-miR115	TRINITY_DN58154_c0_g2_i6		3	1	21	400	420	CUCGUUGUCUGUUCGACCUUG	GAAGGUUCAAUAGACAGUGAG	Cleavage
Ll-miR115	TRINITY_DN58154_c0_g2_i9		3	1	21	400	420	CUCGUUGUCUGUUCGACCUUG	GAAGGUUCAAUAGACAGUGAG	Cleavage
Ll-miR115	TRINITY_DN41287_c0_g1_i1		3.5	1	21	192	212	CUCGUUGUCUGUUCGACCUUG	CCAGGGCGAGCGGACAAUGAU	Cleavage
Ll-miR115	TRINITY_DN46869_c0_g1_i1	Transcription factor RAX3	3.5	1	21	361	381	CUCGUUGUCUGUUCGACCUUG	CAAGGGAGAACAGACAAUGAU	Cleavage
Ll-miR115	TRINITY_DN46869_c0_g1_i2	Transcription factor RAX3	3.5	1	21	361	381	CUCGUUGUCUGUUCGACCUUG	CAAGGGAGAACAGACAAUGAU	Cleavage
Ll-miR115	TRINITY_DN49572_c0_g1_i1		3.5	1	21	140	160	CUCGUUGUCUGUUCGACCUUG	CAAGGUCAGAUAGAAAACGAG	Cleavage
Ll-miR115	TRINITY_DN49572_c0_g1_i2		3.5	1	21	140	160	CUCGUUGUCUGUUCGACCUUG	CAAGGUCAGAUAGAAAACGAG	Cleavage
Ll-miR115	TRINITY_DN49572_c0_g1_i3		3.5	1	21	140	160	CUCGUUGUCUGUUCGACCUUG	CAAGGUCAGAUAGAAAACGAG	Cleavage
Ll-miR115	TRINITY_DN49572_c0_g1_i4		3.5	1	21	140	160	CUCGUUGUCUGUUCGACCUUG	CAAGGUCAGAUAGAAAACGAG	Cleavage
Ll-miR115	TRINITY_DN49958_c0_g4_i1	Transcription factor MYB44	3.5	1	21	474	494	CUCGUUGUCUGUUCGACCUUG	CCUGGUCGAACAGAUAAUGCG	Cleavage
Ll-miR115	TRINITY_DN52549_c1_g1_i1		3.5	1	21	339	359	CUCGUUGUCUGUUCGACCUUG	UUUGGUUGAAUAGAGAACGAG	Cleavage
Ll-miR115	TRINITY_DN53326_c1_g3_i1		3.5	1	21	75	95	CUCGUUGUCUGUUCGACCUUG	UAAGGUAGAACAGAAAGCGGG	Cleavage
Ll-miR115	TRINITY_DN53326_c1_g3_i3		3.5	1	21	75	95	CUCGUUGUCUGUUCGACCUUG	UAAGGUAGAACAGAAAGCGGG	Cleavage
Ll-miR115	TRINITY_DN53326_c1_g3_i4		3.5	1	21	75	95	CUCGUUGUCUGUUCGACCUUG	UAAGGUAGAACAGAAAGCGGG	Cleavage
Ll-miR115	TRINITY_DN53326_c1_g3_i5	THUMP domain-containing protein 1	3.5	1	21	75	95	CUCGUUGUCUGUUCGACCUUG	UAAGGUAGAACAGAAAGCGGG	Cleavage
Ll-miR115	TRINITY_DN53326_c1_g3_i6		3.5	1	21	75	95	CUCGUUGUCUGUUCGACCUUG	UAAGGUAGAACAGAAAGCGGG	Cleavage
Ll-miR115	TRINITY_DN54329_c2_g4_i1	Pentatricopeptide repeat-containing protein At5g15340, mitochondrial	3.5	1	21	1847	1867	CUCGUUGUCUGUUCGACCUUG	UUUGGUCGAACAGGUAGUGGG	Cleavage
Ll-miR115	TRINITY_DN55641_c5_g6_i2	Pentatricopeptide repeat-containing protein At2g44880	3.5	1	21	2310	2330	CUCGUUGUCUGUUCGACCUUG	AUUGGUCGAAUACACAGCGAG	Cleavage
Ll-miR115	TRINITY_DN55894_c0_g1_i1	Callose synthase 1	3.5	1	21	366	386	CUCGUUGUCUGUUCGACCUUG	GAAUGGUGAGCAGACAAUGAG	Cleavage
Ll-miR115	TRINITY_DN55894_c0_g1_i2	Callose synthase 1	3.5	1	21	214	234	CUCGUUGUCUGUUCGACCUUG	GAAUGGUGAGCAGACAAUGAG	Cleavage
Ll-miR115	TRINITY_DN55894_c0_g1_i3	Callose synthase 1	3.5	1	21	366	386	CUCGUUGUCUGUUCGACCUUG	GAAUGGUGAGCAGACAAUGAG	Cleavage
Ll-miR115	TRINITY_DN56334_c0_g2_i3	Phosphatidylinositol 4-phosphate 5-kinase 4	3.5	1	21	1339	1359	CUCGUUGUCUGUUCGACCUUG	AAAGGUUGAAAGGACAGUGAG	Translation
Ll-miR115	TRINITY_DN56334_c0_g2_i4	Phosphatidylinositol 4-phosphate 5-kinase 5	3.5	1	21	1236	1256	CUCGUUGUCUGUUCGACCUUG	AAAGGUUGAAAGGACAGUGAG	Translation
Ll-miR115	TRINITY_DN56334_c0_g3_i1	Phosphatidylinositol 4-phosphate 5-kinase 4	3.5	1	21	2707	2727	CUCGUUGUCUGUUCGACCUUG	AAAGGUUGAAAGGACAGUGAG	Translation
Ll-miR115	TRINITY_DN56334_c0_g3_i2	Phosphatidylinositol 4-phosphate 5-kinase 4	3.5	1	21	2536	2556	CUCGUUGUCUGUUCGACCUUG	AAAGGUUGAAAGGACAGUGAG	Translation
Ll-miR115	TRINITY_DN56334_c0_g3_i3	Phosphatidylinositol 4-phosphate 5-kinase 4	3.5	1	21	2445	2465	CUCGUUGUCUGUUCGACCUUG	AAAGGUUGAAAGGACAGUGAG	Translation
Ll-miR115	TRINITY_DN58270_c1_g1_i1	Transcription factor GAMYB	3.5	1	21	684	704	CUCGUUGUCUGUUCGACCUUG	CCUGGUCGCACAGAUAAUGAG	Cleavage
Ll-miR115	TRINITY_DN58270_c1_g1_i10	Transcription factor MYB33	3.5	1	21	854	874	CUCGUUGUCUGUUCGACCUUG	CCUGGUCGCACAGAUAAUGAG	Cleavage
Ll-miR115	TRINITY_DN58270_c1_g1_i12	Transcription factor GAMYB	3.5	1	21	854	874	CUCGUUGUCUGUUCGACCUUG	CCUGGUCGCACAGAUAAUGAG	Cleavage
Ll-miR115	TRINITY_DN58270_c1_g1_i13	Transcription factor GAMYB	3.5	1	21	689	709	CUCGUUGUCUGUUCGACCUUG	CCUGGUCGCACAGAUAAUGAG	Cleavage
Ll-miR115	TRINITY_DN58270_c1_g1_i15	Transcription factor MYB65	3.5	1	21	1085	1105	CUCGUUGUCUGUUCGACCUUG	CCUGGUCGCACAGAUAAUGAG	Cleavage
Ll-miR115	TRINITY_DN58270_c1_g1_i16	Transcription factor MYB33	3.5	1	21	684	704	CUCGUUGUCUGUUCGACCUUG	CCUGGUCGCACAGAUAAUGAG	Cleavage
Ll-miR115	TRINITY_DN58270_c1_g1_i18	Transcription factor MYB33	3.5	1	21	689	709	CUCGUUGUCUGUUCGACCUUG	CCUGGUCGCACAGAUAAUGAG	Cleavage
Ll-miR115	TRINITY_DN58270_c1_g1_i2	Transcription factor GAMYB	3.5	1	21	1085	1105	CUCGUUGUCUGUUCGACCUUG	CCUGGUCGCACAGAUAAUGAG	Cleavage
Ll-miR115	TRINITY_DN58270_c1_g1_i3	Transcription factor GAMYB	3.5	1	21	854	874	CUCGUUGUCUGUUCGACCUUG	CCUGGUCGCACAGAUAAUGAG	Cleavage
Ll-miR115	TRINITY_DN58270_c1_g1_i4	Transcription factor GAMYB	3.5	1	21	409	429	CUCGUUGUCUGUUCGACCUUG	CCUGGUCGCACAGAUAAUGAG	Cleavage
Ll-miR115	TRINITY_DN58270_c1_g1_i6	Transcription factor GAMYB	3.5	1	21	689	709	CUCGUUGUCUGUUCGACCUUG	CCUGGUCGCACAGAUAAUGAG	Cleavage
Ll-miR115	TRINITY_DN58270_c1_g1_i7	Transcription factor GAMYB	3.5	1	21	684	704	CUCGUUGUCUGUUCGACCUUG	CCUGGUCGCACAGAUAAUGAG	Cleavage
Ll-miR115	TRINITY_DN58270_c1_g1_i8	Transcription factor MYB33	3.5	1	21	1184	1204	CUCGUUGUCUGUUCGACCUUG	CCUGGUCGCACAGAUAAUGAG	Cleavage
Ll-miR115	TRINITY_DN59126_c0_g1_i1		3.5	1	21	597	617	CUCGUUGUCUGUUCGACCUUG	GGAGGUCGAAGAGACAGUGAA	Translation
Ll-miR115	TRINITY_DN59126_c0_g1_i5		3.5	1	21	720	740	CUCGUUGUCUGUUCGACCUUG	GGAGGUCGAAGAGACAGUGAA	Translation
Ll-miR115	TRINITY_DN59126_c0_g3_i1		3.5	1	21	2863	2883	CUCGUUGUCUGUUCGACCUUG	GGAGGUCGAAGAGACAGUGAA	Translation
Ll-miR115	TRINITY_DN59126_c0_g3_i11		3.5	1	21	2983	3003	CUCGUUGUCUGUUCGACCUUG	GGAGGUCGAAGAGACAGUGAA	Translation
Ll-miR115	TRINITY_DN59126_c0_g3_i15		3.5	1	21	3025	3045	CUCGUUGUCUGUUCGACCUUG	GGAGGUCGAAGAGACAGUGAA	Translation
Ll-miR115	TRINITY_DN59126_c0_g3_i18		3.5	1	21	3025	3045	CUCGUUGUCUGUUCGACCUUG	GGAGGUCGAAGAGACAGUGAA	Translation
Ll-miR115	TRINITY_DN59126_c0_g3_i19		3.5	1	21	2983	3003	CUCGUUGUCUGUUCGACCUUG	GGAGGUCGAAGAGACAGUGAA	Translation
Ll-miR115	TRINITY_DN59126_c0_g3_i2		3.5	1	21	1829	1849	CUCGUUGUCUGUUCGACCUUG	GGAGGUCGAAGAGACAGUGAA	Translation
Ll-miR115	TRINITY_DN59126_c0_g3_i3		3.5	1	21	3025	3045	CUCGUUGUCUGUUCGACCUUG	GGAGGUCGAAGAGACAGUGAA	Translation
Ll-miR115	TRINITY_DN59126_c0_g3_i4		3.5	1	21	2584	2604	CUCGUUGUCUGUUCGACCUUG	GGAGGUCGAAGAGACAGUGAA	Translation
Ll-miR115	TRINITY_DN59126_c0_g3_i5		3.5	1	21	2863	2883	CUCGUUGUCUGUUCGACCUUG	GGAGGUCGAAGAGACAGUGAA	Translation
Ll-miR115	TRINITY_DN59126_c0_g3_i6		3.5	1	21	2983	3003	CUCGUUGUCUGUUCGACCUUG	GGAGGUCGAAGAGACAGUGAA	Translation
Ll-miR115	TRINITY_DN59126_c0_g3_i9		3.5	1	21	3025	3045	CUCGUUGUCUGUUCGACCUUG	GGAGGUCGAAGAGACAGUGAA	Translation
Ll-miR115	TRINITY_DN78262_c0_g1_i1		3.5	1	21	125	145	CUCGUUGUCUGUUCGACCUUG	UCAGGUCGCGAAGACAACGAG	Translation
Ll-miR115	TRINITY_DN49922_c0_g1_i1		4	1	21	1401	1421	CUCGUUGUCUGUUCGACCUUG	UAAGGUCUAACAAACAAAGAG	Cleavage
Ll-miR115	TRINITY_DN52927_c0_g1_i10		4	1	21	3213	3233	CUCGUUGUCUGUUCGACCUUG	CAGGGUUGCACAGACAAUGAA	Cleavage
Ll-miR115	TRINITY_DN52927_c0_g1_i11	Uncharacterized protein At1g04910	4	1	21	1965	1985	CUCGUUGUCUGUUCGACCUUG	CAGGGUUGCACAGACAAUGAA	Cleavage
Ll-miR115	TRINITY_DN52927_c0_g1_i12	Uncharacterized protein At1g04910	4	1	21	1826	1846	CUCGUUGUCUGUUCGACCUUG	CAGGGUUGCACAGACAAUGAA	Cleavage
Ll-miR115	TRINITY_DN52927_c0_g1_i13	Uncharacterized protein At1g04910	4	1	21	1145	1165	CUCGUUGUCUGUUCGACCUUG	CAGGGUUGCACAGACAAUGAA	Cleavage
Ll-miR115	TRINITY_DN52927_c0_g1_i14	Uncharacterized protein At1g04910	4	1	21	2975	2995	CUCGUUGUCUGUUCGACCUUG	CAGGGUUGCACAGACAAUGAA	Cleavage
Ll-miR115	TRINITY_DN52927_c0_g1_i15	Uncharacterized protein At1g04910	4	1	21	3074	3094	CUCGUUGUCUGUUCGACCUUG	CAGGGUUGCACAGACAAUGAA	Cleavage
Ll-miR115	TRINITY_DN52927_c0_g1_i16	Uncharacterized protein At1g04910	4	1	21	3202	3222	CUCGUUGUCUGUUCGACCUUG	CAGGGUUGCACAGACAAUGAA	Cleavage
Ll-miR115	TRINITY_DN52927_c0_g1_i17	Uncharacterized protein At1g04910	4	1	21	2588	2608	CUCGUUGUCUGUUCGACCUUG	CAGGGUUGCACAGACAAUGAA	Cleavage
Ll-miR115	TRINITY_DN52927_c0_g1_i18		4	1	21	3114	3134	CUCGUUGUCUGUUCGACCUUG	CAGGGUUGCACAGACAAUGAA	Cleavage
Ll-miR115	TRINITY_DN52927_c0_g1_i2	Uncharacterized protein At1g04910	4	1	21	3301	3321	CUCGUUGUCUGUUCGACCUUG	CAGGGUUGCACAGACAAUGAA	Cleavage
Ll-miR115	TRINITY_DN52927_c0_g1_i5	Uncharacterized protein At1g04910	4	1	21	861	881	CUCGUUGUCUGUUCGACCUUG	CAGGGUUGCACAGACAAUGAA	Cleavage
Ll-miR115	TRINITY_DN52927_c0_g1_i6	Uncharacterized protein At1g04910	4	1	21	1145	1165	CUCGUUGUCUGUUCGACCUUG	CAGGGUUGCACAGACAAUGAA	Cleavage
Ll-miR115	TRINITY_DN52927_c0_g1_i8	Uncharacterized protein At1g04910	4	1	21	3074	3094	CUCGUUGUCUGUUCGACCUUG	CAGGGUUGCACAGACAAUGAA	Cleavage
Ll-miR115	TRINITY_DN52927_c0_g1_i9	Uncharacterized protein At1g04910	4	1	21	1965	1985	CUCGUUGUCUGUUCGACCUUG	CAGGGUUGCACAGACAAUGAA	Cleavage
Ll-miR115	TRINITY_DN54290_c5_g2_i1		4	1	21	151	171	CUCGUUGUCUGUUCGACCUUG	AAGGGUUGAAAGGACAGUGAG	Translation
Ll-miR115	TRINITY_DN54290_c5_g2_i2	Phosphatidylinositol 4-phosphate 5-kinase 5	4	1	21	86	106	CUCGUUGUCUGUUCGACCUUG	AAGGGUUGAAAGGACAGUGAG	Translation
Ll-miR115	TRINITY_DN54484_c0_g1_i1	Transcription factor MYB15	4	1	21	515	535	CUCGUUGUCUGUUCGACCUUG	CAAGGAAGAACUGACAAUGAG	Translation
Ll-miR115	TRINITY_DN54526_c2_g7_i1	COBRA-like protein 10	4	1	21	1682	1702	CUCGUUGUCUGUUCGACCUUG	CAAGGUUGGAUGGACCGCGAG	Cleavage
Ll-miR115	TRINITY_DN55218_c0_g1_i14	Kinesin-like protein KIN-14D	4	1	21	1964	1984	CUCGUUGUCUGUUCGACCUUG	CAAGCACGAACAGACAAUGGC	Cleavage
Ll-miR115	TRINITY_DN55218_c0_g1_i6	Kinesin-like protein KIN-14C	4	1	21	1855	1875	CUCGUUGUCUGUUCGACCUUG	CAAGCACGAACAGACAAUGGC	Cleavage
Ll-miR115	TRINITY_DN55218_c0_g1_i7	Kinesin-like protein KIN-14D	4	1	21	1964	1984	CUCGUUGUCUGUUCGACCUUG	CAAGCACGAACAGACAAUGGC	Cleavage
Ll-miR115	TRINITY_DN55335_c0_g1_i3	Protein IQ-DOMAIN 1	4	1	21	1917	1938	CUCGUUGUCUGUUC-GACCUUG	CAAGGUCCGGGUAGACAACGGG	Cleavage
Ll-miR115	TRINITY_DN55335_c0_g1_i5	Protein IQ-DOMAIN 1	4	1	21	1994	2015	CUCGUUGUCUGUUC-GACCUUG	CAAGGUCCGGGUAGACAACGGG	Cleavage
Ll-miR115	TRINITY_DN55335_c0_g1_i7	Protein IQ-DOMAIN 1	4	1	21	1346	1367	CUCGUUGUCUGUUC-GACCUUG	CAAGGUCCGGGUAGACAACGGG	Cleavage
Ll-miR115	TRINITY_DN55335_c0_g1_i9	Protein IQ-DOMAIN 1	4	1	21	1886	1907	CUCGUUGUCUGUUC-GACCUUG	CAAGGUCCGGGUAGACAACGGG	Cleavage
Ll-miR115	TRINITY_DN55399_c3_g1_i1	Uncharacterized protein At5g41620	4	1	21	1879	1899	CUCGUUGUCUGUUCGACCUUG	CAAGGUCGAAGGGACAGCGGU	Translation
Ll-miR115	TRINITY_DN55399_c3_g1_i2	Uncharacterized protein At5g41620	4	1	21	1635	1655	CUCGUUGUCUGUUCGACCUUG	CAAGGUCGAAGGGACAGCGGU	Translation
Ll-miR115	TRINITY_DN55894_c0_g1_i1	Callose synthase 1	4	1	21	545	565	CUCGUUGUCUGUUCGACCUUG	AAGGGUUGAACAAACAAAGAG	Cleavage
Ll-miR115	TRINITY_DN55894_c0_g1_i2	Callose synthase 1	4	1	21	393	413	CUCGUUGUCUGUUCGACCUUG	AAGGGUUGAACAAACAAAGAG	Cleavage
Ll-miR115	TRINITY_DN55894_c0_g1_i3	Callose synthase 1	4	1	21	545	565	CUCGUUGUCUGUUCGACCUUG	AAGGGUUGAACAAACAAAGAG	Cleavage
Ll-miR115	TRINITY_DN56334_c0_g2_i2	Phosphatidylinositol 4-phosphate 5-kinase 4	4	1	21	1236	1256	CUCGUUGUCUGUUCGACCUUG	AAGGGUUGAAAGGACAGUGAG	Translation
Ll-miR115	TRINITY_DN57239_c1_g4_i1		4	1	21	984	1004	CUCGUUGUCUGUUCGACCUUG	GAAGGUUGAACACGCAACGGU	Cleavage
Ll-miR115	TRINITY_DN57239_c1_g4_i4		4	1	21	987	1007	CUCGUUGUCUGUUCGACCUUG	GAAGGUUGAACACGCAACGGU	Cleavage
Ll-miR115	TRINITY_DN57315_c0_g2_i17		4	1	21	518	538	CUCGUUGUCUGUUCGACCUUG	UAAGGUAGAACAGAACACGAG	Cleavage
Ll-miR115	TRINITY_DN57315_c0_g2_i2		4	1	21	704	724	CUCGUUGUCUGUUCGACCUUG	UAAGGUAGAACAGAACACGAG	Cleavage
Ll-miR115	TRINITY_DN57315_c0_g2_i20		4	1	21	366	386	CUCGUUGUCUGUUCGACCUUG	UAAGGUAGAACAGAACACGAG	Cleavage
Ll-miR115	TRINITY_DN57315_c0_g2_i23		4	1	21	702	722	CUCGUUGUCUGUUCGACCUUG	UAAGGUAGAACAGAACACGAG	Cleavage
Ll-miR115	TRINITY_DN58571_c0_g2_i1		4	1	21	396	416	CUCGUUGUCUGUUCGACCUUG	CAAGGUCAGAUAGACAGAGAG	Cleavage
Ll-miR115	TRINITY_DN58750_c1_g1_i2		4	1	21	257	277	CUCGUUGUCUGUUCGACCUUG	UGGGGUUGCACAGACAACUAG	Cleavage
Ll-miR115	TRINITY_DN58750_c1_g1_i3		4	1	21	181	201	CUCGUUGUCUGUUCGACCUUG	UGGGGUUGCACAGACAACUAG	Cleavage
Ll-miR116	TRINITY_DN37634_c0_g1_i2		1	1	21	161	181	CUGAAGUGUUUGGAGGAACUC	GUGUUCCUCCAGGCACUUCAG	Cleavage
Ll-miR116	TRINITY_DN57806_c1_g2_i4	Nuclear pore complex protein NUP35	1	1	21	1639	1659	CUGAAGUGUUUGGAGGAACUC	AAGUUGCUCCAAACACUUCAG	Cleavage
Ll-miR116	TRINITY_DN57806_c1_g2_i5	Nuclear pore complex protein NUP35	1	1	21	1139	1159	CUGAAGUGUUUGGAGGAACUC	AAGUUGCUCCAAACACUUCAG	Cleavage
Ll-miR116	TRINITY_DN57806_c1_g2_i7	Nuclear pore complex protein NUP35	1	1	21	1139	1159	CUGAAGUGUUUGGAGGAACUC	AAGUUGCUCCAAACACUUCAG	Cleavage
Ll-miR116	TRINITY_DN57806_c1_g2_i8	Nuclear pore complex protein NUP35	1	1	21	1616	1636	CUGAAGUGUUUGGAGGAACUC	AAGUUGCUCCAAACACUUCAG	Cleavage
Ll-miR116	TRINITY_DN54296_c1_g2_i4	Protein BOBBER 2	1.5	1	21	719	739	CUGAAGUGUUUGGAGGAACUC	UCGUUCCUCUAAACAUUUUAG	Cleavage
Ll-miR116	TRINITY_DN55190_c0_g1_i1	ATP sulfurylase 1, chloroplastic	1.5	1	21	695	715	CUGAAGUGUUUGGAGGAACUC	GAGUUCCUCCAAACGCUUCAU	Cleavage
Ll-miR116	TRINITY_DN55190_c0_g1_i10	ATP sulfurylase 1, chloroplastic	1.5	1	21	515	535	CUGAAGUGUUUGGAGGAACUC	GAGUUCCUCCAAACGCUUCAU	Cleavage
Ll-miR116	TRINITY_DN55190_c0_g1_i11	ATP sulfurylase 1, chloroplastic	1.5	1	21	515	535	CUGAAGUGUUUGGAGGAACUC	GAGUUCCUCCAAACGCUUCAU	Cleavage
Ll-miR116	TRINITY_DN55190_c0_g1_i12	ATP sulfurylase 1, chloroplastic	1.5	1	21	695	715	CUGAAGUGUUUGGAGGAACUC	GAGUUCCUCCAAACGCUUCAU	Cleavage
Ll-miR116	TRINITY_DN55190_c0_g1_i14	ATP sulfurylase 1, chloroplastic	1.5	1	21	515	535	CUGAAGUGUUUGGAGGAACUC	GAGUUCCUCCAAACGCUUCAU	Cleavage
Ll-miR116	TRINITY_DN55190_c0_g1_i17	ATP sulfurylase 1, chloroplastic	1.5	1	21	710	730	CUGAAGUGUUUGGAGGAACUC	GAGUUCCUCCAAACGCUUCAU	Cleavage
Ll-miR116	TRINITY_DN55190_c0_g1_i3	ATP sulfurylase 1, chloroplastic	1.5	1	21	695	715	CUGAAGUGUUUGGAGGAACUC	GAGUUCCUCCAAACGCUUCAU	Cleavage
Ll-miR116	TRINITY_DN55190_c0_g1_i4	ATP sulfurylase 1, chloroplastic	1.5	1	21	695	715	CUGAAGUGUUUGGAGGAACUC	GAGUUCCUCCAAACGCUUCAU	Cleavage
Ll-miR116	TRINITY_DN55190_c0_g1_i7	ATP sulfurylase 1, chloroplastic	1.5	1	21	515	535	CUGAAGUGUUUGGAGGAACUC	GAGUUCCUCCAAACGCUUCAU	Cleavage
Ll-miR116	TRINITY_DN55190_c0_g1_i8	ATP sulfurylase 1, chloroplastic	1.5	1	21	515	535	CUGAAGUGUUUGGAGGAACUC	GAGUUCCUCCAAACGCUUCAU	Cleavage
Ll-miR116	TRINITY_DN55190_c0_g1_i9	ATP sulfurylase 1, chloroplastic	1.5	1	21	695	715	CUGAAGUGUUUGGAGGAACUC	GAGUUCCUCCAAACGCUUCAU	Cleavage
Ll-miR116	TRINITY_DN53756_c1_g12_i1		2	1	21	17	37	CUGAAGUGUUUGGAGGAACUC	GCUUUCCACCAAACACUUCAG	Cleavage
Ll-miR116	TRINITY_DN56748_c0_g1_i11	PH, RCC1 and FYVE domains-containing protein 1	2	1	21	289	309	CUGAAGUGUUUGGAGGAACUC	CUGUUCAUUCAGACACUUCAG	Cleavage
Ll-miR116	TRINITY_DN56748_c0_g1_i3	PH, RCC1 and FYVE domains-containing protein 1	2	1	21	289	309	CUGAAGUGUUUGGAGGAACUC	CUGUUCAUUCAGACACUUCAG	Cleavage
Ll-miR116	TRINITY_DN56748_c0_g1_i7	PH, RCC1 and FYVE domains-containing protein 1	2	1	21	289	309	CUGAAGUGUUUGGAGGAACUC	CUGUUCAUUCAGACACUUCAG	Cleavage
Ll-miR116	TRINITY_DN56748_c0_g1_i9	PH, RCC1 and FYVE domains-containing protein 1	2	1	21	289	309	CUGAAGUGUUUGGAGGAACUC	CUGUUCAUUCAGACACUUCAG	Cleavage
Ll-miR116	TRINITY_DN56883_c3_g3_i1		2	1	21	298	318	CUGAAGUGUUUGGAGGAACUC	AAGUUCCUUUAAAUGCUUCAG	Cleavage
Ll-miR116	TRINITY_DN45211_c0_g1_i1	Sulfate transporter 2,1	2.5	1	21	206	226	CUGAAGUGUUUGGAGGAACUC	AAGUUCUCCCAAACACUUCAU	Cleavage
Ll-miR116	TRINITY_DN45211_c0_g1_i2	Sulfate transporter 2,1	2.5	1	21	206	226	CUGAAGUGUUUGGAGGAACUC	AAGUUCUCCCAAACACUUCAU	Cleavage
Ll-miR116	TRINITY_DN48213_c0_g1_i1	Pentatricopeptide repeat-containing protein At1g08070, chloroplastic	2.5	1	21	95	115	CUGAAGUGUUUGGAGGAACUC	ACGUUCUUCCAAGCAAUUCAG	Cleavage
Ll-miR116	TRINITY_DN52332_c2_g2_i1	Pentatricopeptide repeat-containing protein At1g09820	2.5	1	21	2277	2297	CUGAAGUGUUUGGAGGAACUC	GGGUUCUUCCAAAUAUUUCAA	Cleavage
Ll-miR116	TRINITY_DN52332_c2_g2_i2	Pentatricopeptide repeat-containing protein At1g09820	2.5	1	21	2883	2903	CUGAAGUGUUUGGAGGAACUC	GGGUUCUUCCAAAUAUUUCAA	Cleavage
Ll-miR116	TRINITY_DN52332_c2_g2_i3	Pentatricopeptide repeat-containing protein At1g09820	2.5	1	21	2180	2200	CUGAAGUGUUUGGAGGAACUC	GGGUUCUUCCAAAUAUUUCAA	Cleavage
Ll-miR116	TRINITY_DN52332_c2_g2_i6	Pentatricopeptide repeat-containing protein At1g09820	2.5	1	21	2911	2931	CUGAAGUGUUUGGAGGAACUC	GGGUUCUUCCAAAUAUUUCAA	Cleavage
Ll-miR116	TRINITY_DN52410_c1_g1_i2		2.5	1	21	657	677	CUGAAGUGUUUGGAGGAACUC	GCAUUUCUCCAAAUAUUUCAG	Cleavage
Ll-miR116	TRINITY_DN52905_c0_g2_i1	L-gulonolactone oxidase 3	2.5	1	21	945	965	CUGAAGUGUUUGGAGGAACUC	GGGUUCCCUUAAAUACUUCAG	Cleavage
Ll-miR116	TRINITY_DN52905_c0_g2_i4	L-gulonolactone oxidase 3	2.5	1	21	945	965	CUGAAGUGUUUGGAGGAACUC	GGGUUCCCUUAAAUACUUCAG	Cleavage
Ll-miR116	TRINITY_DN55293_c2_g1_i10	Probable tyrosine-protein phosphatase At1g05000	2.5	1	21	657	677	CUGAAGUGUUUGGAGGAACUC	UCCUUCCUCCAAACACUUCGC	Cleavage
Ll-miR116	TRINITY_DN55293_c2_g1_i14	Pentatricopeptide repeat-containing protein At1g07590, mitochondrial	2.5	1	21	657	677	CUGAAGUGUUUGGAGGAACUC	UCCUUCCUCCAAACACUUCGC	Cleavage
Ll-miR116	TRINITY_DN55293_c2_g1_i15	Pentatricopeptide repeat-containing protein At1g07590, mitochondrial	2.5	1	21	657	677	CUGAAGUGUUUGGAGGAACUC	UCCUUCCUCCAAACACUUCGC	Cleavage
Ll-miR116	TRINITY_DN55293_c2_g1_i16		2.5	1	21	657	677	CUGAAGUGUUUGGAGGAACUC	UCCUUCCUCCAAACACUUCGC	Cleavage
Ll-miR116	TRINITY_DN55293_c2_g1_i17	Pentatricopeptide repeat-containing protein At1g07590, mitochondrial	2.5	1	21	657	677	CUGAAGUGUUUGGAGGAACUC	UCCUUCCUCCAAACACUUCGC	Cleavage
Ll-miR116	TRINITY_DN55293_c2_g1_i18		2.5	1	21	312	332	CUGAAGUGUUUGGAGGAACUC	UCCUUCCUCCAAACACUUCGC	Cleavage
Ll-miR116	TRINITY_DN55293_c2_g1_i21		2.5	1	21	657	677	CUGAAGUGUUUGGAGGAACUC	UCCUUCCUCCAAACACUUCGC	Cleavage
Ll-miR116	TRINITY_DN55293_c2_g1_i23	Pentatricopeptide repeat-containing protein At1g07590, mitochondrial	2.5	1	21	312	332	CUGAAGUGUUUGGAGGAACUC	UCCUUCCUCCAAACACUUCGC	Cleavage
Ll-miR116	TRINITY_DN55293_c2_g1_i25	Pentatricopeptide repeat-containing protein At1g07590, mitochondrial	2.5	1	21	657	677	CUGAAGUGUUUGGAGGAACUC	UCCUUCCUCCAAACACUUCGC	Cleavage
Ll-miR116	TRINITY_DN55293_c2_g1_i27	Probable tyrosine-protein phosphatase At1g05000	2.5	1	21	657	677	CUGAAGUGUUUGGAGGAACUC	UCCUUCCUCCAAACACUUCGC	Cleavage
Ll-miR116	TRINITY_DN55293_c2_g1_i3		2.5	1	21	312	332	CUGAAGUGUUUGGAGGAACUC	UCCUUCCUCCAAACACUUCGC	Cleavage
Ll-miR116	TRINITY_DN55293_c2_g1_i5	Pentatricopeptide repeat-containing protein At1g07590, mitochondrial	2.5	1	21	657	677	CUGAAGUGUUUGGAGGAACUC	UCCUUCCUCCAAACACUUCGC	Cleavage
Ll-miR116	TRINITY_DN55293_c2_g1_i6	Probable tyrosine-protein phosphatase At1g05000	2.5	1	21	312	332	CUGAAGUGUUUGGAGGAACUC	UCCUUCCUCCAAACACUUCGC	Cleavage
Ll-miR116	TRINITY_DN55293_c2_g1_i8	Probable tyrosine-protein phosphatase At1g05000	2.5	1	21	657	677	CUGAAGUGUUUGGAGGAACUC	UCCUUCCUCCAAACACUUCGC	Cleavage
Ll-miR116	TRINITY_DN55293_c2_g1_i9	Pentatricopeptide repeat-containing protein At1g07590, mitochondrial	2.5	1	21	312	332	CUGAAGUGUUUGGAGGAACUC	UCCUUCCUCCAAACACUUCGC	Cleavage
Ll-miR116	TRINITY_DN55369_c1_g3_i1		2.5	1	21	140	160	CUGAAGUGUUUGGAGGAACUC	CAGUUUUUUCAAACACUUCAC	Cleavage
Ll-miR116	TRINITY_DN55541_c0_g7_i1		2.5	1	21	39	59	CUGAAGUGUUUGGAGGAACUC	UAGUCCCUUCAAACACUUCAA	Cleavage
Ll-miR116	TRINITY_DN87118_c0_g1_i2		2.5	1	21	173	193	CUGAAGUGUUUGGAGGAACUC	UAUUUUCUUCAAACAUUUCAG	Cleavage
Ll-miR116	TRINITY_DN25563_c0_g1_i1	E3 ubiquitin-protein ligase ATL6	3	1	21	175	195	CUGAAGUGUUUGGAGGAACUC	CCCUUUUUUCAAACAUUUCAG	Cleavage
Ll-miR116	TRINITY_DN44382_c0_g1_i1		3	1	21	227	247	CUGAAGUGUUUGGAGGAACUC	GAGUUCCUUCAGGCUCUUCAG	Cleavage
Ll-miR116	TRINITY_DN44989_c0_g1_i1		3	1	21	386	406	CUGAAGUGUUUGGAGGAACUC	GAGUUCCUUCAGGCUCUUCAG	Cleavage
Ll-miR116	TRINITY_DN45765_c0_g1_i2	Protein misato homolog 1	3	1	21	502	522	CUGAAGUGUUUGGAGGAACUC	UUGUUCCUCCAAAGACUUUAU	Cleavage
Ll-miR116	TRINITY_DN50611_c0_g1_i1	Sulfate transporter 2,1	3	1	21	30	50	CUGAAGUGUUUGGAGGAACUC	GAGUUCACCCAAACACUUCAA	Cleavage
Ll-miR116	TRINITY_DN54578_c1_g1_i2	17,5 kDa class I heat shock protein	3	1	21	348	368	CUGAAGUGUUUGGAGGAACUC	AAUUUUCUCCAGAUAUUUCAG	Cleavage
Ll-miR116	TRINITY_DN55410_c2_g2_i1	Serine/threonine-protein kinase RIPK	3	1	21	184	204	CUGAAGUGUUUGGAGGAACUC	AAGUUUCUUUAAAUACUUCAA	Cleavage
Ll-miR116	TRINITY_DN55410_c2_g2_i10	Serine/threonine-protein kinase RIPK	3	1	21	184	204	CUGAAGUGUUUGGAGGAACUC	AAGUUUCUUUAAAUACUUCAA	Cleavage
Ll-miR116	TRINITY_DN55410_c2_g2_i4	Serine/threonine-protein kinase RIPK	3	1	21	184	204	CUGAAGUGUUUGGAGGAACUC	AAGUUUCUUUAAAUACUUCAA	Cleavage
Ll-miR116	TRINITY_DN55834_c3_g1_i1		3	1	21	704	724	CUGAAGUGUUUGGAGGAACUC	UAGUACUUCUAAACAUUUUAG	Cleavage
Ll-miR116	TRINITY_DN56353_c3_g6_i1		3	1	21	213	233	CUGAAGUGUUUGGAGGAACUC	AAGUUGCUUUAAACACUUCAA	Cleavage
Ll-miR116	TRINITY_DN56581_c1_g1_i1		3	1	21	4219	4239	CUGAAGUGUUUGGAGGAACUC	AAGUUCCAACAAACACUUUAG	Cleavage
Ll-miR116	TRINITY_DN56581_c1_g1_i10		3	1	21	4055	4075	CUGAAGUGUUUGGAGGAACUC	AAGUUCCAACAAACACUUUAG	Cleavage
Ll-miR116	TRINITY_DN56581_c1_g1_i11		3	1	21	3881	3901	CUGAAGUGUUUGGAGGAACUC	AAGUUCCAACAAACACUUUAG	Cleavage
Ll-miR116	TRINITY_DN56581_c1_g1_i14		3	1	21	4140	4160	CUGAAGUGUUUGGAGGAACUC	AAGUUCCAACAAACACUUUAG	Cleavage
Ll-miR116	TRINITY_DN56581_c1_g1_i2		3	1	21	3802	3822	CUGAAGUGUUUGGAGGAACUC	AAGUUCCAACAAACACUUUAG	Cleavage
Ll-miR116	TRINITY_DN56581_c1_g1_i4		3	1	21	3717	3737	CUGAAGUGUUUGGAGGAACUC	AAGUUCCAACAAACACUUUAG	Cleavage
Ll-miR116	TRINITY_DN56581_c1_g1_i5		3	1	21	3976	3996	CUGAAGUGUUUGGAGGAACUC	AAGUUCCAACAAACACUUUAG	Cleavage
Ll-miR116	TRINITY_DN56581_c1_g1_i9		3	1	21	3638	3658	CUGAAGUGUUUGGAGGAACUC	AAGUUCCAACAAACACUUUAG	Cleavage
Ll-miR116	TRINITY_DN56676_c1_g1_i1		3	1	21	273	293	CUGAAGUGUUUGGAGGAACUC	AAGUUUUUCCAGAUACUUCAA	Cleavage
Ll-miR116	TRINITY_DN56676_c1_g1_i2		3	1	21	280	300	CUGAAGUGUUUGGAGGAACUC	AAGUUUUUCCAGAUACUUCAA	Cleavage
Ll-miR116	TRINITY_DN56736_c1_g7_i1	Protein decapping 5	3	1	21	1900	1920	CUGAAGUGUUUGGAGGAACUC	UAAUUCUUCCAGACGUUUCAG	Cleavage
Ll-miR116	TRINITY_DN56825_c2_g1_i2	Low affinity sulfate transporter 3	3	1	21	338	358	CUGAAGUGUUUGGAGGAACUC	GAGUUCACCCAAACACUUCAA	Cleavage
Ll-miR116	TRINITY_DN56825_c2_g1_i3	Low affinity sulfate transporter 3	3	1	21	338	358	CUGAAGUGUUUGGAGGAACUC	GAGUUCACCCAAACACUUCAA	Cleavage
Ll-miR116	TRINITY_DN56825_c2_g1_i4	Low affinity sulfate transporter 3	3	1	21	338	358	CUGAAGUGUUUGGAGGAACUC	GAGUUCACCCAAACACUUCAA	Cleavage
Ll-miR116	TRINITY_DN57812_c1_g1_i10	Probable N-acetylglucosaminyl-phosphatidylinositol de-N-acetylase	3	1	21	150	170	CUGAAGUGUUUGGAGGAACUC	CCCUUUUUCCAAACACUUCAA	Cleavage
Ll-miR116	TRINITY_DN57812_c1_g1_i12		3	1	21	150	170	CUGAAGUGUUUGGAGGAACUC	CCCUUUUUCCAAACACUUCAA	Cleavage
Ll-miR116	TRINITY_DN57812_c1_g1_i13		3	1	21	150	170	CUGAAGUGUUUGGAGGAACUC	CCCUUUUUCCAAACACUUCAA	Cleavage
Ll-miR116	TRINITY_DN57812_c1_g1_i14	Probable N-acetylglucosaminyl-phosphatidylinositol de-N-acetylase	3	1	21	150	170	CUGAAGUGUUUGGAGGAACUC	CCCUUUUUCCAAACACUUCAA	Cleavage
Ll-miR116	TRINITY_DN57812_c1_g1_i2	N-acetylglucosaminyl-phosphatidylinositol de-N-acetylase	3	1	21	114	134	CUGAAGUGUUUGGAGGAACUC	CCCUUUUUCCAAACACUUCAA	Cleavage
Ll-miR116	TRINITY_DN57812_c1_g1_i3	N-acetylglucosaminyl-phosphatidylinositol de-N-acetylase	3	1	21	114	134	CUGAAGUGUUUGGAGGAACUC	CCCUUUUUCCAAACACUUCAA	Cleavage
Ll-miR116	TRINITY_DN57812_c1_g1_i5	Probable N-acetylglucosaminyl-phosphatidylinositol de-N-acetylase	3	1	21	150	170	CUGAAGUGUUUGGAGGAACUC	CCCUUUUUCCAAACACUUCAA	Cleavage
Ll-miR116	TRINITY_DN57812_c1_g1_i6	N-acetylglucosaminyl-phosphatidylinositol de-N-acetylase	3	1	21	114	134	CUGAAGUGUUUGGAGGAACUC	CCCUUUUUCCAAACACUUCAA	Cleavage
Ll-miR116	TRINITY_DN57812_c1_g1_i7	Probable N-acetylglucosaminyl-phosphatidylinositol de-N-acetylase	3	1	21	150	170	CUGAAGUGUUUGGAGGAACUC	CCCUUUUUCCAAACACUUCAA	Cleavage
Ll-miR116	TRINITY_DN57812_c1_g1_i8	Probable N-acetylglucosaminyl-phosphatidylinositol de-N-acetylase	3	1	21	114	134	CUGAAGUGUUUGGAGGAACUC	CCCUUUUUCCAAACACUUCAA	Cleavage
Ll-miR116	TRINITY_DN57812_c1_g1_i9	N-acetylglucosaminyl-phosphatidylinositol de-N-acetylase	3	1	21	114	134	CUGAAGUGUUUGGAGGAACUC	CCCUUUUUCCAAACACUUCAA	Cleavage
Ll-miR116	TRINITY_DN58026_c0_g1_i1	Putative 1-phosphatidylinositol-3-phosphate 5-kinase FAB1C	3	1	21	732	752	CUGAAGUGUUUGGAGGAACUC	GUGUUUUUCCAAAUACUUCGC	Cleavage
Ll-miR116	TRINITY_DN58026_c0_g1_i3	Putative 1-phosphatidylinositol-3-phosphate 5-kinase FAB1C	3	1	21	732	752	CUGAAGUGUUUGGAGGAACUC	GUGUUUUUCCAAAUACUUCGC	Cleavage
Ll-miR116	TRINITY_DN58026_c0_g1_i4	Putative 1-phosphatidylinositol-3-phosphate 5-kinase FAB1C	3	1	21	732	752	CUGAAGUGUUUGGAGGAACUC	GUGUUUUUCCAAAUACUUCGC	Cleavage
Ll-miR116	TRINITY_DN58026_c0_g1_i6	Putative 1-phosphatidylinositol-3-phosphate 5-kinase FAB1C	3	1	21	732	752	CUGAAGUGUUUGGAGGAACUC	GUGUUUUUCCAAAUACUUCGC	Cleavage
Ll-miR116	TRINITY_DN62179_c0_g1_i1		3	1	21	48	68	CUGAAGUGUUUGGAGGAACUC	GAGUUCCUCUGAAUGCUUCAU	Cleavage
Ll-miR116	TRINITY_DN30096_c0_g1_i1		3.5	1	21	330	350	CUGAAGUGUUUGGAGGAACUC	AAGUUUUUCCAAACACUUCCU	Cleavage
Ll-miR116	TRINITY_DN52419_c8_g4_i1	Isoleucine--tRNA ligase, chloroplastic/mitochondrial	3.5	1	21	2658	2678	CUGAAGUGUUUGGAGGAACUC	CAGUUUUUCAAAAUAUUUCAG	Cleavage
Ll-miR116	TRINITY_DN52419_c8_g4_i3	Isoleucine--tRNA ligase, chloroplastic/mitochondrial	3.5	1	21	2658	2678	CUGAAGUGUUUGGAGGAACUC	CAGUUUUUCAAAAUAUUUCAG	Cleavage
Ll-miR116	TRINITY_DN52458_c5_g1_i1		3.5	1	21	104	124	CUGAAGUGUUUGGAGGAACUC	CAGUUUCUCUAGAAGCUUCAG	Cleavage
Ll-miR116	TRINITY_DN52494_c1_g1_i6	Pectin acetylesterase 2	3.5	1	21	1058	1077	CUGAAGUGUUUGGAGGAACUC	CAGUUCCUCCAAG-ACUUCAG	Cleavage
Ll-miR116	TRINITY_DN52494_c1_g1_i7	Pectin acetylesterase 2	3.5	1	21	1058	1077	CUGAAGUGUUUGGAGGAACUC	CAGUUCCUCCAAG-ACUUCAG	Cleavage
Ll-miR116	TRINITY_DN52494_c1_g1_i8	Pectin acetylesterase 2	3.5	1	21	1058	1077	CUGAAGUGUUUGGAGGAACUC	CAGUUCCUCCAAG-ACUUCAG	Cleavage
Ll-miR116	TRINITY_DN52494_c1_g1_i9	Pectin acetylesterase 2	3.5	1	21	1058	1077	CUGAAGUGUUUGGAGGAACUC	CAGUUCCUCCAAG-ACUUCAG	Cleavage
Ll-miR116	TRINITY_DN52494_c1_g2_i1	Pectin acetylesterase 12	3.5	1	21	1221	1240	CUGAAGUGUUUGGAGGAACUC	CAGUUCCUCCAAG-ACUUCAG	Cleavage
Ll-miR116	TRINITY_DN52494_c1_g2_i2	Pectin acetylesterase 12	3.5	1	21	972	991	CUGAAGUGUUUGGAGGAACUC	CAGUUCCUCCAAG-ACUUCAG	Cleavage
Ll-miR116	TRINITY_DN53115_c2_g2_i1	Transcription factor PIF3	3.5	1	21	2294	2314	CUGAAGUGUUUGGAGGAACUC	GAGUAUCUUAAAACACUUCAG	Cleavage
Ll-miR116	TRINITY_DN53115_c2_g2_i2	Transcription factor PIF3	3.5	1	21	2294	2314	CUGAAGUGUUUGGAGGAACUC	GAGUAUCUUAAAACACUUCAG	Cleavage
Ll-miR116	TRINITY_DN53115_c2_g2_i3	Transcription factor PIF3	3.5	1	21	2294	2314	CUGAAGUGUUUGGAGGAACUC	GAGUAUCUUAAAACACUUCAG	Cleavage
Ll-miR116	TRINITY_DN53115_c2_g2_i4	Transcription factor PIF3	3.5	1	21	2844	2864	CUGAAGUGUUUGGAGGAACUC	GAGUAUCUUAAAACACUUCAG	Cleavage
Ll-miR116	TRINITY_DN53115_c2_g2_i5	Transcription factor PIF3	3.5	1	21	2294	2314	CUGAAGUGUUUGGAGGAACUC	GAGUAUCUUAAAACACUUCAG	Cleavage
Ll-miR116	TRINITY_DN53115_c2_g2_i6	Transcription factor PIF3	3.5	1	21	2294	2314	CUGAAGUGUUUGGAGGAACUC	GAGUAUCUUAAAACACUUCAG	Cleavage
Ll-miR116	TRINITY_DN53358_c1_g6_i1	Protein NUCLEAR FUSION DEFECTIVE 4	3.5	1	21	320	340	CUGAAGUGUUUGGAGGAACUC	UAGUUUCUUCAAAGACUUUGG	Cleavage
Ll-miR116	TRINITY_DN54345_c0_g2_i1	Receptor-like protein kinase HSL1	3.5	1	21	1551	1571	CUGAAGUGUUUGGAGGAACUC	GAAUUUCUUCAAGUAUUUCAG	Cleavage
Ll-miR116	TRINITY_DN55369_c1_g3_i1		3.5	1	21	171	191	CUGAAGUGUUUGGAGGAACUC	AAUUUCAUCCAAACACUCCAG	Cleavage
Ll-miR116	TRINITY_DN56604_c1_g1_i1		3.5	1	21	2706	2726	CUGAAGUGUUUGGAGGAACUC	GGGUUCCUCCAAGCACUGGAG	Cleavage
Ll-miR116	TRINITY_DN56604_c1_g1_i10		3.5	1	21	2536	2556	CUGAAGUGUUUGGAGGAACUC	GGGUUCCUCCAAGCACUGGAG	Cleavage
Ll-miR116	TRINITY_DN56604_c1_g1_i11		3.5	1	21	2711	2731	CUGAAGUGUUUGGAGGAACUC	GGGUUCCUCCAAGCACUGGAG	Cleavage
Ll-miR116	TRINITY_DN56604_c1_g1_i12		3.5	1	21	2414	2434	CUGAAGUGUUUGGAGGAACUC	GGGUUCCUCCAAGCACUGGAG	Cleavage
Ll-miR116	TRINITY_DN56604_c1_g1_i15		3.5	1	21	2606	2626	CUGAAGUGUUUGGAGGAACUC	GGGUUCCUCCAAGCACUGGAG	Cleavage
Ll-miR116	TRINITY_DN56604_c1_g1_i16		3.5	1	21	2793	2813	CUGAAGUGUUUGGAGGAACUC	GGGUUCCUCCAAGCACUGGAG	Cleavage
Ll-miR116	TRINITY_DN56604_c1_g1_i17		3.5	1	21	2828	2848	CUGAAGUGUUUGGAGGAACUC	GGGUUCCUCCAAGCACUGGAG	Cleavage
Ll-miR116	TRINITY_DN56604_c1_g1_i19		3.5	1	21	2712	2732	CUGAAGUGUUUGGAGGAACUC	GGGUUCCUCCAAGCACUGGAG	Cleavage
Ll-miR116	TRINITY_DN56604_c1_g1_i2		3.5	1	21	2834	2854	CUGAAGUGUUUGGAGGAACUC	GGGUUCCUCCAAGCACUGGAG	Cleavage
Ll-miR116	TRINITY_DN56604_c1_g1_i3		3.5	1	21	2630	2650	CUGAAGUGUUUGGAGGAACUC	GGGUUCCUCCAAGCACUGGAG	Cleavage
Ll-miR116	TRINITY_DN56604_c1_g1_i4		3.5	1	21	2612	2632	CUGAAGUGUUUGGAGGAACUC	GGGUUCCUCCAAGCACUGGAG	Cleavage
Ll-miR116	TRINITY_DN56604_c1_g1_i5		3.5	1	21	2717	2737	CUGAAGUGUUUGGAGGAACUC	GGGUUCCUCCAAGCACUGGAG	Cleavage
Ll-miR116	TRINITY_DN56604_c1_g1_i6		3.5	1	21	2636	2656	CUGAAGUGUUUGGAGGAACUC	GGGUUCCUCCAAGCACUGGAG	Cleavage
Ll-miR116	TRINITY_DN56604_c1_g3_i1		3.5	1	21	1418	1438	CUGAAGUGUUUGGAGGAACUC	GGGUUCCUCCAAGCACUGGAG	Cleavage
Ll-miR116	TRINITY_DN56604_c1_g3_i3		3.5	1	21	1418	1438	CUGAAGUGUUUGGAGGAACUC	GGGUUCCUCCAAGCACUGGAG	Cleavage
Ll-miR116	TRINITY_DN56825_c2_g1_i1	Low affinity sulfate transporter 3	3.5	1	21	213	233	CUGAAGUGUUUGGAGGAACUC	GAGUUUACCCAAACACUUCAA	Cleavage
Ll-miR116	TRINITY_DN56825_c2_g1_i5	Low affinity sulfate transporter 3	3.5	1	21	213	233	CUGAAGUGUUUGGAGGAACUC	GAGUUUACCCAAACACUUCAA	Cleavage
Ll-miR116	TRINITY_DN56825_c2_g1_i6	Low affinity sulfate transporter 3	3.5	1	21	213	233	CUGAAGUGUUUGGAGGAACUC	GAGUUUACCCAAACACUUCAA	Cleavage
Ll-miR116	TRINITY_DN57461_c2_g1_i12	Pumilio homolog 5	3.5	1	21	2310	2330	CUGAAGUGUUUGGAGGAACUC	AAGUUCUUCCACAUACUUCAA	Translation
Ll-miR116	TRINITY_DN57461_c2_g1_i21	Pumilio homolog 5	3.5	1	21	2270	2290	CUGAAGUGUUUGGAGGAACUC	AAGUUCUUCCACAUACUUCAA	Translation
Ll-miR116	TRINITY_DN57461_c2_g1_i4	Pumilio homolog 5	3.5	1	21	2310	2330	CUGAAGUGUUUGGAGGAACUC	AAGUUCUUCCACAUACUUCAA	Translation
Ll-miR116	TRINITY_DN57461_c2_g1_i6	Pumilio homolog 5	3.5	1	21	2310	2330	CUGAAGUGUUUGGAGGAACUC	AAGUUCUUCCACAUACUUCAA	Translation
Ll-miR116	TRINITY_DN57840_c1_g2_i1	Protein TONSOKU	3.5	1	21	2081	2101	CUGAAGUGUUUGGAGGAACUC	UAGUUCUUUCAAAUGCUGCAG	Cleavage
Ll-miR116	TRINITY_DN57840_c1_g2_i11	Protein TONSOKU	3.5	1	21	1842	1862	CUGAAGUGUUUGGAGGAACUC	UAGUUCUUUCAAAUGCUGCAG	Cleavage
Ll-miR116	TRINITY_DN57840_c1_g2_i2	Protein TONSOKU	3.5	1	21	2112	2132	CUGAAGUGUUUGGAGGAACUC	UAGUUCUUUCAAAUGCUGCAG	Cleavage
Ll-miR116	TRINITY_DN57840_c1_g2_i3	Protein TONSOKU	3.5	1	21	2081	2101	CUGAAGUGUUUGGAGGAACUC	UAGUUCUUUCAAAUGCUGCAG	Cleavage
Ll-miR116	TRINITY_DN57840_c1_g2_i6	Protein TONSOKU	3.5	1	21	2020	2040	CUGAAGUGUUUGGAGGAACUC	UAGUUCUUUCAAAUGCUGCAG	Cleavage
Ll-miR116	TRINITY_DN59149_c0_g1_i1	Protein PHYTOCHROME KINASE SUBSTRATE 4	3.5	1	21	1209	1229	CUGAAGUGUUUGGAGGAACUC	CGGUUUCUCCAAGCACUUCCC	Cleavage
Ll-miR116	TRINITY_DN49064_c1_g1_i2		4	1	21	589	609	CUGAAGUGUUUGGAGGAACUC	GAGUAUCUUUAGAUGCUUCAG	Cleavage
Ll-miR116	TRINITY_DN52169_c0_g2_i1	Homeobox-DDT domain protein RLT1	4	1	21	234	254	CUGAAGUGUUUGGAGGAACUC	GAGUUCUUACAAGCAUUUCAU	Cleavage
Ll-miR116	TRINITY_DN52665_c4_g2_i4		4	1	21	157	177	CUGAAGUGUUUGGAGGAACUC	AAGUUUUUCCAAACAUUUCCU	Cleavage
Ll-miR116	TRINITY_DN55767_c2_g1_i10	PGR5-like protein 1A, chloroplastic	4	1	21	448	468	CUGAAGUGUUUGGAGGAACUC	GAGUUUCUUCAAGCACUCCAA	Cleavage
Ll-miR116	TRINITY_DN55767_c2_g1_i11	PGR5-like protein 1A, chloroplastic	4	1	21	448	468	CUGAAGUGUUUGGAGGAACUC	GAGUUUCUUCAAGCACUCCAA	Cleavage
Ll-miR116	TRINITY_DN55767_c2_g1_i13	PGR5-like protein 1A, chloroplastic	4	1	21	448	468	CUGAAGUGUUUGGAGGAACUC	GAGUUUCUUCAAGCACUCCAA	Cleavage
Ll-miR116	TRINITY_DN55767_c2_g1_i3	PGR5-like protein 1A, chloroplastic	4	1	21	448	468	CUGAAGUGUUUGGAGGAACUC	GAGUUUCUUCAAGCACUCCAA	Cleavage
Ll-miR116	TRINITY_DN55767_c2_g1_i5	PGR5-like protein 1A, chloroplastic	4	1	21	448	468	CUGAAGUGUUUGGAGGAACUC	GAGUUUCUUCAAGCACUCCAA	Cleavage
Ll-miR116	TRINITY_DN56026_c2_g1_i10	Metallocarboxypeptidase A-like protein TRV_02598	4	1	21	1945	1965	CUGAAGUGUUUGGAGGAACUC	GGGUUUUUCUGAACAUUUUAU	Cleavage
Ll-miR116	TRINITY_DN56026_c2_g1_i12	Carboxypeptidase A6	4	1	21	1926	1946	CUGAAGUGUUUGGAGGAACUC	GGGUUUUUCUGAACAUUUUAU	Cleavage
Ll-miR116	TRINITY_DN56026_c2_g1_i13	Metallocarboxypeptidase A-like protein TRV_02598	4	1	21	1866	1886	CUGAAGUGUUUGGAGGAACUC	GGGUUUUUCUGAACAUUUUAU	Cleavage
Ll-miR116	TRINITY_DN56026_c2_g1_i14		4	1	21	2183	2203	CUGAAGUGUUUGGAGGAACUC	GGGUUUUUCUGAACAUUUUAU	Cleavage
Ll-miR116	TRINITY_DN56068_c1_g1_i6		4	1	21	628	648	CUGAAGUGUUUGGAGGAACUC	GAUUUCUUCUAAAUGCUUCAU	Cleavage
Ll-miR116	TRINITY_DN56702_c1_g6_i1	Protein PLASTID MOVEMENT IMPAIRED 1	4	1	21	1614	1634	CUGAAGUGUUUGGAGGAACUC	GAGUUUCUUCAGAUGCUUAAG	Cleavage
Ll-miR116	TRINITY_DN57057_c0_g1_i2	Homeobox-DDT domain protein RLT3	4	1	21	1142	1162	CUGAAGUGUUUGGAGGAACUC	GAGUUUGUUCAAGCAUUUCAU	Cleavage
Ll-miR116	TRINITY_DN57057_c0_g1_i4	Homeobox-DDT domain protein RLT3	4	1	21	1142	1162	CUGAAGUGUUUGGAGGAACUC	GAGUUUGUUCAAGCAUUUCAU	Cleavage
Ll-miR116	TRINITY_DN57057_c0_g1_i7	Homeobox-DDT domain protein RLT3	4	1	21	1142	1162	CUGAAGUGUUUGGAGGAACUC	GAGUUUGUUCAAGCAUUUCAU	Cleavage
Ll-miR116	TRINITY_DN57057_c0_g1_i8	Homeobox-DDT domain protein RLT3	4	1	21	1142	1162	CUGAAGUGUUUGGAGGAACUC	GAGUUUGUUCAAGCAUUUCAU	Cleavage
Ll-miR116	TRINITY_DN57057_c0_g1_i9	Homeobox-DDT domain protein RLT3	4	1	21	1326	1346	CUGAAGUGUUUGGAGGAACUC	GAGUUUGUUCAAGCAUUUCAU	Cleavage
Ll-miR116	TRINITY_DN58064_c3_g1_i14	Ribulose bisphosphate carboxylase/oxygenase activase, chloroplastic	4	1	21	459	479	CUGAAGUGUUUGGAGGAACUC	GGGUUCCUCUGGAAACUUCAA	Cleavage
Ll-miR116	TRINITY_DN58683_c1_g1_i1	Telomere repeat-binding protein 4	4	1	21	210	230	CUGAAGUGUUUGGAGGAACUC	GGGUUUCUCCGAAAACUUCGU	Cleavage
Ll-miR116	TRINITY_DN58888_c3_g2_i1	Homeobox-DDT domain protein RLT1	4	1	21	19	39	CUGAAGUGUUUGGAGGAACUC	GAGUUCUUACAAGCAUUUCAU	Cleavage
Ll-miR116	TRINITY_DN58888_c3_g2_i10	Homeobox-DDT domain protein RLT1	4	1	21	19	39	CUGAAGUGUUUGGAGGAACUC	GAGUUCUUACAAGCAUUUCAU	Cleavage
Ll-miR116	TRINITY_DN58888_c3_g2_i12	Homeobox-DDT domain protein RLT1	4	1	21	19	39	CUGAAGUGUUUGGAGGAACUC	GAGUUCUUACAAGCAUUUCAU	Cleavage
Ll-miR116	TRINITY_DN58888_c3_g2_i7	Homeobox-DDT domain protein RLT1	4	1	21	19	39	CUGAAGUGUUUGGAGGAACUC	GAGUUCUUACAAGCAUUUCAU	Cleavage
Ll-miR117	TRINITY_DN37634_c0_g1_i2		1	1	21	161	181	CUGAAGUGUUUGGAGGAACUU	GUGUUCCUCCAGGCACUUCAG	Cleavage
Ll-miR117	TRINITY_DN57806_c1_g2_i4	Nuclear pore complex protein NUP35	1	1	21	1639	1659	CUGAAGUGUUUGGAGGAACUU	AAGUUGCUCCAAACACUUCAG	Cleavage
Ll-miR117	TRINITY_DN57806_c1_g2_i5	Nuclear pore complex protein NUP35	1	1	21	1139	1159	CUGAAGUGUUUGGAGGAACUU	AAGUUGCUCCAAACACUUCAG	Cleavage
Ll-miR117	TRINITY_DN57806_c1_g2_i7	Nuclear pore complex protein NUP35	1	1	21	1139	1159	CUGAAGUGUUUGGAGGAACUU	AAGUUGCUCCAAACACUUCAG	Cleavage
Ll-miR117	TRINITY_DN57806_c1_g2_i8	Nuclear pore complex protein NUP35	1	1	21	1616	1636	CUGAAGUGUUUGGAGGAACUU	AAGUUGCUCCAAACACUUCAG	Cleavage
Ll-miR117	TRINITY_DN54296_c1_g2_i4	Protein BOBBER 2	1.5	1	21	719	739	CUGAAGUGUUUGGAGGAACUU	UCGUUCCUCUAAACAUUUUAG	Cleavage
Ll-miR117	TRINITY_DN55190_c0_g1_i1	ATP sulfurylase 1, chloroplastic	1.5	1	21	695	715	CUGAAGUGUUUGGAGGAACUU	GAGUUCCUCCAAACGCUUCAU	Cleavage
Ll-miR117	TRINITY_DN55190_c0_g1_i10	ATP sulfurylase 1, chloroplastic	1.5	1	21	515	535	CUGAAGUGUUUGGAGGAACUU	GAGUUCCUCCAAACGCUUCAU	Cleavage
Ll-miR117	TRINITY_DN55190_c0_g1_i11	ATP sulfurylase 1, chloroplastic	1.5	1	21	515	535	CUGAAGUGUUUGGAGGAACUU	GAGUUCCUCCAAACGCUUCAU	Cleavage
Ll-miR117	TRINITY_DN55190_c0_g1_i12	ATP sulfurylase 1, chloroplastic	1.5	1	21	695	715	CUGAAGUGUUUGGAGGAACUU	GAGUUCCUCCAAACGCUUCAU	Cleavage
Ll-miR117	TRINITY_DN55190_c0_g1_i14	ATP sulfurylase 1, chloroplastic	1.5	1	21	515	535	CUGAAGUGUUUGGAGGAACUU	GAGUUCCUCCAAACGCUUCAU	Cleavage
Ll-miR117	TRINITY_DN55190_c0_g1_i17	ATP sulfurylase 1, chloroplastic	1.5	1	21	710	730	CUGAAGUGUUUGGAGGAACUU	GAGUUCCUCCAAACGCUUCAU	Cleavage
Ll-miR117	TRINITY_DN55190_c0_g1_i3	ATP sulfurylase 1, chloroplastic	1.5	1	21	695	715	CUGAAGUGUUUGGAGGAACUU	GAGUUCCUCCAAACGCUUCAU	Cleavage
Ll-miR117	TRINITY_DN55190_c0_g1_i4	ATP sulfurylase 1, chloroplastic	1.5	1	21	695	715	CUGAAGUGUUUGGAGGAACUU	GAGUUCCUCCAAACGCUUCAU	Cleavage
Ll-miR117	TRINITY_DN55190_c0_g1_i7	ATP sulfurylase 1, chloroplastic	1.5	1	21	515	535	CUGAAGUGUUUGGAGGAACUU	GAGUUCCUCCAAACGCUUCAU	Cleavage
Ll-miR117	TRINITY_DN55190_c0_g1_i8	ATP sulfurylase 1, chloroplastic	1.5	1	21	515	535	CUGAAGUGUUUGGAGGAACUU	GAGUUCCUCCAAACGCUUCAU	Cleavage
Ll-miR117	TRINITY_DN55190_c0_g1_i9	ATP sulfurylase 1, chloroplastic	1.5	1	21	695	715	CUGAAGUGUUUGGAGGAACUU	GAGUUCCUCCAAACGCUUCAU	Cleavage
Ll-miR117	TRINITY_DN53756_c1_g12_i1		2	1	21	17	37	CUGAAGUGUUUGGAGGAACUU	GCUUUCCACCAAACACUUCAG	Cleavage
Ll-miR117	TRINITY_DN56748_c0_g1_i11	PH, RCC1 and FYVE domains-containing protein 1	2	1	21	289	309	CUGAAGUGUUUGGAGGAACUU	CUGUUCAUUCAGACACUUCAG	Cleavage
Ll-miR117	TRINITY_DN56748_c0_g1_i3	PH, RCC1 and FYVE domains-containing protein 1	2	1	21	289	309	CUGAAGUGUUUGGAGGAACUU	CUGUUCAUUCAGACACUUCAG	Cleavage
Ll-miR117	TRINITY_DN56748_c0_g1_i7	PH, RCC1 and FYVE domains-containing protein 1	2	1	21	289	309	CUGAAGUGUUUGGAGGAACUU	CUGUUCAUUCAGACACUUCAG	Cleavage
Ll-miR117	TRINITY_DN56748_c0_g1_i9	PH, RCC1 and FYVE domains-containing protein 1	2	1	21	289	309	CUGAAGUGUUUGGAGGAACUU	CUGUUCAUUCAGACACUUCAG	Cleavage
Ll-miR117	TRINITY_DN56883_c3_g3_i1		2	1	21	298	318	CUGAAGUGUUUGGAGGAACUU	AAGUUCCUUUAAAUGCUUCAG	Cleavage
Ll-miR117	TRINITY_DN45211_c0_g1_i1	Sulfate transporter 2,1	2.5	1	21	206	226	CUGAAGUGUUUGGAGGAACUU	AAGUUCUCCCAAACACUUCAU	Cleavage
Ll-miR117	TRINITY_DN45211_c0_g1_i2	Sulfate transporter 2,1	2.5	1	21	206	226	CUGAAGUGUUUGGAGGAACUU	AAGUUCUCCCAAACACUUCAU	Cleavage
Ll-miR117	TRINITY_DN48213_c0_g1_i1	Pentatricopeptide repeat-containing protein At1g08070, chloroplastic	2.5	1	21	95	115	CUGAAGUGUUUGGAGGAACUU	ACGUUCUUCCAAGCAAUUCAG	Cleavage
Ll-miR117	TRINITY_DN52332_c2_g2_i1	Pentatricopeptide repeat-containing protein At1g09820	2.5	1	21	2277	2297	CUGAAGUGUUUGGAGGAACUU	GGGUUCUUCCAAAUAUUUCAA	Cleavage
Ll-miR117	TRINITY_DN52332_c2_g2_i2	Pentatricopeptide repeat-containing protein At1g09820	2.5	1	21	2883	2903	CUGAAGUGUUUGGAGGAACUU	GGGUUCUUCCAAAUAUUUCAA	Cleavage
Ll-miR117	TRINITY_DN52332_c2_g2_i3	Pentatricopeptide repeat-containing protein At1g09820	2.5	1	21	2180	2200	CUGAAGUGUUUGGAGGAACUU	GGGUUCUUCCAAAUAUUUCAA	Cleavage
Ll-miR117	TRINITY_DN52332_c2_g2_i6	Pentatricopeptide repeat-containing protein At1g09820	2.5	1	21	2911	2931	CUGAAGUGUUUGGAGGAACUU	GGGUUCUUCCAAAUAUUUCAA	Cleavage
Ll-miR117	TRINITY_DN52410_c1_g1_i2		2.5	1	21	657	677	CUGAAGUGUUUGGAGGAACUU	GCAUUUCUCCAAAUAUUUCAG	Cleavage
Ll-miR117	TRINITY_DN52905_c0_g2_i1	L-gulonolactone oxidase 3	2.5	1	21	945	965	CUGAAGUGUUUGGAGGAACUU	GGGUUCCCUUAAAUACUUCAG	Cleavage
Ll-miR117	TRINITY_DN52905_c0_g2_i4	L-gulonolactone oxidase 3	2.5	1	21	945	965	CUGAAGUGUUUGGAGGAACUU	GGGUUCCCUUAAAUACUUCAG	Cleavage
Ll-miR117	TRINITY_DN55293_c2_g1_i10	Probable tyrosine-protein phosphatase At1g05000	2.5	1	21	657	677	CUGAAGUGUUUGGAGGAACUU	UCCUUCCUCCAAACACUUCGC	Cleavage
Ll-miR117	TRINITY_DN55293_c2_g1_i14	Pentatricopeptide repeat-containing protein At1g07590, mitochondrial	2.5	1	21	657	677	CUGAAGUGUUUGGAGGAACUU	UCCUUCCUCCAAACACUUCGC	Cleavage
Ll-miR117	TRINITY_DN55293_c2_g1_i15	Pentatricopeptide repeat-containing protein At1g07590, mitochondrial	2.5	1	21	657	677	CUGAAGUGUUUGGAGGAACUU	UCCUUCCUCCAAACACUUCGC	Cleavage
Ll-miR117	TRINITY_DN55293_c2_g1_i16		2.5	1	21	657	677	CUGAAGUGUUUGGAGGAACUU	UCCUUCCUCCAAACACUUCGC	Cleavage
Ll-miR117	TRINITY_DN55293_c2_g1_i17	Pentatricopeptide repeat-containing protein At1g07590, mitochondrial	2.5	1	21	657	677	CUGAAGUGUUUGGAGGAACUU	UCCUUCCUCCAAACACUUCGC	Cleavage
Ll-miR117	TRINITY_DN55293_c2_g1_i18		2.5	1	21	312	332	CUGAAGUGUUUGGAGGAACUU	UCCUUCCUCCAAACACUUCGC	Cleavage
Ll-miR117	TRINITY_DN55293_c2_g1_i21		2.5	1	21	657	677	CUGAAGUGUUUGGAGGAACUU	UCCUUCCUCCAAACACUUCGC	Cleavage
Ll-miR117	TRINITY_DN55293_c2_g1_i23	Pentatricopeptide repeat-containing protein At1g07590, mitochondrial	2.5	1	21	312	332	CUGAAGUGUUUGGAGGAACUU	UCCUUCCUCCAAACACUUCGC	Cleavage
Ll-miR117	TRINITY_DN55293_c2_g1_i25	Pentatricopeptide repeat-containing protein At1g07590, mitochondrial	2.5	1	21	657	677	CUGAAGUGUUUGGAGGAACUU	UCCUUCCUCCAAACACUUCGC	Cleavage
Ll-miR117	TRINITY_DN55293_c2_g1_i27	Probable tyrosine-protein phosphatase At1g05000	2.5	1	21	657	677	CUGAAGUGUUUGGAGGAACUU	UCCUUCCUCCAAACACUUCGC	Cleavage
Ll-miR117	TRINITY_DN55293_c2_g1_i3		2.5	1	21	312	332	CUGAAGUGUUUGGAGGAACUU	UCCUUCCUCCAAACACUUCGC	Cleavage
Ll-miR117	TRINITY_DN55293_c2_g1_i5	Pentatricopeptide repeat-containing protein At1g07590, mitochondrial	2.5	1	21	657	677	CUGAAGUGUUUGGAGGAACUU	UCCUUCCUCCAAACACUUCGC	Cleavage
Ll-miR117	TRINITY_DN55293_c2_g1_i6	Probable tyrosine-protein phosphatase At1g05000	2.5	1	21	312	332	CUGAAGUGUUUGGAGGAACUU	UCCUUCCUCCAAACACUUCGC	Cleavage
Ll-miR117	TRINITY_DN55293_c2_g1_i8	Probable tyrosine-protein phosphatase At1g05000	2.5	1	21	657	677	CUGAAGUGUUUGGAGGAACUU	UCCUUCCUCCAAACACUUCGC	Cleavage
Ll-miR117	TRINITY_DN55293_c2_g1_i9	Pentatricopeptide repeat-containing protein At1g07590, mitochondrial	2.5	1	21	312	332	CUGAAGUGUUUGGAGGAACUU	UCCUUCCUCCAAACACUUCGC	Cleavage
Ll-miR117	TRINITY_DN55369_c1_g3_i1		2.5	1	21	140	160	CUGAAGUGUUUGGAGGAACUU	CAGUUUUUUCAAACACUUCAC	Cleavage
Ll-miR117	TRINITY_DN55541_c0_g7_i1		2.5	1	21	39	59	CUGAAGUGUUUGGAGGAACUU	UAGUCCCUUCAAACACUUCAA	Cleavage
Ll-miR117	TRINITY_DN87118_c0_g1_i2		2.5	1	21	173	193	CUGAAGUGUUUGGAGGAACUU	UAUUUUCUUCAAACAUUUCAG	Cleavage
Ll-miR117	TRINITY_DN44382_c0_g1_i1		3	1	21	227	247	CUGAAGUGUUUGGAGGAACUU	GAGUUCCUUCAGGCUCUUCAG	Cleavage
Ll-miR117	TRINITY_DN44989_c0_g1_i1		3	1	21	386	406	CUGAAGUGUUUGGAGGAACUU	GAGUUCCUUCAGGCUCUUCAG	Cleavage
Ll-miR117	TRINITY_DN50611_c0_g1_i1	Sulfate transporter 2,1	3	1	21	30	50	CUGAAGUGUUUGGAGGAACUU	GAGUUCACCCAAACACUUCAA	Cleavage
Ll-miR117	TRINITY_DN54578_c1_g1_i2	17,5 kDa class I heat shock protein	3	1	21	348	368	CUGAAGUGUUUGGAGGAACUU	AAUUUUCUCCAGAUAUUUCAG	Cleavage
[truncated: 56,397 more rows]

## Sheet: Table S14
Table S14. List and annotation of phased siRNAs targets identified through degradome sequencing with p-value < 0.5.
ID siRNA	ID target	Annotation	Tstart	Tstop	Tslice	MFEperfect	MFEsite	MFEratio	AllenScore	Aligned sequence	Category	P-value
Ll-siR9	TRINITY_DN57020_c1_g1_i3	Aldehyde dehydrogenase family 2 member B4, mitochondrial	1397	1418	1409	-39.9	-29.6	0.741855	5	GGAAGAGAUUU-UCGGCCCAGUG&CACUGGGCUGAUAAAUC-GUUCC	1	0.0039146
Ll-siR9	TRINITY_DN59389_c2_g3_i3	Transposon Ty3-G Gag-Pol polyprotein	4069	4090	4081	-39.9	-41.8	1	0	GGAACGAUUUAUCAGCCCAGUG&CACUGGGCUGAUAAAUCGUUCC	4	0.0162365
Ll-siR12	TRINITY_DN54879_c2_g2_i2		1275	1301	1292	-29.5	-23.92	0.810847	7	CAUUCCUUUUUGGACAGAGAUUUCAGU&AUUGAAAUCUCUGUUUAAA---UUAUG	2	0.0469409
Ll-siR20	TRINITY_DN56167_c1_g3_i10		510	534	525	-40.8	-28.42	0.696569	7	AAUCCUUUUAGUGAAGUUGAGCAGA&UCUGUUCAACUUCACU-CUUGGAAC	1	0.0342639
Ll-siR22	TRINITY_DN54074_c4_g1_i1		1415	1438	1429	-46.3	-47.9	1	2	GGAGAGUUAGCCCCGCAUACCUGU&AUAGGUAUGUGGGGCUAACUCUCC	1	0.00824618
Ll-siR24	TRINITY_DN54917_c2_g1_i14	Uncharacterized protein At1g04910	672	694	685	-44.9	-31.2	0.694878	5.5	CCGCUCGUUUCUCUCCGGUUCAA&CUGAACUGGCGAGGAACGA-CGG	1	0.0164244
Ll-siR24	TRINITY_DN54992_c0_g2_i1	ABC transporter G family member 1	1372	1394	1384	-44.9	-34.1	0.759465	4.5	CCGUCAUUCUUCGCCGAGUUCGG&CUGAACU-GGCGAGGAACGACGG	3	0.0179802
Ll-siR28	TRINITY_DN54432_c5_g2_i1		52	75	66	-46.8	-42	0.897436	1.5	GGAUAAGAUUGUCUCCAGUGCGAG&CUCGCACUGGAGACAAUCAUGUCC	0	0.0105792
Ll-siR29	TRINITY_DN56149_c0_g1_i10	Chalcone synthase 1	109	135	123	-41.6	-30	0.721154	12	UGCUUUGCAGGUGGCACGGUUCUACGU&AUGU--GACUG-GCUACCUGUAAAGUU	2	0.0377324
Ll-siR32	TRINITY_DN55559_c1_g1_i1	Scarecrow-like protein 8	1810	1831	1822	-38.7	-32	0.826873	7.5	GGAUCGAGUCAGGGUGGAAGAG&CACUUCUAUCUUGGCUCGAUCA	3	0.0166086
Ll-siR50	TRINITY_DN55738_c2_g1_i9	Uncharacterized oxidoreductase At1g06690, chloroplastic	1589	1611	1601	-38.2	-28.9	0.756545	7	CAUGCUUCAAUUCCAUUGGUGGG&CUC-UCUGUGGAAUUGAAGCAUG	1	0.0185653
Ll-siR52	TRINITY_DN52994_c3_g2_i2		227	250	241	-43	-44.8	1	0	GGUCCCCAAUAUACCAAAUCACAC&GUGUGAUUUGGUAUAUUGGGGACC	4	0.0162365
Ll-siR54	TRINITY_DN52800_c8_g3_i1	BRI1 kinase inhibitor 1	858	881	872	-44.3	-45.5	1	0	GUUGGGAUACAGAUUACGGCCGUU&AACGGCCGUAAUCUGUAUCCCAAC	4	0.0479229
Ll-siR62	TRINITY_DN59249_c2_g2_i3		74	94	85	-42.7	-33.4	0.782201	7.5	GGUGGUCAUGC-CCCAGGACCA&CAGUCUUGGGCGUAUGACCACA	3	0.0111033
Ll-siR64	TRINITY_DN52246_c0_g1_i1		506	528	519	-30.8	-23.4	0.75974	6.5	GCAGAAGCUGUGGGUUUUGAUGA&UCUUCAAAAUCUAUAGUU-CUGU	0	0.0120813
Ll-siR64	TRINITY_DN52246_c0_g1_i2		506	528	519	-30.8	-23.4	0.75974	6.5	GCAGAAGCUGUGGGUUUUGAUGA&UCUUCAAAAUCUAUAGUU-CUGU	1	0.0232589
Ll-siR64	TRINITY_DN52246_c0_g1_i3		506	528	519	-30.8	-23.4	0.75974	6.5	GCAGAAGCUGUGGGUUUUGAUGA&UCUUCAAAAUCUAUAGUU-CUGU	0	0.0114378
Ll-siR64	TRINITY_DN52246_c0_g1_i4		506	528	519	-30.8	-23.4	0.75974	6.5	GCAGAAGCUGUGGGUUUUGAUGA&UCUUCAAAAUCUAUAGUU-CUGU	0	0.0127244
Ll-siR74	TRINITY_DN56736_c1_g3_i2		43	66	57	-45.2	-46.7	1	0.5	GCUCAAAAUGUCAGCCCGUCCCAU&AUGGGACGGGCUGACAUUUUGAGU	4	0.0162365
Ll-siR77	TRINITY_DN57691_c6_g3_i8		63	86	77	-45.6	-40.4	0.885965	2.5	ACCGAAGGCUACAUCCAGUACUCU&AGAGUACCGGAUGUAGCCUUUGGU	3	0.0013947
Ll-siR88	TRINITY_DN54991_c0_g1_i2	Protein phosphatase 1 regulatory subunit pprA	2211	2231	2222	-34.1	-26	0.762463	4.5	UCGUC-AGCCUAUCAAAAUGAG&UUUGUUUUGAUAGGCUAGACGU	2	0.0469409
Ll-siR89	TRINITY_DN54972_c0_g1_i1		1051	1072	1063	-42.6	-30.5	0.715962	7.5	GCUAACAGCCUUGGCUUCGCGG&UCGUGUUGCCAGGUCUGUUAGC	1	0.0393013
Ll-siR91	TRINITY_DN58346_c9_g1_i2		107	130	121	-47.3	-48.7	1	0	GGCAGACCUGACAGUACGGAAGAA&UUCUUCCGUACUGUCAGGUCUGCC	0	0.000217028
Ll-siR98	TRINITY_DN57526_c0_g2_i4		1100	1121	1112	-41.1	-33.3	0.810219	9	GCAGAGGGUGGCGGCGGAGAUU&GUAUUUCGCCGCUGCUUUCUGC	1	0.0151376
Ll-siR105	TRINITY_DN55541_c1_g6_i2		590	613	604	-46.2	-34.2	0.74026	5	CCAGUCCAUGGAUGAAGAUCUCCC&GGGAGAUCUACAAUCAUGGGCUGU	0	0.00842927
Ll-siR110	TRINITY_DN57301_c0_g2_i3	Eukaryotic translation initiation factor 4B3	758	784	772	-49.4	-36.1	0.730769	12.5	CGGAGAUUCGGUUCCGGUGGCGGUGGA&ACCACUGU---CGGGGCCGAAUCUCAU	3	0.0410058
Ll-siR123	TRINITY_DN55460_c3_g2_i3		83	106	97	-49.6	-50.2	1	1	UGGCUGAGUCACGACCAGGUCGCU&AGCGAUCUGGUCGUGACUCAGCCA	2	0.00956959
Ll-siR123	TRINITY_DN55460_c3_g2_i6		390	413	404	-49.6	-50.2	1	1	UGGCUGAGUCACGACCAGGUCGCU&AGCGAUCUGGUCGUGACUCAGCCA	2	0.0047963
Ll-siR132	TRINITY_DN57864_c2_g7_i1	Mitochondrial outer membrane protein porin 1	198	222	213	-34.5	-26.4	0.765217	8	CACGUGUCAACAACUUCGGCAAGGC&UUUUUGUUGAAAUUGU-GACACGUG	1	0.0198476
Ll-siR138	TRINITY_DN56839_c2_g1_i17	Transmembrane protein 120 homolog	871	897	885	-52.2	-35.5	0.680077	12	GGCCAAUUGUGGCUACUGUGUCCCAUA&CCGGGGAC---GUAGGCACAAUUGGCC	1	0.0380444
Ll-siR167	TRINITY_DN56383_c0_g1_i8	BEL1-like homeodomain protein 1	1286	1307	1298	-41.4	-27.1	0.654589	6.5	GGUGGUGCUUCAGGCAUUCAGA&UUUGAAAGUCUGGAACGCCGCC	0	0.039359
Ll-siR169	TRINITY_DN59205_c2_g1_i19	Squamosa promoter-binding-like protein 12	518	542	533	-37.1	-28.8	0.77628	6.5	AAUCGAGCUGUUUGUCAGGUGGAGG&UCUCCAUCUGACA---AGUUUGAUC	1	0.0121285
Ll-siR175	TRINITY_DN20826_c0_g1_i1		1240	1264	1251	-36.3	-27.5	0.757576	11.5	GAGUUGAUCCAUCUGUUUUCUUGCA&AUCAAGA----AGAUGGAUCAGCUC	1	0.0296232
Ll-siR191	TRINITY_DN57125_c0_g1_i11		1237	1257	1248	-36.3	-38	1	0	CAACGAGUUGGAUGGACGAAU&AUUCGUCCAUCCAACUCGUUG	3	0.00833909
Ll-siR191	TRINITY_DN57125_c0_g1_i13		973	993	984	-36.3	-38	1	0	CAACGAGUUGGAUGGACGAAU&AUUCGUCCAUCCAACUCGUUG	3	0.0152352
Ll-siR191	TRINITY_DN57125_c0_g1_i14		1489	1509	1500	-36.3	-38	1	0	CAACGAGUUGGAUGGACGAAU&AUUCGUCCAUCCAACUCGUUG	3	0.0138598
Ll-siR191	TRINITY_DN57125_c0_g1_i6		864	884	875	-36.3	-38	1	0	CAACGAGUUGGAUGGACGAAU&AUUCGUCCAUCCAACUCGUUG	3	0.00417828
Ll-siR191	TRINITY_DN57125_c0_g1_i8		1487	1507	1498	-36.3	-38	1	0	CAACGAGUUGGAUGGACGAAU&AUUCGUCCAUCCAACUCGUUG	4	0.0322094
Ll-siR198	TRINITY_DN58209_c2_g1_i2	Long-chain-alcohol oxidase FAO4A	2761	2783	2774	-43.5	-33.3	0.765517	4.5	GUGUCAAGAAAUGGGGUAUCCUG&CAGGAUACCCCGUUUC-GGACGU	2	0.0284349
Ll-siR198	TRINITY_DN58209_c2_g1_i3	Long-chain-alcohol oxidase FAO4A	1498	1520	1511	-43.5	-33.3	0.765517	4.5	GUGUCAAGAAAUGGGGUAUCCUG&CAGGAUACCCCGUUUC-GGACGU	2	0.0237525
Ll-siR207	TRINITY_DN54604_c9_g2_i3		693	721	712	-43	-28.8	0.669767	11	UGGGCUCAGAAUCAGCAGCAAGCUGGACA&UGUCUAGUUUGC-GCUG----UGAGAACU	1	0.0372056
Ll-siR238	TRINITY_DN57376_c1_g1_i1	Reticulon-4-interacting protein 1, mitochondrial	757	780	771	-41.5	-28.8	0.693976	10.5	GGUGGAGGAGCAGUAGGGUUUGCU&AUCAGACGUUAUAACUCCUCCACU	1	0.0418101
Ll-siR240	TRINITY_DN54998_c6_g5_i1		649	669	660	-32.2	-32.2	1	1	CUCCUGAGCUUAUUCUUCUUA&UAAGAAGAAUAAGCUCAGGAU	3	0.0013947
Ll-siR240	TRINITY_DN54998_c6_g5_i2		256	276	267	-32.2	-32.2	1	1	CUCCUGAGCUUAUUCUUCUUA&UAAGAAGAAUAAGCUCAGGAU	3	0.00695409
Ll-siR242	TRINITY_DN56136_c1_g2_i1	Glycine-rich RNA-binding protein GRP1A	693	717	708	-36.6	-29.2	0.797814	9.5	AGGAUAUGGCGGUGGCAGAGACCGU&UCGGUCUUUGUU-CUGUUAUAUCAA	3	0.00833909
Ll-siR242	TRINITY_DN56136_c1_g2_i2	Glycine-rich RNA-binding protein blt801	351	375	366	-36.6	-29.2	0.797814	9.5	AGGAUAUGGCGGUGGCAGAGACCGU&UCGGUCUUUGUU-CUGUUAUAUCAA	3	0.00695409
Ll-siR243	TRINITY_DN57981_c0_g1_i1	ABC transporter C family member 8	3851	3878	3870	-46.6	-31.9	0.684549	10.5	GGAGUUGUAGGAAGGACCGGAAGUG-GAA&AUCGCAUUUCUGGUCC-----ACGACUCC	1	0.035946
Ll-siR243	TRINITY_DN58083_c5_g2_i2		181	204	195	-46.6	-48.7	1	0	GGAGUCGUGGACCAGAAAUGCGAU&AUCGCAUUUCUGGUCCACGACUCC	4	0.0322094
Ll-siR249	TRINITY_DN54558_c0_g1_i4	Auxin response factor 3	1070	1090	1081	-36.4	-33.6	0.923077	3	GAAGGUCUUGCAAGGUCAAGA&UCUUGACCUUGUAAGACCUCA	2	0.0190476
Ll-siR249	TRINITY_DN57487_c5_g1_i1	Auxin response factor 3	22	42	33	-36.4	-33.6	0.923077	3	GAAGGUCUUGCAAGGUCAAGA&UCUUGACCUUGUAAGACCUCA	1	0.0262341
Ll-siR249	TRINITY_DN57816_c0_g1_i2	Auxin response factor 2	280	300	291	-36.4	-33.6	0.923077	3.5	AAGGGUCUUGCAAGGUCAAGA&UCUUGACCUUGUAAGACCUCA	4	0.0479229
Ll-siR258	TRINITY_DN56729_c4_g1_i6	Mitochondrial dicarboxylate/tricarboxylate transporter DTC	1221	1245	1236	-43.2	-30.3	0.701389	5.5	GGAUUUUCCUCAACCAGAUUCAGAA&UUCAGGAUUUGGUUGAGGAAGA-CC	0	0.0189192
Ll-siR260	TRINITY_DN59342_c2_g2_i1		129	150	141	-35.8	-28.2	0.787709	4	UUGUUC--UAAGUGUUUAGGUCGG&CCGAUCUAAACACUUAAUGAACAU	3	0.00556715
Ll-siR264	TRINITY_DN53729_c3_g1_i4	Acyl-CoA-binding domain-containing protein 4	1741	1764	1755	-41.2	-41.2	1	1	CGUUGGUUCAAGUGGUACAUGCUU&AAGCAUGUACCACUUGAACCAACA	2	0.0469409
Ll-siR264	TRINITY_DN56099_c3_g1_i1		1240	1263	1254	-41.2	-42.5	1	0	UGUUGGUUCAAGUGGUACAUGCUU&AAGCAUGUACCACUUGAACCAACA	3	0.0207175
Ll-siR272	TRINITY_DN59219_c1_g3_i1		107	127	118	-39.5	-31.9	0.807595	4.5	CGAAGC-CUGAGACUCUGCCUG&CAGGCGGAGUCUCAGAAAUUUG	0	0.0015182
Ll-siR276	TRINITY_DN55915_c0_g1_i3	40S ribosomal protein S16	518	541	532	-37.6	-25.8	0.68617	9.5	CCUAAGAAGUUUGGUGGUCGUGGU&AACACGACUUCUAAACUUUACAGG	3	0.0410058
Ll-siR276	TRINITY_DN55915_c0_g1_i5	40S ribosomal protein S16	518	541	532	-37.6	-25.8	0.68617	9.5	CCUAAGAAGUUUGGUGGUCGUGGU&AACACGACUUCUAAACUUUACAGG	3	0.0329414
Ll-siR283	TRINITY_DN55984_c0_g1_i12	Retrovirus-related Pol polyprotein from transposon TNT 1-94	1087	1110	1101	-41.7	-43.7	1	0	CCUUAGUUCAGUGGGAGUCUAUAU&AUAUAGACUCCCACUGAACUAAGG	0	0.000434008
Ll-siR286	TRINITY_DN53423_c3_g3_i2		181	204	195	-50.2	-49.9	0.994024	2	GGCUAAAAUCUCCAGCCCGGCCUG&CGGGUCGGGCUGGAGAUUUUAGCC	0	0.000217028
Ll-siR286	TRINITY_DN58662_c1_g1_i3	Casein kinase 1-like protein HD16	541	566	557	-50.2	-41.5	0.826693	5.5	GGCUUGGAGAUCUUCAGCCUGGCCCG&CGGGUCGGGCUGGAGAUUUU--AGCC	2	0.0190476
Ll-siR286	TRINITY_DN58662_c1_g1_i4	Casein kinase 1-like protein HD16	254	279	270	-50.2	-41.5	0.826693	5.5	GGCUUGGAGAUCUUCAGCCUGGCCCG&CGGGUCGGGCUGGAGAUUUU--AGCC	2	0.0237525
Ll-siR287	TRINITY_DN78586_c0_g1_i1		163	184	175	-44	-37.7	0.856818	5	GCGGGGUUAUGCUCGCGGUGCG&CGUACUGCUAGCAUGACCUCGC	4	0.0162365
Ll-siR315	TRINITY_DN55906_c3_g1_i2		608	632	623	-35.8	-24.12	0.673743	8	GUUACUUGAAGAUUUCAUCCGGAUC&AGUCCGGAUGUAAU-AAAAAGUAAC	1	0.00651581

## Sheet: Table S15
Table S15. List and annotation of phased siRNAs targets identified using psRNATarget.
ID siRNA	ID Target	Annotation	Expectation	siRNA_start	siRNA_end	Target_start	Target_end	miRNA_aligned_fragment	Target_aligned_fragment	Inhibition
Ll-siR1	TRINITY_DN59401_c3_g2_i5		0	1	24	84	107	UAGGUCUAUAUCAACUCGUAAUGU	ACAUUACGAGUUGAUAUAGACCUA	Cleavage
Ll-siR1	TRINITY_DN59401_c3_g2_i10		0	1	24	97	120	UAGGUCUAUAUCAACUCGUAAUGU	ACAUUACGAGUUGAUAUAGACCUA	Cleavage
Ll-siR1	TRINITY_DN59401_c3_g2_i4		0	1	24	73	96	UAGGUCUAUAUCAACUCGUAAUGU	ACAUUACGAGUUGAUAUAGACCUA	Cleavage
Ll-siR1	TRINITY_DN59401_c3_g2_i11		0	1	24	84	107	UAGGUCUAUAUCAACUCGUAAUGU	ACAUUACGAGUUGAUAUAGACCUA	Cleavage
Ll-siR1	TRINITY_DN59401_c3_g2_i9		0	1	24	97	120	UAGGUCUAUAUCAACUCGUAAUGU	ACAUUACGAGUUGAUAUAGACCUA	Cleavage
Ll-siR1	TRINITY_DN59401_c3_g2_i8		0	1	24	180	203	UAGGUCUAUAUCAACUCGUAAUGU	ACAUUACGAGUUGAUAUAGACCUA	Cleavage
Ll-siR1	TRINITY_DN54209_c0_g2_i8		0	1	24	84	107	UAGGUCUAUAUCAACUCGUAAUGU	ACAUUACGAGUUGAUAUAGACCUA	Cleavage
Ll-siR1	TRINITY_DN54209_c0_g2_i6		0	1	24	84	107	UAGGUCUAUAUCAACUCGUAAUGU	ACAUUACGAGUUGAUAUAGACCUA	Cleavage
Ll-siR1	TRINITY_DN58250_c2_g2_i3		0	1	24	271	294	UAGGUCUAUAUCAACUCGUAAUGU	ACAUUACGAGUUGAUAUAGACCUA	Cleavage
Ll-siR1	TRINITY_DN59401_c3_g2_i12		0.5	1	24	73	96	UAGGUCUAUAUCAACUCGUAAUGU	ACAUUACGAGUUGAUAUAGAUCUA	Cleavage
Ll-siR1	TRINITY_DN59401_c3_g2_i2		0.5	1	24	73	96	UAGGUCUAUAUCAACUCGUAAUGU	ACAUUACGAGUUGAUAUAGAUCUA	Cleavage
Ll-siR1	TRINITY_DN53029_c4_g5_i3		0.5	1	24	162	185	UAGGUCUAUAUCAACUCGUAAUGU	ACAUUACGGGUUGAUAUAGACCUA	Cleavage
Ll-siR1	TRINITY_DN53029_c4_g5_i2		0.5	1	24	162	185	UAGGUCUAUAUCAACUCGUAAUGU	ACAUUACGGGUUGAUAUAGACCUA	Cleavage
Ll-siR1	TRINITY_DN53029_c4_g5_i1		0.5	1	24	162	185	UAGGUCUAUAUCAACUCGUAAUGU	ACAUUACGGGUUGAUAUAGACCUA	Cleavage
Ll-siR1	TRINITY_DN59401_c3_g2_i7		1	1	24	128	151	UAGGUCUAUAUCAACUCGUAAUGU	ACAUUACAAGUUGAUAUAGACCUA	Cleavage
Ll-siR1	TRINITY_DN59401_c3_g2_i1		1	1	24	227	250	UAGGUCUAUAUCAACUCGUAAUGU	ACAUUACAAGUUGAUAUAGACCUA	Cleavage
Ll-siR1	TRINITY_DN57265_c4_g1_i1		1	1	24	80	103	UAGGUCUAUAUCAACUCGUAAUGU	ACUUUACGAGUUGAUAUAGACCUU	Cleavage
Ll-siR1	TRINITY_DN59401_c3_g2_i3		1.5	1	24	133	156	UAGGUCUAUAUCAACUCGUAAUGU	ACAUUACGAGUUGAUAUAGACAUA	Cleavage
Ll-siR1	TRINITY_DN59401_c3_g2_i6		1.5	1	24	133	156	UAGGUCUAUAUCAACUCGUAAUGU	ACAUUACGAGUUGAUAUAGACAUA	Cleavage
Ll-siR1	TRINITY_DN54209_c0_g2_i9		1.5	1	24	69	92	UAGGUCUAUAUCAACUCGUAAUGU	CCAUUACGAGUUGAUAUAGACAUA	Cleavage
Ll-siR1	TRINITY_DN54209_c0_g2_i4		2.5	1	24	84	107	UAGGUCUAUAUCAACUCGUAAUGU	GCGUUACGAGUUGAUAUAGACCCU	Cleavage
Ll-siR1	TRINITY_DN54209_c0_g2_i5		2.5	1	24	84	107	UAGGUCUAUAUCAACUCGUAAUGU	GCGUUACGAGUUGAUAUAGACCCU	Cleavage
Ll-siR1	TRINITY_DN54209_c0_g2_i1		2.5	1	24	84	107	UAGGUCUAUAUCAACUCGUAAUGU	GCGUUACGAGUUGAUAUAGACCCU	Cleavage
Ll-siR1	TRINITY_DN54209_c0_g2_i3		2.5	1	24	84	107	UAGGUCUAUAUCAACUCGUAAUGU	GCGUUACGAGUUGAUAUAGACCCU	Cleavage
Ll-siR1	TRINITY_DN76015_c0_g1_i1		2.5	1	24	222	245	UAGGUCUAUAUCAACUCGUAAUGU	UGAGUAUGGUUUGAUAUAGGCCUA	Cleavage
Ll-siR1	TRINITY_DN30254_c0_g1_i1	Uncharacterized mitochondrial protein AtMg00810	2.5	1	24	227	250	UAGGUCUAUAUCAACUCGUAAUGU	CCCAUAGGAGUUGAUGUAGAUUUA	Cleavage
Ll-siR1	TRINITY_DN58260_c0_g3_i3	G patch domain-containing protein 11	2.5	1	24	482	505	UAGGUCUAUAUCAACUCGUAAUGU	CGGUCACGAGCUGGUAUAGGCUUA	Cleavage
Ll-siR1	TRINITY_DN58260_c0_g3_i2	G patch domain-containing protein 11	2.5	1	24	504	527	UAGGUCUAUAUCAACUCGUAAUGU	CGGUCACGAGCUGGUAUAGGCUUA	Cleavage
Ll-siR1	TRINITY_DN58260_c0_g3_i1	G patch domain-containing protein 11	2.5	1	24	583	606	UAGGUCUAUAUCAACUCGUAAUGU	CGGUCACGAGCUGGUAUAGGCUUA	Cleavage
Ll-siR1	TRINITY_DN53186_c2_g1_i2	Two-pore potassium channel 1	3	1	24	1228	1251	UAGGUCUAUAUCAACUCGUAAUGU	UAUCUAUGAGUUGGUAUAGAUAUA	Cleavage
Ll-siR1	TRINITY_DN53186_c2_g1_i1	Two-pore potassium channel 1	3	1	24	1311	1334	UAGGUCUAUAUCAACUCGUAAUGU	UAUCUAUGAGUUGGUAUAGAUAUA	Cleavage
Ll-siR1	TRINITY_DN54395_c3_g5_i2	Retrovirus-related Pol polyprotein from transposon TNT 1-94	3	1	24	2228	2251	UAGGUCUAUAUCAACUCGUAAUGU	UGUAUAAGAGUUGAUAUGGACUUU	Cleavage
Ll-siR1	TRINITY_DN54395_c3_g5_i1	Retrovirus-related Pol polyprotein from transposon TNT 1-94	3	1	24	2505	2528	UAGGUCUAUAUCAACUCGUAAUGU	UGUAUAAGAGUUGAUAUGGACUUU	Cleavage
Ll-siR1	TRINITY_DN57332_c1_g1_i4	Tubulin beta-5 chain	4	1	24	821	844	UAGGUCUAUAUCAACUCGUAAUGU	UUAUUAUGAGUUGAUAUGAAUUUG	Cleavage
Ll-siR1	TRINITY_DN57332_c1_g1_i1	Tubulin beta-6 chain	4	1	24	972	995	UAGGUCUAUAUCAACUCGUAAUGU	UUAUUAUGAGUUGAUAUGAAUUUG	Cleavage
Ll-siR1	TRINITY_DN57332_c1_g1_i2	Tubulin beta-5 chain	4	1	24	1161	1184	UAGGUCUAUAUCAACUCGUAAUGU	UUAUUAUGAGUUGAUAUGAAUUUG	Cleavage
Ll-siR1	TRINITY_DN58483_c0_g1_i12	T-complex protein 1 subunit alpha	4	1	24	581	604	UAGGUCUAUAUCAACUCGUAAUGU	CUAUUAUCAGUGGAUAUAGACUUG	Cleavage
Ll-siR1	TRINITY_DN58483_c0_g1_i7	T-complex protein 1 subunit alpha	4	1	24	518	541	UAGGUCUAUAUCAACUCGUAAUGU	CUAUUAUUAGUGGAUAUAGACUUG	Cleavage
Ll-siR1	TRINITY_DN58483_c0_g1_i10	T-complex protein 1 subunit alpha	4	1	24	518	541	UAGGUCUAUAUCAACUCGUAAUGU	CUAUUAUUAGUGGAUAUAGACUUG	Cleavage
Ll-siR1	TRINITY_DN58483_c0_g1_i13	T-complex protein 1 subunit alpha	4	1	24	456	479	UAGGUCUAUAUCAACUCGUAAUGU	CUAUUAUCAGUGGAUAUAGACUUG	Cleavage
Ll-siR1	TRINITY_DN58483_c0_g1_i5	T-complex protein 1 subunit alpha	4	1	24	456	479	UAGGUCUAUAUCAACUCGUAAUGU	CUAUUAUCAGUGGAUAUAGACUUG	Cleavage
Ll-siR1	TRINITY_DN58483_c0_g1_i2	T-complex protein 1 subunit alpha	4	1	24	518	541	UAGGUCUAUAUCAACUCGUAAUGU	CUAUUAUUAGUGGAUAUAGACUUG	Cleavage
Ll-siR1	TRINITY_DN58483_c0_g1_i3	T-complex protein 1 subunit alpha	4	1	24	581	604	UAGGUCUAUAUCAACUCGUAAUGU	CUAUUAUCAGUGGAUAUAGACUUG	Cleavage
Ll-siR1	TRINITY_DN58483_c0_g1_i4	T-complex protein 1 subunit alpha	4	1	24	456	479	UAGGUCUAUAUCAACUCGUAAUGU	CUAUUAUCAGUGGAUAUAGACUUG	Cleavage
Ll-siR1	TRINITY_DN58483_c0_g1_i11	T-complex protein 1 subunit alpha	4	1	24	581	604	UAGGUCUAUAUCAACUCGUAAUGU	CUAUUAUCAGUGGAUAUAGACUUG	Cleavage
Ll-siR1	TRINITY_DN58483_c0_g1_i1	T-complex protein 1 subunit alpha	4	1	24	518	541	UAGGUCUAUAUCAACUCGUAAUGU	CUAUUAUUAGUGGAUAUAGACUUG	Cleavage
Ll-siR1	TRINITY_DN58483_c0_g1_i9	T-complex protein 1 subunit alpha	4	1	24	456	479	UAGGUCUAUAUCAACUCGUAAUGU	CUAUUAUCAGUGGAUAUAGACUUG	Cleavage
Ll-siR1	TRINITY_DN58483_c0_g1_i8	T-complex protein 1 subunit alpha	4	1	24	581	604	UAGGUCUAUAUCAACUCGUAAUGU	CUAUUAUCAGUGGAUAUAGACUUG	Cleavage
Ll-siR1	TRINITY_DN58483_c0_g1_i6	T-complex protein 1 subunit alpha	4	1	24	518	541	UAGGUCUAUAUCAACUCGUAAUGU	CUAUUAUUAGUGGAUAUAGACUUG	Cleavage
Ll-siR1	TRINITY_DN49646_c0_g2_i3		4	1	24	404	428	UAGGUCUAUAUCAAC-UCGUAAUGU	GAAUUACGAAGUUGAUAUAUAUCUA	Cleavage
Ll-siR1	TRINITY_DN49646_c0_g2_i1	Protein DETOXIFICATION 34	4	1	24	1436	1460	UAGGUCUAUAUCAAC-UCGUAAUGU	GAAUUACGAAGUUGAUAUAUAUCUA	Cleavage
Ll-siR1	TRINITY_DN49646_c0_g2_i5	Protein DETOXIFICATION 34	4	1	24	1833	1857	UAGGUCUAUAUCAAC-UCGUAAUGU	GAAUUACGAAGUUGAUAUAUAUCUA	Cleavage
Ll-siR1	TRINITY_DN57038_c11_g1_i5	Pentatricopeptide repeat-containing protein At1g28690, mitochondrial	4	1	24	522	545	UAGGUCUAUAUCAACUCGUAAUGU	ACUUUGCGGGGUGAUGUAGAUUUG	Cleavage
Ll-siR1	TRINITY_DN57038_c11_g1_i7	Pentatricopeptide repeat-containing protein At1g28690, mitochondrial	4	1	24	522	545	UAGGUCUAUAUCAACUCGUAAUGU	ACUUUGCGGGGUGAUGUAGAUUUG	Cleavage
Ll-siR1	TRINITY_DN57163_c1_g1_i4	Chaperone protein dnaJ 49	4	1	24	55	78	UAGGUCUAUAUCAACUCGUAAUGU	AUAUUUGUAGUUGAUAUAGGUCUA	Cleavage
Ll-siR1	TRINITY_DN49646_c0_g2_i4	Protein DETOXIFICATION 34	4	1	24	2508	2532	UAGGUCUAUAUCAAC-UCGUAAUGU	GAAUUACGAAGUUGAUAUAUAUCUA	Cleavage
Ll-siR1	TRINITY_DN57038_c11_g1_i6	Pentatricopeptide repeat-containing protein At1g28690, mitochondrial	4	1	24	522	545	UAGGUCUAUAUCAACUCGUAAUGU	ACUUUGCGGGGUGAUGUAGAUUUG	Cleavage
Ll-siR1	TRINITY_DN57038_c11_g1_i1	Pentatricopeptide repeat-containing protein At1g28690, mitochondrial	4	1	24	522	545	UAGGUCUAUAUCAACUCGUAAUGU	ACUUUGCGGGGUGAUGUAGAUUUG	Cleavage
Ll-siR1	TRINITY_DN57038_c11_g1_i2	Pentatricopeptide repeat-containing protein At1g28690, mitochondrial	4	1	24	522	545	UAGGUCUAUAUCAACUCGUAAUGU	ACUUUGCGGGGUGAUGUAGAUUUG	Cleavage
Ll-siR1	TRINITY_DN57038_c11_g1_i8	Pentatricopeptide repeat-containing protein At1g28690, mitochondrial	4	1	24	522	545	UAGGUCUAUAUCAACUCGUAAUGU	ACUUUGCGGGGUGAUGUAGAUUUG	Cleavage
Ll-siR1	TRINITY_DN57038_c11_g1_i4	Pentatricopeptide repeat-containing protein At1g28690, mitochondrial	4	1	24	522	545	UAGGUCUAUAUCAACUCGUAAUGU	ACUUUGCGGGGUGAUGUAGAUUUG	Cleavage
Ll-siR1	TRINITY_DN57038_c11_g1_i3	Pentatricopeptide repeat-containing protein At1g28690, mitochondrial	4	1	24	522	545	UAGGUCUAUAUCAACUCGUAAUGU	ACUUUGCGGGGUGAUGUAGAUUUG	Cleavage
Ll-siR1	TRINITY_DN53172_c0_g1_i6		4	1	24	628	651	UAGGUCUAUAUCAACUCGUAAUGU	GUGUUUUUAGUUGAUAUAGAACUA	Cleavage
Ll-siR1	TRINITY_DN51734_c0_g1_i2		4	1	24	1492	1515	UAGGUCUAUAUCAACUCGUAAUGU	AUGGUAUGAGUUGUUGUAGACCGA	Translation
Ll-siR1	TRINITY_DN52209_c1_g1_i5	Cellulose synthase A catalytic subunit 4 [UDP-forming]	4	1	24	2022	2045	UAGGUCUAUAUCAACUCGUAAUGU	GAGUUAUCAGUGGAUAUAGGCUUA	Cleavage
Ll-siR1	TRINITY_DN52209_c1_g1_i4	Cellulose synthase A catalytic subunit 4 [UDP-forming]	4	1	24	2211	2234	UAGGUCUAUAUCAACUCGUAAUGU	GAGUUAUCAGUGGAUAUAGGCUUA	Cleavage
Ll-siR1	TRINITY_DN52209_c1_g1_i1	Cellulose synthase A catalytic subunit 4 [UDP-forming]	4	1	24	2326	2349	UAGGUCUAUAUCAACUCGUAAUGU	GAGUUAUCAGUGGAUAUAGGCUUA	Cleavage
Ll-siR1	TRINITY_DN52209_c1_g1_i6	Cellulose synthase A catalytic subunit 4 [UDP-forming]	4	1	24	2357	2380	UAGGUCUAUAUCAACUCGUAAUGU	GAGUUAUCAGUGGAUAUAGGCUUA	Cleavage
Ll-siR1	TRINITY_DN52209_c1_g1_i2	Cellulose synthase A catalytic subunit 4 [UDP-forming]	4	1	24	2426	2449	UAGGUCUAUAUCAACUCGUAAUGU	GAGUUAUCAGUGGAUAUAGGCUUA	Cleavage
Ll-siR1	TRINITY_DN52209_c1_g1_i3	Cellulose synthase A catalytic subunit 4 [UDP-forming]	4	1	24	2661	2684	UAGGUCUAUAUCAACUCGUAAUGU	GAGUUAUCAGUGGAUAUAGGCUUA	Cleavage
Ll-siR1	TRINITY_DN56877_c0_g2_i6	Phosphate transporter PHO1	4	1	24	1153	1176	UAGGUCUAUAUCAACUCGUAAUGU	CCUUUAUGGUUUGGUAUAGUCCUA	Cleavage
Ll-siR1	TRINITY_DN56877_c0_g2_i2	Phosphate transporter PHO1	4	1	24	1153	1176	UAGGUCUAUAUCAACUCGUAAUGU	CCUUUAUGGUUUGGUAUAGUCCUA	Cleavage
Ll-siR1	TRINITY_DN54800_c1_g2_i6	Syntaxin-124	4	1	24	1621	1644	UAGGUCUAUAUCAACUCGUAAUGU	AUAAUAUGAAGUGAUAUAGAUCUU	Cleavage
Ll-siR10	TRINITY_DN59187_c8_g3_i7	Retrovirus-related Pol polyprotein from transposon TNT 1-94	0	1	24	499	522	AGUAACCGAUUACUCUGAGCAGGU	ACCUGCUCAGAGUAAUCGGUUACU	Cleavage
Ll-siR10	TRINITY_DN59187_c8_g3_i3	Copia protein	0	1	24	184	207	AGUAACCGAUUACUCUGAGCAGGU	ACCUGCUCAGAGUAAUCGGUUACU	Cleavage
Ll-siR10	TRINITY_DN59187_c8_g3_i4	Copia protein	0	1	24	499	522	AGUAACCGAUUACUCUGAGCAGGU	ACCUGCUCAGAGUAAUCGGUUACU	Cleavage
Ll-siR10	TRINITY_DN59187_c8_g3_i1	Retrovirus-related Pol polyprotein from transposon TNT 1-94	0	1	24	184	207	AGUAACCGAUUACUCUGAGCAGGU	ACCUGCUCAGAGUAAUCGGUUACU	Cleavage
Ll-siR10	TRINITY_DN59187_c8_g3_i9	Retrovirus-related Pol polyprotein from transposon TNT 1-94	0	1	24	499	522	AGUAACCGAUUACUCUGAGCAGGU	ACCUGCUCAGAGUAAUCGGUUACU	Cleavage
Ll-siR10	TRINITY_DN52555_c2_g1_i3		0.5	1	24	1092	1115	AGUAACCGAUUACUCUGAGCAGGU	ACUUGCUCAGAGUAAUUGGUUACU	Cleavage
Ll-siR10	TRINITY_DN52555_c2_g1_i2		0.5	1	24	1092	1115	AGUAACCGAUUACUCUGAGCAGGU	ACUUGCUCAGAGUAAUUGGUUACU	Cleavage
Ll-siR10	TRINITY_DN52555_c2_g1_i6		0.5	1	24	1180	1203	AGUAACCGAUUACUCUGAGCAGGU	ACUUGCUCAGAGUAAUUGGUUACU	Cleavage
Ll-siR10	TRINITY_DN57772_c0_g2_i1		1	1	24	375	398	AGUAACCGAUUACUCUGAGCAGGU	AUUCACUUAGAGUAAUUGGUUACU	Cleavage
Ll-siR10	TRINITY_DN52555_c2_g1_i3		1.5	1	24	1114	1137	AGUAACCGAUUACUCUGAGCAGGU	CUCAAUUCUGAGUAAUCGGUUACU	Cleavage
Ll-siR10	TRINITY_DN52555_c2_g1_i2		1.5	1	24	1114	1137	AGUAACCGAUUACUCUGAGCAGGU	CUCAAUUCUGAGUAAUCGGUUACU	Cleavage
Ll-siR10	TRINITY_DN52555_c2_g1_i6		1.5	1	24	1202	1225	AGUAACCGAUUACUCUGAGCAGGU	CUCAAUUCUGAGUAAUCGGUUACU	Cleavage
Ll-siR10	TRINITY_DN56867_c2_g1_i1		1.5	1	24	155	178	AGUAACCGAUUACUCUGAGCAGGU	UUUUACUUUGAGUAAUCGGUUACU	Cleavage
Ll-siR10	TRINITY_DN56867_c2_g1_i2		1.5	1	24	155	178	AGUAACCGAUUACUCUGAGCAGGU	UUUUACUUUGAGUAAUCGGUUACU	Cleavage
Ll-siR10	TRINITY_DN59340_c4_g1_i7		1.5	1	24	339	362	AGUAACCGAUUACUCUGAGCAGGU	UUUUACUUUGAGUAAUCGGUUACU	Cleavage
Ll-siR10	TRINITY_DN57369_c3_g3_i2		1.5	1	24	79	102	AGUAACCGAUUACUCUGAGCAGGU	ACUCACUUUGAGUAAUCGGUUACU	Cleavage
Ll-siR10	TRINITY_DN56867_c2_g1_i5		1.5	1	24	49	72	AGUAACCGAUUACUCUGAGCAGGU	AAUUACUUUGAGUAAUCGGUUACU	Cleavage
Ll-siR10	TRINITY_DN59334_c4_g1_i1		1.5	1	24	87	110	AGUAACCGAUUACUCUGAGCAGGU	AAUUACUUUGAGUAAUCGGUUACU	Cleavage
Ll-siR10	TRINITY_DN59334_c4_g1_i1		1.5	1	24	14	37	AGUAACCGAUUACUCUGAGCAGGU	UUUAACUUUGAGUAAUCGGUUACU	Cleavage
Ll-siR10	TRINITY_DN56867_c2_g1_i3		1.5	1	24	349	372	AGUAACCGAUUACUCUGAGCAGGU	AAUUACUUUGAGUAAUCGGUUACU	Cleavage
Ll-siR10	TRINITY_DN58359_c3_g4_i2		1.5	1	24	243	266	AGUAACCGAUUACUCUGAGCAGGU	AAUCAUUUAGAGUAAUCGGUUAUU	Cleavage
Ll-siR10	TRINITY_DN58359_c3_g4_i1		1.5	1	24	427	450	AGUAACCGAUUACUCUGAGCAGGU	AAUCAUUUAGAGUAAUCGGUUAUU	Cleavage
Ll-siR10	TRINITY_DN56663_c0_g2_i4		1.5	1	24	160	183	AGUAACCGAUUACUCUGAGCAGGU	AUUAACUUUGAGUAAUCGGUUACU	Cleavage
Ll-siR10	TRINITY_DN56663_c0_g2_i4		1.5	1	24	182	205	AGUAACCGAUUACUCUGAGCAGGU	CUCAACUUUGAGUAAUCGGUUACU	Cleavage
Ll-siR10	TRINITY_DN56663_c0_g2_i4		1.5	1	24	204	227	AGUAACCGAUUACUCUGAGCAGGU	CUCAACUUUGAGUAAUCGGUUACU	Cleavage
Ll-siR10	TRINITY_DN56663_c0_g2_i1		1.5	1	24	426	449	AGUAACCGAUUACUCUGAGCAGGU	AUUAACUUUGAGUAAUCGGUUACU	Cleavage
Ll-siR10	TRINITY_DN56663_c0_g2_i1		1.5	1	24	448	471	AGUAACCGAUUACUCUGAGCAGGU	CUCAACUUUGAGUAAUCGGUUACU	Cleavage
Ll-siR10	TRINITY_DN56663_c0_g2_i1		1.5	1	24	470	493	AGUAACCGAUUACUCUGAGCAGGU	CUCAACUUUGAGUAAUCGGUUACU	Cleavage
Ll-siR10	TRINITY_DN56663_c0_g2_i3		1.5	1	24	611	634	AGUAACCGAUUACUCUGAGCAGGU	AUUAACUUUGAGUAAUCGGUUACU	Cleavage
Ll-siR10	TRINITY_DN56663_c0_g2_i3		1.5	1	24	633	656	AGUAACCGAUUACUCUGAGCAGGU	CUCAACUUUGAGUAAUCGGUUACU	Cleavage
Ll-siR10	TRINITY_DN56663_c0_g2_i3		1.5	1	24	655	678	AGUAACCGAUUACUCUGAGCAGGU	CUCAACUUUGAGUAAUCGGUUACU	Cleavage
Ll-siR10	TRINITY_DN56663_c0_g2_i2		1.5	1	24	624	647	AGUAACCGAUUACUCUGAGCAGGU	AUUAACUUUGAGUAAUCGGUUACU	Cleavage
Ll-siR10	TRINITY_DN56663_c0_g2_i2		1.5	1	24	646	669	AGUAACCGAUUACUCUGAGCAGGU	CUCAACUUUGAGUAAUCGGUUACU	Cleavage
Ll-siR10	TRINITY_DN56663_c0_g2_i2		1.5	1	24	668	691	AGUAACCGAUUACUCUGAGCAGGU	CUCAACUUUGAGUAAUCGGUUACU	Cleavage
Ll-siR10	TRINITY_DN59340_c4_g1_i2		1.5	1	24	198	221	AGUAACCGAUUACUCUGAGCAGGU	UUUAACUUUGAGUAAUCGGUUACU	Cleavage
Ll-siR10	TRINITY_DN59340_c4_g1_i8		1.5	1	24	339	362	AGUAACCGAUUACUCUGAGCAGGU	UUUAACUUUGAGUAAUCGGUUACU	Cleavage
Ll-siR10	TRINITY_DN59340_c4_g1_i4		1.5	1	24	397	420	AGUAACCGAUUACUCUGAGCAGGU	UUUAACUUUGAGUAAUCGGUUACU	Cleavage
Ll-siR10	TRINITY_DN59340_c4_g1_i9		1.5	1	24	438	461	AGUAACCGAUUACUCUGAGCAGGU	UUUAACUUUGAGUAAUCGGUUACU	Cleavage
Ll-siR10	TRINITY_DN56867_c2_g1_i1		2	1	24	177	200	AGUAACCGAUUACUCUGAGCAGGU	CUCAAUUUUGAGUAAUCGGUUACU	Cleavage
Ll-siR10	TRINITY_DN56867_c2_g1_i2		2	1	24	177	200	AGUAACCGAUUACUCUGAGCAGGU	CUCAUUUUUGAGUAAUCGGUUACU	Cleavage
Ll-siR10	TRINITY_DN59340_c4_g1_i7		2	1	24	361	384	AGUAACCGAUUACUCUGAGCAGGU	CUCACUUUUGAGUAAUCGGUUACU	Cleavage
Ll-siR10	TRINITY_DN56867_c2_g1_i5		2	1	20	1	20	AGUAACCGAUUACUCUGAGC	CUUUUGAGUAAUCGGUUACU	Cleavage
Ll-siR10	TRINITY_DN56867_c2_g1_i5		2	1	24	71	94	AGUAACCGAUUACUCUGAGCAGGU	CUCAUUUUUGAGUAAUCGGUUACU	Cleavage
Ll-siR10	TRINITY_DN59334_c4_g1_i1		2	1	24	36	59	AGUAACCGAUUACUCUGAGCAGGU	CUCACUUUUGAGUAAUCGGUUACU	Cleavage
Ll-siR10	TRINITY_DN56867_c2_g1_i3		2	1	24	371	394	AGUAACCGAUUACUCUGAGCAGGU	CUCAAUUUUGAGUAAUCGGUUACU	Cleavage
Ll-siR10	TRINITY_DN52555_c4_g1_i1		2	1	24	182	205	AGUAACCGAUUACUCUGAGCAGGU	UACACUCCAGAGUAAUCGGUUACU	Cleavage
Ll-siR10	TRINITY_DN59334_c12_g1_i2		2	1	24	45	68	AGUAACCGAUUACUCUGAGCAGGU	AACAGCUCUCAGUAAUCGGUUACU	Cleavage
Ll-siR10	TRINITY_DN59334_c12_g1_i2		2	1	24	140	163	AGUAACCGAUUACUCUGAGCAGGU	CUAACUUUUGAGUAAUCGGUUACU	Cleavage
Ll-siR10	TRINITY_DN57369_c3_g3_i3		2	1	24	87	110	AGUAACCGAUUACUCUGAGCAGGU	AAUUAUUUUGAGUAAUCGGUUACU	Cleavage
Ll-siR10	TRINITY_DN56663_c0_g2_i1		2	1	24	354	377	AGUAACCGAUUACUCUGAGCAGGU	AACACCUCUCAGUAAUCGGUUACU	Cleavage
Ll-siR10	TRINITY_DN56663_c0_g2_i3		2	1	24	539	562	AGUAACCGAUUACUCUGAGCAGGU	AACACCUCUCAGUAAUCGGUUACU	Cleavage
Ll-siR10	TRINITY_DN56663_c0_g2_i2		2	1	24	552	575	AGUAACCGAUUACUCUGAGCAGGU	AACACCUCUCAGUAAUCGGUUACU	Cleavage
Ll-siR10	TRINITY_DN59340_c4_g1_i2		2	1	24	220	243	AGUAACCGAUUACUCUGAGCAGGU	CUCACUUUUGAGUAAUCGGUUACU	Cleavage
Ll-siR10	TRINITY_DN59340_c4_g1_i8		2	1	24	361	384	AGUAACCGAUUACUCUGAGCAGGU	CUCACUUUUGAGUAAUCGGUUACU	Cleavage
Ll-siR10	TRINITY_DN59340_c4_g1_i4		2	1	24	419	442	AGUAACCGAUUACUCUGAGCAGGU	CUCACUUUUGAGUAAUCGGUUACU	Cleavage
Ll-siR10	TRINITY_DN59340_c4_g1_i9		2	1	24	460	483	AGUAACCGAUUACUCUGAGCAGGU	CUCACUUUUGAGUAAUCGGUUACU	Cleavage
Ll-siR10	TRINITY_DN59334_c12_g1_i1		2	1	24	200	223	AGUAACCGAUUACUCUGAGCAGGU	CUAACUUUUGAGUAAUCGGUUACU	Cleavage
Ll-siR10	TRINITY_DN56867_c2_g2_i1		2	1	24	29	52	AGUAACCGAUUACUCUGAGCAGGU	CUCACUUUUGAGUAAUCGGUUACU	Cleavage
Ll-siR10	TRINITY_DN57369_c3_g1_i16		2	1	21	1	21	AGUAACCGAUUACUCUGAGCA	ACUUUUGAGUAAUCGGUUACU	Cleavage
Ll-siR10	TRINITY_DN57369_c3_g1_i13		2	1	21	1	21	AGUAACCGAUUACUCUGAGCA	ACUUUUGAGUAAUCGGUUACU	Cleavage
Ll-siR10	TRINITY_DN57369_c3_g1_i10		2	1	21	1	21	AGUAACCGAUUACUCUGAGCA	ACUUUUGAGUAAUCGGUUACU	Cleavage
Ll-siR10	TRINITY_DN57369_c3_g1_i7		2	1	21	1	21	AGUAACCGAUUACUCUGAGCA	ACUUUUGAGUAAUCGGUUACU	Cleavage
Ll-siR10	TRINITY_DN57369_c3_g1_i1		2	1	21	1	21	AGUAACCGAUUACUCUGAGCA	ACUUUUGAGUAAUCGGUUACU	Cleavage
Ll-siR10	TRINITY_DN57369_c3_g1_i9		2	1	21	1	21	AGUAACCGAUUACUCUGAGCA	ACUUUUGAGUAAUCGGUUACU	Cleavage
Ll-siR10	TRINITY_DN59158_c1_g1_i5		2	1	24	431	454	AGUAACCGAUUACUCUGAGCAGGU	CUCACUUUUGAGUAAUCGGUUACU	Cleavage
Ll-siR10	TRINITY_DN59158_c1_g1_i5		2	1	24	453	476	AGUAACCGAUUACUCUGAGCAGGU	CUCACUUUUGAGUAAUCGGUUACU	Cleavage
Ll-siR10	TRINITY_DN57369_c3_g1_i4		2	1	21	1	21	AGUAACCGAUUACUCUGAGCA	ACUUUUGAGUAAUCGGUUACU	Cleavage
Ll-siR10	TRINITY_DN57772_c0_g2_i1		2.5	1	24	322	345	AGUAACCGAUUACUCUGAGCAGGU	UAUAGCAUUGAGUAAUCGGUUACU	Cleavage
Ll-siR10	TRINITY_DN87483_c0_g1_i1		2.5	1	24	414	437	AGUAACCGAUUACUCUGAGCAGGU	UACUCCUCAGAGUAAUCGAUUGUU	Cleavage
Ll-siR10	TRINITY_DN59334_c12_g1_i2		2.5	1	24	118	141	AGUAACCGAUUACUCUGAGCAGGU	UUUUAAUUUGAGUAAUCGGUUACU	Cleavage
Ll-siR10	TRINITY_DN59334_c12_g1_i2		2.5	1	24	66	89	AGUAACCGAUUACUCUGAGCAGGU	ACUCACUUUGAGUAAUCGGUUACA	Cleavage
Ll-siR10	TRINITY_DN57369_c3_g3_i3		2.5	1	24	14	37	AGUAACCGAUUACUCUGAGCAGGU	UUUUACGUUGAGUAAUCGGUUACU	Cleavage
Ll-siR10	TRINITY_DN59334_c12_g1_i1		2.5	1	24	126	149	AGUAACCGAUUACUCUGAGCAGGU	ACUCACUUUGAGUAAUCGGUUACA	Cleavage
Ll-siR10	TRINITY_DN59334_c12_g1_i1		2.5	1	24	178	201	AGUAACCGAUUACUCUGAGCAGGU	UUUUAAUUUGAGUAAUCGGUUACU	Cleavage
Ll-siR10	TRINITY_DN58101_c3_g9_i1		2.5	1	24	82	105	AGUAACCGAUUACUCUGAGCAGGU	AACAGUUCUCAGUAAUCGGUUACU	Cleavage
Ll-siR10	TRINITY_DN56867_c3_g5_i2		2.5	1	24	223	246	AGUAACCGAUUACUCUGAGCAGGU	UACUCAUUUGAGUAAUCGGUUACU	Cleavage
Ll-siR10	TRINITY_DN56867_c2_g2_i1		2.5	1	24	82	105	AGUAACCGAUUACUCUGAGCAGGU	AAUUACUUUUAGUAAUCGGUUACU	Cleavage
Ll-siR10	TRINITY_DN56867_c2_g2_i1		2.5	1	24	105	128	AGUAACCGAUUACUCUGAGCAGGU	UCUCUUUUUGGGUAAUCGGUUACU	Cleavage
Ll-siR10	TRINITY_DN56867_c3_g5_i1		2.5	1	24	68	91	AGUAACCGAUUACUCUGAGCAGGU	UACUCAUUUGAGUAAUCGGUUACU	Cleavage
Ll-siR10	TRINITY_DN56867_c3_g5_i1		2.5	1	24	207	230	AGUAACCGAUUACUCUGAGCAGGU	UACUCAUUUGAGUAAUCGGUUACU	Cleavage
Ll-siR10	TRINITY_DN57369_c3_g1_i5		2.5	1	24	14	37	AGUAACCGAUUACUCUGAGCAGGU	UUUUACGUUGAGUAAUCGGUUACU	Cleavage
Ll-siR10	TRINITY_DN57369_c3_g1_i15		2.5	1	24	14	37	AGUAACCGAUUACUCUGAGCAGGU	UUUUACGUUGAGUAAUCGGUUACU	Cleavage
Ll-siR10	TRINITY_DN57369_c3_g1_i6		2.5	1	24	14	37	AGUAACCGAUUACUCUGAGCAGGU	UUUUACGUUGAGUAAUCGGUUACU	Cleavage
Ll-siR10	TRINITY_DN59187_c8_g3_i7	Retrovirus-related Pol polyprotein from transposon TNT 1-94	3	1	24	521	544	AGUAACCGAUUACUCUGAGCAGGU	CUCACUUCUGAGUAAUCGUUUACU	Cleavage
Ll-siR10	TRINITY_DN59187_c8_g3_i3	Copia protein	3	1	24	206	229	AGUAACCGAUUACUCUGAGCAGGU	CUCACUUCUGAGUAAUCGUUUACU	Cleavage
Ll-siR10	TRINITY_DN59187_c8_g3_i4	Copia protein	3	1	24	521	544	AGUAACCGAUUACUCUGAGCAGGU	CUCACUUCUGAGUAAUCGUUUACU	Cleavage
Ll-siR10	TRINITY_DN59187_c8_g3_i1	Retrovirus-related Pol polyprotein from transposon TNT 1-94	3	1	24	206	229	AGUAACCGAUUACUCUGAGCAGGU	CUCACUUCUGAGUAAUCGUUUACU	Cleavage
Ll-siR10	TRINITY_DN59187_c8_g3_i9	Retrovirus-related Pol polyprotein from transposon TNT 1-94	3	1	24	521	544	AGUAACCGAUUACUCUGAGCAGGU	CUCACUUCUGAGUAAUCGUUUACU	Cleavage
Ll-siR10	TRINITY_DN56867_c2_g1_i1		3	1	24	199	222	AGUAACCGAUUACUCUGAGCAGGU	CUCACUUUUGAGUAAUCGGUUACA	Cleavage
Ll-siR10	TRINITY_DN59340_c4_g1_i7		3	1	24	287	310	AGUAACCGAUUACUCUGAGCAGGU	ACUCACUUUGGGUAAUCGGUUACC	Cleavage
Ll-siR10	TRINITY_DN57369_c2_g1_i1		3	1	24	140	163	AGUAACCGAUUACUCUGAGCAGGU	GUUGACUUAGUGUAAUCGAUUACU	Cleavage
Ll-siR10	TRINITY_DN56867_c2_g1_i3		3	1	24	393	416	AGUAACCGAUUACUCUGAGCAGGU	CUCACUUUUGAGUAAUCGGUUACA	Cleavage
Ll-siR10	TRINITY_DN50683_c0_g1_i10		3	1	24	2121	2144	AGUAACCGAUUACUCUGAGCAGGU	UCCUACUCUGGGUGAUUGGUUAUU	Cleavage
Ll-siR10	TRINITY_DN50683_c0_g1_i9		3	1	24	2314	2337	AGUAACCGAUUACUCUGAGCAGGU	UCCUACUCUGGGUGAUUGGUUAUU	Cleavage
Ll-siR10	TRINITY_DN59340_c4_g1_i2		3	1	24	146	169	AGUAACCGAUUACUCUGAGCAGGU	ACUCACUUUGGGUAAUCGGUUACC	Cleavage
Ll-siR10	TRINITY_DN57584_c6_g2_i1		3	1	24	556	579	AGUAACCGAUUACUCUGAGCAGGU	AUUUUGUUGGAGUAAUUGGUUAUU	Cleavage
Ll-siR10	TRINITY_DN59340_c4_g1_i8		3	1	24	287	310	AGUAACCGAUUACUCUGAGCAGGU	ACUCACUUUGGGUAAUCGGUUACC	Cleavage
Ll-siR10	TRINITY_DN59340_c4_g1_i4		3	1	24	345	368	AGUAACCGAUUACUCUGAGCAGGU	ACUCACUUUGGGUAAUCGGUUACC	Cleavage
Ll-siR10	TRINITY_DN59340_c4_g1_i9		3	1	24	386	409	AGUAACCGAUUACUCUGAGCAGGU	ACUCACUUUGGGUAAUCGGUUACC	Cleavage
Ll-siR10	TRINITY_DN86540_c0_g1_i1		3	1	24	189	212	AGUAACCGAUUACUCUGAGCAGGU	AUGCGUUUAGAGCAAUUGGUUACU	Cleavage
Ll-siR10	TRINITY_DN58101_c3_g9_i1		3	1	24	132	157	AGUAACCGAUUACUC--UGAGCAGGU	AAUUUUUCAUUGAGUAAUCGGUUACU	Cleavage
Ll-siR10	TRINITY_DN56867_c3_g5_i2		3	1	24	148	174	AGUAACCGAUUACUC---UGAGCAGGU	AGUUACUCAUUUGAGUAAUCGGUUACU	Cleavage
Ll-siR10	TRINITY_DN59187_c5_g2_i1		3	1	24	213	236	AGUAACCGAUUACUCUGAGCAGGU	ACCAACUUUGAGUAACCGGUUACU	Cleavage
Ll-siR10	TRINITY_DN52555_c2_g3_i3		3	1	24	41	64	AGUAACCGAUUACUCUGAGCAGGU	ACCCACUUUGAGUAACCGGUUACU	Cleavage
Ll-siR10	TRINITY_DN56132_c0_g1_i31	GTPase Der	3	1	24	66	89	AGUAACCGAUUACUCUGAGCAGGU	GUUUUCUUAAAGUGAUUGGUUAUU	Cleavage
Ll-siR10	TRINITY_DN57369_c3_g1_i5		3	1	24	36	59	AGUAACCGAUUACUCUGAGCAGGU	CUCACUUUUGAGUAAUCGGUUACA	Cleavage
Ll-siR10	TRINITY_DN57369_c3_g1_i15		3	1	24	36	59	AGUAACCGAUUACUCUGAGCAGGU	CUCACUUUUGAGUAAUCGGUUACA	Cleavage
Ll-siR10	TRINITY_DN57369_c3_g1_i6		3	1	24	36	59	AGUAACCGAUUACUCUGAGCAGGU	CUCACUUUUGAGUAAUCGGUUACA	Cleavage
Ll-siR10	TRINITY_DN57772_c0_g2_i1		3.5	1	24	397	420	AGUAACCGAUUACUCUGAGCAGGU	CUCAUUUUUGAGUAAUCGGUAACU	Cleavage
Ll-siR10	TRINITY_DN57369_c3_g3_i2		3.5	1	24	7	30	AGUAACCGAUUACUCUGAGCAGGU	CUCACUUUUGAGUAAUCCGUUACU	Cleavage
Ll-siR10	TRINITY_DN58359_c3_g4_i2		3.5	1	24	191	214	AGUAACCGAUUACUCUGAGCAGGU	UACGGCAUUGAGUAAUCGGUUACC	Cleavage
Ll-siR10	TRINITY_DN58359_c3_g4_i1		3.5	1	24	375	398	AGUAACCGAUUACUCUGAGCAGGU	UACGGCAUUGAGUAAUCGGUUACC	Cleavage
Ll-siR10	TRINITY_DN56663_c0_g2_i4		3.5	1	24	88	111	AGUAACCGAUUACUCUGAGCAGGU	AACAGCUCUCAGUAACCGGUUACU	Cleavage
Ll-siR10	TRINITY_DN56663_c0_g2_i4		3.5	1	24	108	131	AGUAACCGAUUACUCUGAGCAGGU	UACUCAUUUGAGUAAUCGGUUACC	Cleavage
Ll-siR10	TRINITY_DN56268_c3_g1_i10		3.5	1	24	1248	1271	AGUAACCGAUUACUCUGAGCAGGU	UUCUGUCCACAGUAAUUGGUUAUU	Cleavage
Ll-siR10	TRINITY_DN56268_c3_g1_i11		3.5	1	24	1282	1305	AGUAACCGAUUACUCUGAGCAGGU	UUCUGUCCACAGUAAUUGGUUAUU	Cleavage
Ll-siR10	TRINITY_DN56268_c3_g1_i6		3.5	1	24	1248	1271	AGUAACCGAUUACUCUGAGCAGGU	UUCUGUCCACAGUAAUUGGUUAUU	Cleavage
Ll-siR10	TRINITY_DN56268_c3_g1_i3		3.5	1	24	1282	1305	AGUAACCGAUUACUCUGAGCAGGU	UUCUGUCCACAGUAAUUGGUUAUU	Cleavage
Ll-siR10	TRINITY_DN57369_c3_g3_i3		3.5	1	24	36	59	AGUAACCGAUUACUCUGAGCAGGU	CUCACUUUUGAGUAAUCCGUUACU	Cleavage
Ll-siR10	TRINITY_DN56663_c0_g2_i1		3.5	1	24	374	397	AGUAACCGAUUACUCUGAGCAGGU	UACUCAUUUGAGUAAUCGGUUACC	Cleavage
Ll-siR10	TRINITY_DN56663_c0_g2_i3		3.5	1	24	559	582	AGUAACCGAUUACUCUGAGCAGGU	UACUCAUUUGAGUAAUCGGUUACC	Cleavage
Ll-siR10	TRINITY_DN56663_c0_g2_i2		3.5	1	24	572	595	AGUAACCGAUUACUCUGAGCAGGU	UACUCAUUUGAGUAAUCGGUUACC	Cleavage
Ll-siR10	TRINITY_DN53849_c0_g1_i1		3.5	1	24	609	632	AGUAACCGAUUACUCUGAGCAGGU	ACCACUUUAGAGUACUUGGUUAUU	Translation
Ll-siR10	TRINITY_DN58537_c0_g1_i1	Sphinganine C4-monooxygenase 2	3.5	1	24	560	583	AGUAACCGAUUACUCUGAGCAGGU	GUUUUCUGAGAGUUAUCGGUUACA	Translation
Ll-siR10	TRINITY_DN58537_c0_g1_i2	Sphinganine C4-monooxygenase 1	3.5	1	24	560	583	AGUAACCGAUUACUCUGAGCAGGU	GUUUUCUGAGAGUUAUCGGUUACA	Translation
Ll-siR10	TRINITY_DN53044_c1_g1_i6		3.5	1	24	931	954	AGUAACCGAUUACUCUGAGCAGGU	ACAAGUUUUGGGUAGUUGGUUACU	Cleavage
Ll-siR10	TRINITY_DN53044_c1_g1_i7		3.5	1	24	931	954	AGUAACCGAUUACUCUGAGCAGGU	ACAAGUUUUGGGUAGUUGGUUACU	Cleavage
Ll-siR10	TRINITY_DN53044_c1_g1_i3		3.5	1	24	931	954	AGUAACCGAUUACUCUGAGCAGGU	ACAAGUUUUGGGUAGUUGGUUACU	Cleavage
Ll-siR10	TRINITY_DN53044_c1_g1_i4		3.5	1	24	931	954	AGUAACCGAUUACUCUGAGCAGGU	ACAAGUUUUGGGUAGUUGGUUACU	Cleavage
Ll-siR10	TRINITY_DN53044_c1_g1_i2		3.5	1	24	1032	1055	AGUAACCGAUUACUCUGAGCAGGU	ACAAGUUUUGGGUAGUUGGUUACU	Cleavage
Ll-siR10	TRINITY_DN53044_c1_g1_i12		3.5	1	24	931	954	AGUAACCGAUUACUCUGAGCAGGU	ACAAGUUUUGGGUAGUUGGUUACU	Cleavage
Ll-siR10	TRINITY_DN53044_c1_g1_i5		3.5	1	24	1406	1429	AGUAACCGAUUACUCUGAGCAGGU	ACAAGUUUUGGGUAGUUGGUUACU	Cleavage
Ll-siR10	TRINITY_DN55738_c2_g1_i8	Flagellar radial spoke protein 5	4	1	24	2491	2514	AGUAACCGAUUACUCUGAGCAGGU	AUCUGCUUAAAGUGAUCGGUGAUU	Cleavage
Ll-siR10	TRINITY_DN55738_c2_g1_i6	Flagellar radial spoke protein 5	4	1	24	2511	2534	AGUAACCGAUUACUCUGAGCAGGU	AUCUGCUUAAAGUGAUCGGUGAUU	Cleavage
Ll-siR10	TRINITY_DN55738_c2_g1_i7	Uncharacterized oxidoreductase At1g06690, chloroplastic	4	1	24	2970	2993	AGUAACCGAUUACUCUGAGCAGGU	AUCUGCUUAAAGUGAUCGGUGAUU	Cleavage
Ll-siR10	TRINITY_DN55738_c2_g1_i24	Uncharacterized oxidoreductase At1g06690, chloroplastic	4	1	24	2990	3013	AGUAACCGAUUACUCUGAGCAGGU	AUCUGCUUAAAGUGAUCGGUGAUU	Cleavage
Ll-siR10	TRINITY_DN55738_c2_g1_i22		4	1	24	3054	3077	AGUAACCGAUUACUCUGAGCAGGU	AUCUGCUUAAAGUGAUCGGUGAUU	Cleavage
Ll-siR10	TRINITY_DN55738_c2_g1_i20		4	1	24	3074	3097	AGUAACCGAUUACUCUGAGCAGGU	AUCUGCUUAAAGUGAUCGGUGAUU	Cleavage
Ll-siR10	TRINITY_DN56867_c2_g1_i1		4	1	24	103	126	AGUAACCGAUUACUCUGAGCAGGU	ACUCACUUUGAGUAAUCGGUUAAC	Cleavage
Ll-siR10	TRINITY_DN56867_c2_g1_i2		4	1	24	103	126	AGUAACCGAUUACUCUGAGCAGGU	ACUCACUUUGAGUAAUCGGUUAAC	Cleavage
Ll-siR10	TRINITY_DN57772_c0_g1_i16		4	1	24	296	320	AGUAACCGAUUACUCUGA-GCAGGU	AUUUGCAUUAGAGUAAUCGAUUACU	Cleavage
Ll-siR10	TRINITY_DN57369_c2_g1_i1		4	1	24	85	108	AGUAACCGAUUACUCUGAGCAGGU	AACUGUUCAGAGUAAUCCAUUAUU	Cleavage
Ll-siR10	TRINITY_DN57515_c2_g3_i7	ABC transporter G family member 12	4	1	24	1171	1194	AGUAACCGAUUACUCUGAGCAGGU	AUAUGUUCAGAGACAUUGGUUACU	Translation
Ll-siR10	TRINITY_DN57515_c2_g3_i5	ABC transporter G family member 15	4	1	24	926	949	AGUAACCGAUUACUCUGAGCAGGU	AUAUGUUCAGAGACAUUGGUUACU	Translation
Ll-siR10	TRINITY_DN57515_c2_g3_i4	ABC transporter G family member 15	4	1	24	1007	1030	AGUAACCGAUUACUCUGAGCAGGU	AUAUGUUCAGAGACAUUGGUUACU	Translation
Ll-siR10	TRINITY_DN57515_c2_g3_i2	ABC transporter G family member 15	4	1	24	1171	1194	AGUAACCGAUUACUCUGAGCAGGU	AUAUGUUCAGAGACAUUGGUUACU	Translation
Ll-siR10	TRINITY_DN57515_c2_g3_i1	ABC transporter G family member 15	4	1	24	1259	1282	AGUAACCGAUUACUCUGAGCAGGU	AUAUGUUCAGAGACAUUGGUUACU	Translation
Ll-siR10	TRINITY_DN57515_c2_g3_i3	ABC transporter G family member 15	4	1	24	1171	1194	AGUAACCGAUUACUCUGAGCAGGU	AUAUGUUCAGAGACAUUGGUUACU	Translation
Ll-siR10	TRINITY_DN58101_c3_g9_i1		4	1	24	156	179	AGUAACCGAUUACUCUGAGCAGGU	CUCACUAUUGAGUAAUCGGUUACU	Cleavage
Ll-siR10	TRINITY_DN56867_c2_g2_i1		4	1	24	7	30	AGUAACCGAUUACUCUGAGCAGGU	UAUUUCGUUGAGUAAUCGGUUUCU	Cleavage
Ll-siR10	TRINITY_DN55517_c1_g2_i8	Abscisic acid 8'-hydroxylase 4	4	1	24	2178	2201	AGUAACCGAUUACUCUGAGCAGGU	AUGUGUUGAGAGUAAUAGGUUGUU	Cleavage
Ll-siR10	TRINITY_DN59158_c1_g1_i5		4	1	24	409	432	AGUAACCGAUUACUCUGAGCAGGU	UUUUACAUUGAGUAACCGGUUACU	Cleavage
Ll-siR10	TRINITY_DN57369_c3_g4_i1		4	1	24	206	229	AGUAACCGAUUACUCUGAGCAGGU	AACUAUUUAGAGUAAUCCAUUACU	Cleavage
Ll-siR10	TRINITY_DN55042_c0_g2_i4		4	1	24	472	495	AGUAACCGAUUACUCUGAGCAGGU	ACGUCUUCAGAGUGAUCCUUUACU	Cleavage
Ll-siR10	TRINITY_DN55042_c0_g2_i16		4	1	24	472	495	AGUAACCGAUUACUCUGAGCAGGU	ACGUCUUCAGAGUGAUCCUUUACU	Cleavage
Ll-siR10	TRINITY_DN56902_c0_g1_i5	NADP-dependent glyceraldehyde-3-phosphate dehydrogenase	4	1	24	1372	1395	AGUAACCGAUUACUCUGAGCAGGU	ACCUUCUUUAUGUAAUUGGUUACU	Cleavage
Ll-siR10	TRINITY_DN56902_c0_g1_i2	NADP-dependent glyceraldehyde-3-phosphate dehydrogenase	4	1	24	1372	1395	AGUAACCGAUUACUCUGAGCAGGU	ACCUUCUUUAUGUAAUUGGUUACU	Cleavage
Ll-siR10	TRINITY_DN55042_c0_g2_i7		4	1	24	1611	1634	AGUAACCGAUUACUCUGAGCAGGU	ACGUCUUCAGAGUGAUCCUUUACU	Cleavage
Ll-siR10	TRINITY_DN55042_c0_g2_i6		4	1	24	1675	1698	AGUAACCGAUUACUCUGAGCAGGU	ACGUCUUCAGAGUGAUCCUUUACU	Cleavage
Ll-siR100	TRINITY_DN54413_c0_g3_i1		2	1	22	40	61	CGACGUAGUUCCGCCUUGGACU	AGUCUAAGGCGGAACUACAUCG	Cleavage
Ll-siR100	TRINITY_DN59397_c3_g1_i2		2	1	22	279	300	CGACGUAGUUCCGCCUUGGACU	AGUUCAAGGCGGAACUACAUCG	Cleavage
Ll-siR100	TRINITY_DN58328_c6_g2_i3		2	1	22	114	135	CGACGUAGUUCCGCCUUGGACU	UGUUCAAGGCGGAACUACAUCG	Cleavage
Ll-siR100	TRINITY_DN58328_c6_g2_i5		2	1	22	114	135	CGACGUAGUUCCGCCUUGGACU	UGUUCAAGGCGGAACUACAUCG	Cleavage
Ll-siR100	TRINITY_DN59397_c3_g1_i6		2	1	22	184	205	CGACGUAGUUCCGCCUUGGACU	AAUUCAAGGCGGAACUACAUCG	Cleavage
Ll-siR100	TRINITY_DN59397_c3_g1_i3		2	1	22	279	300	CGACGUAGUUCCGCCUUGGACU	AAUUCAAGGCGGAACUACAUCG	Cleavage
Ll-siR100	TRINITY_DN58049_c0_g1_i4		2	1	22	179	200	CGACGUAGUUCCGCCUUGGACU	UGAUAAAGGCGGAACUACGUCG	Cleavage
Ll-siR100	TRINITY_DN58229_c4_g2_i1		2.5	1	22	68	89	CGACGUAGUUCCGCCUUGGACU	AAUUCGAGGCGGAACUACAUCG	Cleavage
Ll-siR100	TRINITY_DN59397_c3_g1_i5		2.5	1	22	23	44	CGACGUAGUUCCGCCUUGGACU	AAUUCGAGGCGGAACUACAUCG	Cleavage
Ll-siR100	TRINITY_DN59397_c3_g1_i1		2.5	1	22	23	44	CGACGUAGUUCCGCCUUGGACU	AAUUCGAGGCGGAACUACAUCG	Cleavage
Ll-siR100	TRINITY_DN52157_c0_g1_i1	Respiratory burst oxidase homolog protein F	2.5	1	22	1049	1070	CGACGUAGUUCCGCCUUGGACU	AACUCAAGGCGGAGCUACGGCG	Cleavage
Ll-siR100	TRINITY_DN52157_c0_g1_i16	Respiratory burst oxidase homolog protein F	2.5	1	22	1049	1070	CGACGUAGUUCCGCCUUGGACU	AACUCAAGGCGGAGCUACGGCG	Cleavage
Ll-siR100	TRINITY_DN52157_c0_g1_i7	Respiratory burst oxidase homolog protein F	2.5	1	22	1049	1070	CGACGUAGUUCCGCCUUGGACU	AACUCAAGGCGGAGCUACGGCG	Cleavage
Ll-siR100	TRINITY_DN52157_c0_g1_i13	Respiratory burst oxidase homolog protein F	2.5	1	22	1049	1070	CGACGUAGUUCCGCCUUGGACU	AACUCAAGGCGGAGCUACGGCG	Cleavage
Ll-siR100	TRINITY_DN52157_c0_g1_i4	Respiratory burst oxidase homolog protein F	2.5	1	22	1049	1070	CGACGUAGUUCCGCCUUGGACU	AACUCAAGGCGGAGCUACGGCG	Cleavage
Ll-siR100	TRINITY_DN52157_c0_g1_i10	Respiratory burst oxidase homolog protein F	2.5	1	22	1049	1070	CGACGUAGUUCCGCCUUGGACU	AACUCAAGGCGGAGCUACGGCG	Cleavage
Ll-siR100	TRINITY_DN52157_c0_g1_i6	Respiratory burst oxidase homolog protein F	2.5	1	22	1049	1070	CGACGUAGUUCCGCCUUGGACU	AACUCAAGGCGGAGCUACGGCG	Cleavage
Ll-siR100	TRINITY_DN52157_c0_g1_i12	Respiratory burst oxidase homolog protein A	2.5	1	22	1049	1070	CGACGUAGUUCCGCCUUGGACU	AACUCAAGGCGGAGCUACGGCG	Cleavage
Ll-siR100	TRINITY_DN52157_c0_g1_i17	Respiratory burst oxidase homolog protein A	2.5	1	22	1049	1070	CGACGUAGUUCCGCCUUGGACU	AACUCAAGGCGGAGCUACGGCG	Cleavage
Ll-siR100	TRINITY_DN52157_c0_g1_i3	Respiratory burst oxidase homolog protein A	2.5	1	22	1049	1070	CGACGUAGUUCCGCCUUGGACU	AACUCAAGGCGGAGCUACGGCG	Cleavage
Ll-siR100	TRINITY_DN52157_c0_g1_i5	Respiratory burst oxidase homolog protein A	2.5	1	22	1049	1070	CGACGUAGUUCCGCCUUGGACU	AACUCAAGGCGGAGCUACGGCG	Cleavage
Ll-siR100	TRINITY_DN52157_c0_g1_i11	Respiratory burst oxidase homolog protein F	2.5	1	22	1049	1070	CGACGUAGUUCCGCCUUGGACU	AACUCAAGGCGGAGCUACGGCG	Cleavage
Ll-siR100	TRINITY_DN52157_c0_g1_i14	Respiratory burst oxidase homolog protein A	2.5	1	22	1049	1070	CGACGUAGUUCCGCCUUGGACU	AACUCAAGGCGGAGCUACGGCG	Cleavage
Ll-siR100	TRINITY_DN52157_c0_g1_i2	Respiratory burst oxidase homolog protein A	2.5	1	22	1049	1070	CGACGUAGUUCCGCCUUGGACU	AACUCAAGGCGGAGCUACGGCG	Cleavage
Ll-siR100	TRINITY_DN52157_c0_g1_i8	Respiratory burst oxidase homolog protein A	2.5	1	22	1049	1070	CGACGUAGUUCCGCCUUGGACU	AACUCAAGGCGGAGCUACGGCG	Cleavage
Ll-siR100	TRINITY_DN52157_c0_g1_i18	Respiratory burst oxidase homolog protein A	2.5	1	22	1049	1070	CGACGUAGUUCCGCCUUGGACU	AACUCAAGGCGGAGCUACGGCG	Cleavage
Ll-siR100	TRINITY_DN58328_c6_g2_i1		3	1	22	113	134	CGACGUAGUUCCGCCUUGGACU	UGUUAAAGGCGGAACUACAUCG	Cleavage
Ll-siR100	TRINITY_DN52736_c3_g1_i4	ATP phosphoribosyltransferase 2, chloroplastic	3	1	22	1261	1282	CGACGUAGUUCCGCCUUGGACU	AAUUGAAGGCGGAACUGUGUUG	Cleavage
Ll-siR100	TRINITY_DN52736_c3_g1_i7	ATP phosphoribosyltransferase 2, chloroplastic	3	1	22	713	734	CGACGUAGUUCCGCCUUGGACU	AAUUGAAGGCGGAACUGUGUUG	Cleavage
Ll-siR100	TRINITY_DN52736_c3_g1_i6	ATP phosphoribosyltransferase 2, chloroplastic	3	1	22	782	803	CGACGUAGUUCCGCCUUGGACU	AAUUGAAGGCGGAACUGUGUUG	Cleavage
Ll-siR100	TRINITY_DN52736_c3_g1_i1	ATP phosphoribosyltransferase 2, chloroplastic	3	1	22	782	803	CGACGUAGUUCCGCCUUGGACU	AAUUGAAGGCGGAACUGUGUUG	Cleavage
Ll-siR100	TRINITY_DN52736_c3_g1_i5	ATP phosphoribosyltransferase 2, chloroplastic	3	1	22	782	803	CGACGUAGUUCCGCCUUGGACU	AAUUGAAGGCGGAACUGUGUUG	Cleavage
Ll-siR100	TRINITY_DN52736_c3_g1_i2	ATP phosphoribosyltransferase 2, chloroplastic	3	1	22	782	803	CGACGUAGUUCCGCCUUGGACU	AAUUGAAGGCGGAACUGUGUUG	Cleavage
Ll-siR100	TRINITY_DN88773_c0_g1_i1	ATP-dependent 6-phosphofructokinase	3	1	22	51	72	CGACGUAGUUCCGCCUUGGACU	CGGCCAAGGCGGUGCUAUGUUG	Translation
Ll-siR100	TRINITY_DN58049_c2_g1_i1		3	1	22	102	123	CGACGUAGUUCCGCCUUGGACU	GGAUGAAGGCGGAACUACCUCG	Cleavage
Ll-siR100	TRINITY_DN58049_c0_g1_i6		3	1	22	166	187	CGACGUAGUUCCGCCUUGGACU	GGAUAAAGGCGGAACUACAUCG	Cleavage
Ll-siR100	TRINITY_DN58049_c0_g1_i3		3	1	22	166	187	CGACGUAGUUCCGCCUUGGACU	GGAUAAAGGCGGAACUACAUCG	Cleavage
Ll-siR100	TRINITY_DN58049_c0_g1_i7		3	1	22	166	187	CGACGUAGUUCCGCCUUGGACU	GGAUAAAGGCGGAACUACAUCG	Cleavage
Ll-siR100	TRINITY_DN58328_c6_g2_i4		3.5	1	22	115	136	CGACGUAGUUCCGCCUUGGACU	GAAUAAAGGCGGAACUACCUCG	Cleavage
Ll-siR100	TRINITY_DN19779_c0_g1_i1	F-box/kelch-repeat protein At1g57790	3.5	1	22	708	729	CGACGUAGUUCCGCCUUGGACU	UUUUUAUGGUGGAACUAUGUUG	Cleavage
Ll-siR100	TRINITY_DN57505_c1_g1_i1	Probable inactive purple acid phosphatase 2	4	1	22	2020	2041	CGACGUAGUUCCGCCUUGGACU	UGUCCAGGGAGGAAUUGUGUUG	Cleavage
Ll-siR100	TRINITY_DN57505_c1_g1_i2	Probable inactive purple acid phosphatase 2	4	1	22	2089	2110	CGACGUAGUUCCGCCUUGGACU	UGUCCAGGGAGGAAUUGUGUUG	Cleavage
Ll-siR100	TRINITY_DN56185_c1_g7_i1		4	1	22	309	330	CGACGUAGUUCCGCCUUGGACU	UGUACAAGGUGGGGCUGUGUUG	Cleavage
Ll-siR100	TRINITY_DN57954_c1_g10_i1		4	1	22	213	234	CGACGUAGUUCCGCCUUGGACU	AAUUCAAGGCGCAGUUAUGUUG	Translation
Ll-siR100	TRINITY_DN58229_c4_g1_i4		4	1	22	1061	1082	CGACGUAGUUCCGCCUUGGACU	AAUUCGAGGCAGAACUACAUCG	Cleavage
Ll-siR100	TRINITY_DN53504_c2_g2_i1		4	1	22	4	25	CGACGUAGUUCCGCCUUGGACU	AAUUCGACGCGGACCUAUGUCG	Cleavage
Ll-siR100	TRINITY_DN50248_c0_g5_i1	Adenine/guanine permease AZG1	4	1	22	920	941	CGACGUAGUUCCGCCUUGGACU	GCUUCCAGGUGGAACUGUGUCA	Cleavage
Ll-siR100	TRINITY_DN57096_c3_g1_i4	Phospholipase A-2-activating protein	4	1	22	318	339	CGACGUAGUUCCGCCUUGGACU	UCCACAAGGUGGAAUUGUGUCU	Cleavage
Ll-siR100	TRINITY_DN57096_c3_g1_i5	Phospholipase A-2-activating protein	4	1	22	318	339	CGACGUAGUUCCGCCUUGGACU	UCCACAAGGUGGAAUUGUGUCU	Cleavage
Ll-siR100	TRINITY_DN57096_c3_g1_i6	Phospholipase A-2-activating protein	4	1	22	318	339	CGACGUAGUUCCGCCUUGGACU	UCCACAAGGUGGAAUUGUGUCU	Cleavage
Ll-siR100	TRINITY_DN56163_c1_g5_i1	Nuclear transcription factor Y subunit A-9	4	1	22	891	912	CGACGUAGUUCCGCCUUGGACU	AUGCCAAGGUGGGGUUGUGUCC	Cleavage
Ll-siR100	TRINITY_DN56163_c1_g5_i3	Nuclear transcription factor Y subunit A-9	4	1	22	906	927	CGACGUAGUUCCGCCUUGGACU	AUGCCAAGGUGGGGUUGUGUCC	Cleavage
Ll-siR100	TRINITY_DN56163_c1_g5_i5	Nuclear transcription factor Y subunit A-9	4	1	22	1100	1121	CGACGUAGUUCCGCCUUGGACU	AUGCCAAGGUGGGGUUGUGUCC	Cleavage
Ll-siR100	TRINITY_DN56163_c1_g5_i4	Nuclear transcription factor Y subunit A-1	4	1	22	1404	1425	CGACGUAGUUCCGCCUUGGACU	AUGCCAAGGUGGGGUUGUGUCC	Cleavage
Ll-siR100	TRINITY_DN56163_c1_g5_i2	Nuclear transcription factor Y subunit A-9	4	1	22	1729	1750	CGACGUAGUUCCGCCUUGGACU	AUGCCAAGGUGGGGUUGUGUCC	Cleavage
Ll-siR100	TRINITY_DN54980_c0_g1_i6	Scarecrow-like protein 1	4	1	22	695	716	CGACGUAGUUCCGCCUUGGACU	AUGCUAAGGUGGAACUAUAUCU	Cleavage
Ll-siR100	TRINITY_DN54980_c0_g1_i3	Scarecrow-like protein 1	4	1	22	725	746	CGACGUAGUUCCGCCUUGGACU	AUGCUAAGGUGGAACUAUAUCU	Cleavage
Ll-siR100	TRINITY_DN54980_c0_g1_i9	Scarecrow-like protein 1	4	1	22	1071	1092	CGACGUAGUUCCGCCUUGGACU	AUGCUAAGGUGGAACUAUAUCU	Cleavage
Ll-siR101	TRINITY_DN52523_c8_g6_i1		1	1	24	40	63	AGUUCGGGUUAGGGUAUUUGCUCU	AUAGCAAAUACCCUAACCCGAACC	Cleavage
Ll-siR101	TRINITY_DN54572_c0_g1_i6		1	1	24	426	449	AGUUCGGGUUAGGGUAUUUGCUCU	AUAGCAAAGACCCUAACCCGAACU	Cleavage
Ll-siR101	TRINITY_DN54572_c0_g1_i14	Spermatogenesis-associated protein 20	1	1	24	426	449	AGUUCGGGUUAGGGUAUUUGCUCU	AUAGCAAAGACCCUAACCCGAACU	Cleavage
Ll-siR101	TRINITY_DN54572_c0_g1_i1	Spermatogenesis-associated protein 20	1	1	24	426	449	AGUUCGGGUUAGGGUAUUUGCUCU	AUAGCAAAGACCCUAACCCGAACU	Cleavage
Ll-siR101	TRINITY_DN54360_c1_g1_i1		1	1	24	66	89	AGUUCGGGUUAGGGUAUUUGCUCU	ACAACUAAUACCCUAACCCGAACU	Cleavage
Ll-siR101	TRINITY_DN54360_c1_g1_i4		1	1	24	2805	2828	AGUUCGGGUUAGGGUAUUUGCUCU	ACAACUAAUACCCUAACCCGAACU	Cleavage
Ll-siR101	TRINITY_DN88200_c0_g1_i1		1.5	1	24	189	212	AGUUCGGGUUAGGGUAUUUGCUCU	AGUGCAAAGACUCUAACCCGAACU	Cleavage
Ll-siR101	TRINITY_DN55195_c1_g1_i2		2	1	24	903	926	AGUUCGGGUUAGGGUAUUUGCUCU	AGAGCAAAGACCCUAACCCGAACC	Cleavage
Ll-siR101	TRINITY_DN53315_c0_g2_i1	Nascent polypeptide-associated complex subunit alpha-like protein 2	2	1	24	3728	3751	AGUUCGGGUUAGGGUAUUUGCUCU	AGAGCAAAGACCCUAACCCGAACC	Cleavage
Ll-siR101	TRINITY_DN56161_c6_g4_i1		2	1	24	317	340	AGUUCGGGUUAGGGUAUUUGCUCU	AGAGCAAAAACUCUAACUCGAACU	Cleavage
Ll-siR101	TRINITY_DN56161_c6_g5_i1		2	1	24	244	267	AGUUCGGGUUAGGGUAUUUGCUCU	AGAACAAAGACCCUAACCCGAACC	Cleavage
Ll-siR101	TRINITY_DN49937_c0_g1_i1		2	1	24	562	585	AGUUCGGGUUAGGGUAUUUGCUCU	AGAACAAAGAUCCUAAUCCGAACU	Cleavage
Ll-siR101	TRINITY_DN49937_c0_g1_i3	Protein DOWNY MILDEW RESISTANCE 6	2	1	24	1020	1043	AGUUCGGGUUAGGGUAUUUGCUCU	AGAACAAAGAUCCUAAUCCGAACU	Cleavage
Ll-siR101	TRINITY_DN54360_c1_g1_i2		2	1	24	158	181	AGUUCGGGUUAGGGUAUUUGCUCU	ACAACUAAUACCCUAACCCGAACC	Cleavage
Ll-siR101	TRINITY_DN54360_c1_g1_i3		2	1	24	2805	2828	AGUUCGGGUUAGGGUAUUUGCUCU	ACAACUAAUACCCUAACCCGAACC	Cleavage
Ll-siR101	TRINITY_DN6160_c0_g1_i1		2	1	24	44	67	AGUUCGGGUUAGGGUAUUUGCUCU	AAGUAAAAUACUCUAGCUUGAACU	Cleavage
Ll-siR101	TRINITY_DN56023_c9_g1_i1		2.5	1	24	246	269	AGUUCGGGUUAGGGUAUUUGCUCU	GGUGCAAAGACCCUAACCUGAACC	Cleavage
Ll-siR101	TRINITY_DN58480_c5_g2_i6		2.5	1	24	109	132	AGUUCGGGUUAGGGUAUUUGCUCU	UGAACAAAUAUCCUAGCUUGAAUU	Cleavage
Ll-siR101	TRINITY_DN58480_c5_g2_i7		2.5	1	24	1453	1476	AGUUCGGGUUAGGGUAUUUGCUCU	UGAACAAAUAUCCUAGCUUGAAUU	Cleavage
Ll-siR101	TRINITY_DN58802_c4_g5_i1		2.5	1	24	365	388	AGUUCGGGUUAGGGUAUUUGCUCU	AUAGGUAAUACCUUAACCCGAACC	Cleavage
Ll-siR101	TRINITY_DN54456_c0_g1_i9		2.5	1	24	953	976	AGUUCGGGUUAGGGUAUUUGCUCU	ACCUUAAAUGCCUUGACUCGAAUU	Cleavage
Ll-siR101	TRINITY_DN54456_c0_g1_i20		2.5	1	24	1015	1038	AGUUCGGGUUAGGGUAUUUGCUCU	ACCUUAAAUGCCUUGACUCGAAUU	Cleavage
Ll-siR101	TRINITY_DN54456_c0_g1_i16		2.5	1	24	1254	1277	AGUUCGGGUUAGGGUAUUUGCUCU	ACCUUAAAUGCCUUGACUCGAAUU	Cleavage
Ll-siR101	TRINITY_DN54456_c0_g1_i4		2.5	1	24	1355	1378	AGUUCGGGUUAGGGUAUUUGCUCU	ACCUUAAAUGCCUUGACUCGAAUU	Cleavage
Ll-siR101	TRINITY_DN54456_c0_g1_i8		2.5	1	24	1565	1588	AGUUCGGGUUAGGGUAUUUGCUCU	ACCUUAAAUGCCUUGACUCGAAUU	Cleavage
Ll-siR101	TRINITY_DN54456_c0_g1_i18		2.5	1	24	1656	1679	AGUUCGGGUUAGGGUAUUUGCUCU	ACCUUAAAUGCCUUGACUCGAAUU	Cleavage
Ll-siR101	TRINITY_DN54456_c0_g1_i13		2.5	1	24	1757	1780	AGUUCGGGUUAGGGUAUUUGCUCU	ACCUUAAAUGCCUUGACUCGAAUU	Cleavage
Ll-siR101	TRINITY_DN54877_c4_g2_i2		3	1	24	109	132	AGUUCGGGUUAGGGUAUUUGCUCU	AGAGCAAAAACCUGAACCCGAACU	Translation
Ll-siR101	TRINITY_DN52523_c8_g1_i4		3	1	24	78	101	AGUUCGGGUUAGGGUAUUUGCUCU	AUAGCAAGUACCCUAACCCGACCC	Cleavage
Ll-siR101	TRINITY_DN51289_c0_g2_i2	GDSL esterase/lipase At1g71250	3	1	24	349	372	AGUUCGGGUUAGGGUAUUUGCUCU	GAAGUAAAUACCCUCGCCCGAACA	Translation
Ll-siR101	TRINITY_DN51289_c0_g2_i1	GDSL esterase/lipase At1g71250	3	1	24	349	372	AGUUCGGGUUAGGGUAUUUGCUCU	GAAGUAAAUACCCUCGCCCGAACA	Translation
Ll-siR101	TRINITY_DN55869_c2_g1_i1		3	1	24	253	276	AGUUCGGGUUAGGGUAUUUGCUCU	AUAACAAAUACCUUAACUUGAAUC	Cleavage
Ll-siR101	TRINITY_DN61859_c0_g1_i1		3	1	24	422	445	AGUUCGGGUUAGGGUAUUUGCUCU	UGAGAACAUACCCUAUCCUGAACU	Cleavage
Ll-siR101	TRINITY_DN56009_c0_g4_i2		3	1	24	679	702	AGUUCGGGUUAGGGUAUUUGCUCU	UGAUCAACUAUCCUAACUUGAAUU	Cleavage
Ll-siR101	TRINITY_DN56009_c0_g4_i2		3	1	24	731	754	AGUUCGGGUUAGGGUAUUUGCUCU	UGAUCAACUAUCCUAACUUGAAUU	Cleavage
[truncated: 32,136 more rows]

## Sheet: Table S16
Table S16. KEGG analysis of targets of known and novel miRNAs.
[truncated: 10,543 more rows]

[truncated: 2 more sheets: Table S17, Table S18]
